# Supplementary material for: A cellular genetics approach identifies gene-drug interactions and pinpoints drug toxicity pathway nodes
Source: Front Genet. 2014 Aug 29;5:272. doi: 10.3389/fgene.2014.00272 (PMC4148776; doi:10.3389/fgene.2014.00272)
Supplement: Data Sheet 1 — Tested compounds. [file DataSheet1.XLS]

## Sheet: Sheet1
Compound	CAS	Chemical Set	Final concentration range	Master plate concentration range
2-Benzyl-4-chlorophenol (aka Clorophene)	120-32-1	ToxCast	15.24 nM - 80 μM	3.81 μM - 20 mM
3-Iodo-2-propynylbutylcarbamate	55406-53-6	ToxCast	15.24 nM - 80 μM	3.81 μM - 20 mM
4-[1-(4-hydroxyphenyl)-1-methylethyl]phenol (aka Bisphenol A)	80-05-7	ToxCast	15.24 nM - 80 μM	3.81 μM - 20 mM
5-Aza-2'-deoxycytidine	2353-33-5	Mechanistic	15.24 nM - 100 μM	3.81 μM - 25 mM
Acetaminophen	103-90-2	Pharmaceutical	304.83 nM - 2000 μM	76.21 μM - 500 mM
Acetamiprid	135410-20-7	ToxCast	15.24 nM - 80 μM	3.81 μM - 20 mM
Agroxone (aka MCPA)	94-74-6	ToxCast	15.24 nM - 80 μM	3.81 μM - 20 mM
Alpidem	82626-01-5	Pharmaceutical	15.24 nM - 100 μM	3.81 μM - 25 mM
Aspirin	50-78-2	Pharmaceutical	1524.16 nM - 10000 μM	381.04 μM - 2500 mM
Bensulide	741-58-2	ToxCast	15.24 nM - 80 μM	3.81 μM - 20 mM
Bis(2-ethylhexyl) phthalate (DEHP)	117-81-7	ToxCast	15.24 nM - 80 μM	3.81 μM - 20 mM
Buspirone	36505-84-7	Pharmaceutical	15.24 nM - 100 μM	3.81 μM - 25 mM
Butafenacil	134605-64-4	ToxCast	15.24 nM - 80 μM	3.81 μM - 20 mM
Carbaryl	63-25-2	ToxCast	15.24 nM - 80 μM	3.81 μM - 20 mM
Clorophene	120-32-1	ToxCast	15.24 nM - 80 μM	3.81 μM - 20 mM
Cordycepin	73-03-0	Mechanistic	15.24 nM - 100 μM	3.81 μM - 25 mM
Cycloheximide	66-81-9	Mechanistic	15.24 nM - 100 μM	3.81 μM - 25 mM
Cyproconazole	94361-06-5	ToxCast	15.24 nM - 80 μM	3.81 μM - 20 mM
Cytochalasin B	14930-96-2	Mechanistic	15.24 nM - 100 μM	3.81 μM - 25 mM
Dibutyl phthalate	84-74-2	ToxCast	15.24 nM - 80 μM	3.81 μM - 20 mM
Dichloran	99-30-9	ToxCast	15.24 nM - 80 μM	3.81 μM - 20 mM
Diclofenac	15307-79-6	Pharmaceutical	15.24 nM - 100 μM	3.81 μM - 25 mM
Diclofop-methyl	51338-27-3	ToxCast	15.24 nM - 80 μM	3.81 μM - 20 mM
Difenoconazole	119446-68-3	ToxCast	15.24 nM - 80 μM	3.81 μM - 20 mM
Docetaxel	114977-28-5	Pharmaceutical	15.24 nM - 100 μM	3.81 μM - 25 mM
Entacapone	130929-57-6	Pharmaceutical	15.24 nM - 100 μM	3.81 μM - 25 mM
Ethambutol-dihydrochloride	1070-11-7	Pharmaceutical	15.24 nM - 100 μM	3.81 μM - 25 mM
Etoposide	33419-42-0	Mechanistic	15.24 nM - 100 μM	3.81 μM - 25 mM
Felbamate (aka Felbatol)	25451-15-4	Pharmaceutical	15.24 nM - 100 μM	3.81 μM - 25 mM
Fenamidone	161326-34-7	ToxCast	15.24 nM - 80 μM	3.81 μM - 20 mM
Fenbuconazole	114369-43-6	ToxCast	15.24 nM - 80 μM	3.81 μM - 20 mM
Fenoxycarb	72490-01-8	ToxCast	15.24 nM - 80 μM	3.81 μM - 20 mM
Fentin hydroxide	76-87-9	ToxCast	15.24 nM - 80 μM	3.81 μM - 20 mM
Fluoxetine hydrochloride	59333-67-4	Pharmaceutical	15.24 nM - 100 μM	3.81 μM - 25 mM
Glyburide	10238-21-8	Pharmaceutical	15.24 nM - 100 μM	3.81 μM - 25 mM
Ibufenac	1553-60-2	Pharmaceutical	15.24 nM - 100 μM	3.81 μM - 25 mM
Ibuprofen sodium salt	15687-27-1	Pharmaceutical	762.08 nM - 5000 μM	190.52 μM - 1250 mM
Imazalil	35554-44-0	ToxCast	15.24 nM - 80 μM	3.81 μM - 20 mM
Iprodione	36734-19-7	ToxCast	15.24 nM - 80 μM	3.81 μM - 20 mM
Levofloxacin	100986-85-4	Pharmaceutical	15.24 nM - 100 μM	3.81 μM - 25 mM
Minocycline hydrochloride	13614-98-7	Pharmaceutical	15.24 nM - 100 μM	3.81 μM - 25 mM
Nimesulide	51803-78-2	Pharmaceutical	15.24 nM - 100 μM	3.81 μM - 25 mM
Oligomycin	1404-19-9	Mechanistic	15.24 nM - 100 μM	3.81 μM - 25 mM
Oxaliplatin	61825-94-3	Pharmaceutical	15.24 nM - 100 μM	3.81 μM - 25 mM
Permethrin	52645-53-1	ToxCast	15.24 nM - 80 μM	3.81 μM - 20 mM
PHA-00816795 (aka PD 184352)	212631-79-3	Pharmaceutical	15.24 nM - 100 μM	3.81 μM - 25 mM
Phenytoin	57-41-0	Pharmaceutical	15.24 nM - 100 μM	3.81 μM - 25 mM
Pimozide	2062-78-4	Pharmaceutical	15.24 nM - 100 μM	3.81 μM - 25 mM
Piperonyl butoxide	51-03-6	ToxCast	15.24 nM - 80 μM	3.81 μM - 20 mM
Resmethrin	10453-86-8	ToxCast	15.24 nM - 80 μM	3.81 μM - 20 mM
Rifampicin	13292-46-1	Mechanistic	15.24 nM - 100 μM	3.81 μM - 25 mM
Rosiglitazone	316371-84-3	Pharmaceutical	15.24 nM - 100 μM	3.81 μM - 25 mM
Rotenone	83-79-4	Mechanistic	15.24 nM - 100 μM	3.81 μM - 25 mM
Sodium-valproate	1069-66-5	Pharmaceutical	762.08 nM - 5000 μM	190.52 μM - 1250 mM
Spirodiclofen	148477-71-8	ToxCast	15.24 nM - 80 μM	3.81 μM - 20 mM
Sulindac	38194-50-2	Pharmaceutical	15.24 nM - 100 μM	3.81 μM - 25 mM
Thapsigargin	67526-95-8	Mechanistic	15.24 nM - 100 μM	3.81 μM - 25 mM
Tolcapone	134308-13-7	Pharmaceutical	15.24 nM - 100 μM	3.81 μM - 25 mM
Trichostatin A	58880-19-6	Mechanistic	15.24 nM - 100 μM	3.81 μM - 25 mM
Troglitazone	97322-87-7	Pharmaceutical	15.24 nM - 100 μM	3.81 μM - 25 mM
Trovafloxacin	147059-72-1	Pharmaceutical	15.24 nM - 100 μM	3.81 μM - 25 mM
Valdecoxib	181695-72-7	Pharmaceutical	15.24 nM - 100 μM	3.81 μM - 25 mM
Vinblastine	143-67-9	Mechanistic	15.24 nM - 100 μM	3.81 μM - 25 mM
Zolpidem	82626-48-0	Pharmaceutical	15.24 nM - 100 μM	3.81 μM - 25 mM
