# Supplementary material for: A cellular genetics approach identifies gene-drug interactions and pinpoints drug toxicity pathway nodes
Source: Front Genet. 2014 Aug 29;5:272. doi: 10.3389/fgene.2014.00272 (PMC4148776; doi:10.3389/fgene.2014.00272)
Supplement: Data Sheet 2 — Total number of data points removed from each drug-endpoint pair to allow for Brain-Cousens curve fitting. [file DataSheet2.XLS]

## Sheet: Sheet1
Drug	Time Point	MEANObjectSizeCh1	MEANRingAvgIntenCh2	MEANRingAvgIntenCh3	MEANRingSpotAvgIntenCh3	MEANRingSpotCountRatioCh3Ch2	MEANCircAvgIntenCh4	ValidObjectCount
2-Benzyl-4-chlorophenol (aka Clorophene)	24		14		9	8	4	12
2-Benzyl-4-chlorophenol (aka Clorophene)	72	0	4		5	2		6
3-Iodo-2-propynylbutylcarbamate	24		13				5	18
3-Iodo-2-propynylbutylcarbamate	72		10		13		10	16
4-[1-(4-hydroxyphenyl)-1-methylethyl]phenol (aka Bisphenol A)	24
4-[1-(4-hydroxyphenyl)-1-methylethyl]phenol (aka Bisphenol A)	72
5-Aza-2'-deoxycytidine	24
5-Aza-2'-deoxycytidine	72
Acetaminophen	24
Acetaminophen	72
Acetamiprid	24
Acetamiprid	72
Agroxone (aka MCPA)	24
Agroxone (aka MCPA)	72
Alpidem	24				4		2	0
Alpidem	72				2		0	0
Aspirin	24
Aspirin	72							0
Bensulide	24				2		4
Bensulide	72				6		0
Bis(2-ethylhexyl) phthalate (DEHP)	24
Bis(2-ethylhexyl) phthalate (DEHP)	72
Buspirone	24
Buspirone	72
Butafenacil	24
Butafenacil	72
Carbaryl	24
Carbaryl	72				12
Clorophene	24
Clorophene	72
Cordycepin	24
Cordycepin	72
Cycloheximide	24			8	2		3	8
Cycloheximide	72		6		2		3	4
Cyproconazole	24
Cyproconazole	72
Cytochalasin B	24						0	1
Cytochalasin B	72		7					0
Dibutyl phthalate	24
Dibutyl phthalate	72
Dichloran	24
Dichloran	72
Diclofenac	24
Diclofenac	72
Diclofop-methyl	24
Diclofop-methyl	72
Difenoconazole	24							0
Difenoconazole	72
Docetaxel	24		2					0
Docetaxel	72					9
Entacapone	24		3				1
Entacapone	72		6					6
Ethambutol-dihydrochloride	24
Ethambutol-dihydrochloride	72
Etoposide	24
Etoposide	72							3
Felbamate (aka Felbatol)	24
Felbamate (aka Felbatol)	72
Fenamidone	24				8
Fenamidone	72				5
Fenbuconazole	24							8
Fenbuconazole	72							0
Fenoxycarb	24					1
Fenoxycarb	72
Fentin hydroxide	24				2	0	0	6
Fentin hydroxide	72	0			1			3
Fluoxetine hydrochloride	24					1	2	6
Fluoxetine hydrochloride	72					0	0	2
Glyburide	24
Glyburide	72
Ibufenac	24
Ibufenac	72
Ibuprofen sodium salt	24							7
Ibuprofen sodium salt	72							0
Imazalil	24		2				1	5
Imazalil	72		3				2	2
Iprodione	24
Iprodione	72
Levofloxacin	24
Levofloxacin	72
Minocycline hydrochloride	24		6
Minocycline hydrochloride	72		9
Nimesulide	24
Nimesulide	72
Oligomycin	24		12			8	9	23
Oligomycin	72		11		2			7
Oxaliplatin	24		0		4			2
Oxaliplatin	72		2
Permethrin	24				6
Permethrin	72
PHA-00816795 (aka PD 184352)	24		4				1	0
PHA-00816795 (aka PD 184352)	72				1		2
Phenytoin	24
Phenytoin	72
Pimozide	24		3		2	6	0	0
Pimozide	72		4		0	3		0
Piperonyl butoxide	24					7	3	10
Piperonyl butoxide	72						2
Resmethrin	24
Resmethrin	72
Rifampicin	24
Rifampicin	72							5
Rosiglitazone	24						4
Rosiglitazone	72				5		0	0
Rotenone	24		4			4	4	0
Rotenone	72	1	5		2	0	3	0
Sodium-valproate	24
Sodium-valproate	72
Spirodiclofen	24		3				0	6
Spirodiclofen	72		5
Sulindac	24
Sulindac	72
Thapsigargin	24	0	3		0			0
Thapsigargin	72	0	4		4			1
Tolcapone	24
Tolcapone	72		0				0	3
Trichostatin A	24						2	0
Trichostatin A	72				8			6
Troglitazone	24		7		9		6	13
Troglitazone	72		8			1	2	3
Trovafloxacin	24
Trovafloxacin	72		11
Valdecoxib	24						0	0
Valdecoxib	72				8
Vinblastine	24							1
Vinblastine	72
Zolpidem	24
Zolpidem	72				2		1
