# Supplementary material for: A cellular genetics approach identifies gene-drug interactions and pinpoints drug toxicity pathway nodes
Source: Front Genet. 2014 Aug 29;5:272. doi: 10.3389/fgene.2014.00272 (PMC4148776; doi:10.3389/fgene.2014.00272)
Supplement: Data Sheet 3 — EC values used for genome-wide association analyses. Compound concentrations are in nM and log transformed (base 10). [file DataSheet3.CSV]

Screen	Compound	Time point	Endpoint	EC	129S1SvlmJ	A/J	AKR/J	BALB/cByJ	BTBRT+tf/J	BUB/BnJ	C3H/HeJ	C57BL/6J	C57BR/cdJ	C57L/J	CBA/J	CE/J	CZECHII/EiJ	DBA/2J	FVB/NJ	I/LnJ	KK/HIJ	LG/J	LP/J	MRL/MpJ	NOD/LtJ	NON/LtJ	NOR/LtJ	NZO/HILtJ	NZW/LacJ	PL/J	RIIIS/J	SEA/GnJ	SJL/J	SM/J	SWR/J	WSB/EiJ
1	Cycloheximide	24	MEAN_RingAvgIntenCh3	EC120	3.581329857	2.75154166	3.600449401	3.447493051	NA	3.642512397	3.738110115	3.45131696	3.306008428	2.958032732	3.718990572	3.378662694	3.355719241	3.455140869	3.585153766	3.198938983	3.072749995	2.938913189	NA	3.45131696	4.579370038	3.053630451	3.879594739	4.277281248	2.732422117	3.718990572	3.023039181	4.15109226	3.520147317	4.093733628	3.221882435	3.256297614
1	Cycloheximide	24	MEAN_RingAvgIntenCh3	EC125	3.665455849	2.885378466	3.613195763	3.558386405	NA	3.680751484	3.818412199	3.478084321	3.432197416	3.160699896	3.78399702	3.497203865	3.520147317	3.554562496	3.715166663	3.241001979	3.405430055	3.095693447	NA	3.54309077	4.739974206	3.160699896	3.956072914	4.460828868	2.78213293	3.87577083	3.038334816	4.659672122	3.54309077	4.12050099	3.42072569	3.317480154
1	Cycloheximide	24	MEAN_RingAvgIntenCh3	EC130	3.871946921	3.003919637	3.627216762	3.657808032	NA	3.776349203	3.891066465	3.497203865	3.546914678	3.340423606	3.84517956	3.611921127	3.676927576	3.642512397	3.829883925	3.302184519	3.738110115	3.183643348	NA	3.646336306	4.885282738	3.260121523	4.013431545	4.621433035	2.808900291	4.009607636	3.053630451	NA	3.57368204	4.139620533	3.631040671	3.432197416
1	Cycloheximide	24	MEAN_RingAvgIntenCh3	EC135	NA	3.118636899	3.642512397	3.749581842	NA	4.158740077	3.959896822	3.5124995	3.646336306	3.504851682	3.910186009	3.726638389	3.826060017	3.722814481	3.933129461	3.409253964	4.066966267	3.252473705	NA	3.761053568	NA	3.363367059	4.055494541	4.762917658	2.828019835	4.128148807	3.068926086	NA	3.619568945	4.162563986	3.871946921	3.581329857
1	Cycloheximide	24	MEAN_RingAvgIntenCh3	EC140	NA	3.225706344	3.657808032	3.841355651	NA	4.613785217	4.024903271	3.527795135	3.741934024	3.657808032	3.975192457	3.84517956	3.975192457	3.795468747	4.032551089	3.569858131	4.395822419	3.309832337	NA	3.9063621	NA	3.474260412	4.093733628	4.892930555	2.847139379	4.235218252	3.080397812	NA	3.776349203	4.181683529	4.162563986	3.734286207
1	Cycloheximide	24	MEAN_RingAvgIntenCh3	EC145	NA	3.332775789	3.673103667	3.929305553	NA	NA	4.08990972	3.54309077	3.833707834	3.803116564	4.044022815	3.959896822	4.12050099	3.860475195	4.124324898	3.738110115	4.720854662	3.35954315	NA	4.135796625	NA	3.596625492	4.128148807	4.996176091	2.866258923	4.334639879	3.095693447	NA	4.644376487	4.200803073	4.537307042	3.883418648
1	Cycloheximide	72	ValidObjectCount	EC50	4.460828868	3.806940473	3.917833826	3.290712793	NA	3.611921127	3.703694937	3.443669142	NA	3.527795135	4.338463788	3.764877477	3.478084321	3.860475195	NA	3.627216762	4.632904761	3.554562496	NA	4.005783727	3.810764382	3.696047119	4.541130951	3.753405751	4.074614085	3.925481644	3.485732139	4.342287697	4.254337796	3.715166663	4.227570434	3.455140869
1	Cycloheximide	72	ValidObjectCount	EC55	4.384350693	3.730462298	3.837531743	3.172171622	NA	3.48190823	3.596625492	3.405430055	NA	3.443669142	4.311696427	3.673103667	3.409253964	3.738110116	NA	3.569858131	4.587017856	3.539266861	NA	3.940777279	3.730462298	3.596625492	4.487596229	3.722814481	4.065691631	3.864299104	3.470436504	4.284929065	4.196979164	3.680751484	4.170211803	3.32895188
1	Cycloheximide	72	ValidObjectCount	EC60	4.323168153	3.657808032	3.761053568	3.05745436	4.602313491	3.363367059	3.493379956	3.363367059	NA	3.363367059	4.284929065	3.581329857	3.348071424	3.608097218	NA	3.501027774	4.541130951	3.523971226	NA	3.887242556	3.650160214	3.501027774	4.437885415	3.699871028	4.055494541	3.806940473	3.455140869	4.227570434	4.147268351	3.650160214	4.112853172	3.206586801
1	Cycloheximide	72	ValidObjectCount	EC65	4.265809522	3.588977675	3.684575393	2.946561006	4.353759423	3.260121523	3.386310511	3.325127972	NA	3.290712793	4.265809522	3.489556047	3.290712793	3.470436504	NA	3.416901781	4.491420138	3.5124995	NA	3.841355652	3.569858131	3.409253964	4.384350693	3.673103667	4.047846724	3.749581842	3.436021325	4.177859621	4.093733628	3.627216762	4.055494541	3.08804563
1	Cycloheximide	72	ValidObjectCount	EC70	4.216098708	3.520147317	3.615745036	2.831843744	4.223746526	3.164523804	3.279241067	3.283064975	NA	3.218058527	4.242866069	3.393958329	3.23717807	3.317480154	NA	3.294536702	4.445533233	3.497203865	NA	3.799292655	3.493379956	3.321304063	4.334639879	3.653984123	4.03892427	3.692223211	3.416901781	4.131972716	4.044022815	3.60427331	4.001959819	2.969504459
1	Cycloheximide	72	ValidObjectCount	EC75	4.170211803	3.45131696	3.546914678	2.72095039	4.131972716	3.080397812	3.164523804	3.23717807	NA	3.149228169	4.223746526	3.290712793	3.187467257	3.137756443	NA	3.122460808	4.395822419	3.478084321	NA	3.761053568	3.413077873	3.23717807	4.281105157	3.631040671	4.030001816	3.631040671	3.39013442	4.082261902	3.994312001	3.585153766	3.944601188	2.854787196
1	Cycloheximide	72	ValidObjectCount	EC80	4.131972716	3.382486603	3.48190823	2.610057037	4.063142359	3.000095729	3.038334816	3.187467257	NA	3.080397812	4.204626982	3.175995531	3.133932534	2.923617554	NA	2.90449801	4.346111605	3.458964777	NA	3.722814481	3.332775789	3.153052078	4.231394343	3.611921127	4.021079362	3.566034222	3.344247515	4.040198906	3.940777279	3.569858131	3.891066465	2.743893843
1	Cytochalasin B	24	MEAN_CircAvgIntenCh4	EC120	3.015391363	4.066966267	3.466612595	3.718990572	3.153052078	3.126284717	3.508675591	2.915969736	3.516323409	3.080397812	2.99627182	3.535442952	3.501027774	2.950384915	3.321304063	3.507400955	3.221882435	2.950384915	3.841355651	3.141580352	3.149228169	3.531619043	2.763013387	3.061278268	3.631040671	3.489556047	2.717126482	2.99627182	3.340423606	2.96568055	3.23717807	3.141580352
1	Cytochalasin B	24	MEAN_CircAvgIntenCh4	EC125	3.02686309	4.112853172	3.497203865	3.761053568	3.164523804	3.183643348	3.562210313	2.992447911	3.585153766	3.133932534	3.076573903	3.554562496	3.554562496	3.038334816	3.382486603	3.513774136	3.271593249	2.99627182	3.9063621	3.198938983	3.225706344	3.57368204	2.831843744	3.118636899	3.653984123	3.499753137	2.785956839	3.042158725	3.405430055	2.99627182	3.263945432	3.191291166
1	Cytochalasin B	24	MEAN_CircAvgIntenCh4	EC130	3.040884088	4.154916168	3.516323409	3.795468747	3.179819439	3.233354162	3.611921127	3.053630451	3.638688488	3.183643348	3.149228169	3.57368204	3.600449401	3.107165173	3.436021325	3.520147317	3.317480154	3.034510907	3.96754464	3.248649797	3.286888884	3.611921127	2.889202375	3.168347713	3.673103667	3.507400955	2.839491561	3.084221721	3.466612595	3.015391363	3.290712793	3.233354162
1	Cytochalasin B	24	MEAN_CircAvgIntenCh4	EC135	3.049806542	4.193155256	3.531619043	3.829883925	3.198938983	3.283064975	3.661631941	3.110989082	3.684575393	3.229530253	3.214234618	3.588977675	3.638688488	3.164523804	3.478084321	3.525245862	3.35954315	3.072749995	4.024903271	3.294536702	3.344247515	3.646336306	2.938913189	3.218058527	3.692223211	3.513774136	2.889202375	3.130108626	3.520147317	3.028137726	3.313656245	3.26776934
1	Cytochalasin B	24	MEAN_CircAvgIntenCh4	EC140	3.061278268	4.231394343	3.541816133	3.860475195	3.221882435	3.32895188	3.703694937	3.156875987	3.726638389	3.271593249	3.275417158	3.60427331	3.673103667	3.218058527	3.520147317	3.530344407	3.397782238	3.103341264	4.078437993	3.336599698	3.397782238	3.680751484	2.988624002	3.260121523	3.711342754	3.520147317	2.927441462	3.172171622	3.569858131	3.038334816	3.332775789	3.29836061
1	Cytochalasin B	24	MEAN_CircAvgIntenCh4	EC145	3.068926086	4.26963343	3.550738587	3.891066465	3.256297614	3.371014876	3.745757933	3.202762892	3.761053568	3.313656245	3.32895188	3.615745036	3.703694937	3.263945432	3.554562496	3.535442952	3.432197416	3.133932534	4.131972716	3.374838785	3.447493051	3.711342754	3.034510907	3.29836061	3.730462298	3.525245862	2.96568055	3.210410709	3.619568945	3.04725727	3.351895333	3.32895188
1	Cytochalasin B	24	MEAN_CircAvgIntenCh4	EC150	3.07784854	4.307872518	3.558386405	3.921657735	3.313656245	3.416901781	3.78399702	3.241001979	3.791644838	3.351895333	3.382486603	3.627216762	3.730462298	3.306008428	3.588977675	3.539266861	3.462788686	3.164523804	4.185507438	3.409253964	3.489556047	3.738110115	3.072749995	3.336599698	3.745757933	3.530344407	3.000095728	3.252473705	3.665455849	3.054905087	3.371014876	3.355719241
1	Cytochalasin B	72	MEAN_RingAvgIntenCh2	EC50	4.51436359	4.066966267	4.579370038	NA	NA	4.537307042	NA	4.468476685	4.93881746	4.268358794	4.970611987	NA	NA	4.116677081	4.239042161	4.797332837	4.431465072	4.923521825	4.655848213	4.254337796	4.307872518	4.54495486	4.479948411	4.36140724	4.961760913	4.449357141	4.380526784	4.971444324	4.629080852	3.214234618	4.212274799	4.204626982
1	Cytochalasin B	72	MEAN_RingAvgIntenCh2	EC55	4.258161704	3.975192457	4.495244046	NA	NA	4.518187499	NA	4.445533233	4.90822619	4.258161704	4.961760913	NA	NA	4.101381446	3.979016366	4.751445932	4.42258978	4.904402281	4.590841765	4.231394343	4.208450891	4.445533233	4.407294145	4.33081597	4.954113095	4.434061506	4.281105157	4.957937004	4.529659225	3.187467257	4.199528437	4.185507438
1	Cytochalasin B	72	MEAN_RingAvgIntenCh2	EC60	4.005783727	3.898714283	4.403470236	NA	NA	4.499067955	NA	4.42258978	4.866163194	4.247964614	4.950289186	NA	NA	4.086085811	3.722814481	4.694087301	4.413259443	4.873811012	4.525835316	4.212274799	4.131972716	4.338463788	4.326992062	4.304048609	4.942641369	4.42258978	4.174035712	4.946465278	4.426413689	3.168347713	4.188056711	4.170211803
1	Cytochalasin B	72	MEAN_RingAvgIntenCh2	EC65	3.761053568	3.826060017	4.296400792	NA	NA	4.479948411	4.349935514	4.39199851	4.770565476	4.235218252	4.93881746	NA	NA	4.070790176	3.458964777	4.625256943	4.405898418	4.835571924	4.457004959	4.193155256	4.070790176	4.216098708	4.246689978	4.277281248	4.931169643	4.411118054	4.066966267	4.931169643	4.326992062	3.149228169	4.177859621	4.158740077
1	Cytochalasin B	72	MEAN_RingAvgIntenCh2	EC70	3.516323409	3.761053568	4.170211803	NA	NA	4.457004959	4.284929065	4.346111605	4.066966267	4.223746526	4.927345734	NA	NA	4.051670632	3.191291166	4.537307042	4.397874583	4.755269841	4.39199851	4.174035712	4.017255454	4.074614085	4.158740077	4.250513887	4.915874008	4.397874583	3.952249005	4.915874008	4.223746526	3.133932534	4.167662531	4.147268351
1	Cytochalasin B	72	MEAN_RingAvgIntenCh2	EC75	3.271593249	3.699871028	4.021079362	NA	NA	4.430237598	4.258161704	4.250513887	2.958032732	4.200803073	4.912050099	NA	NA	4.032551089	2.919793645	4.42258978	4.389168818	4.326992062	4.323168153	4.15109226	3.96754464	3.9063621	4.066966267	4.223746526	4.900578373	4.384350693	3.833707834	4.900578373	4.124324898	3.118636899	4.158740077	4.135796625
1	Cytochalasin B	72	MEAN_RingAvgIntenCh2	EC80	3.023039181	3.634864579	3.829883925	4.552602677	NA	4.395822419	4.239042161	3.5124995	1.849099197	4.15109226	4.896754464	NA	NA	4.009607636	2.640648307	4.258161704	4.381658661	3.5124995	4.254337796	4.124324898	3.921657735	3.696047119	3.959896822	4.193155256	4.87763492	4.372878966	3.711342754	4.885282738	4.021079362	3.103341264	4.148542987	4.124324898
1	Cytochalasin B	24	ValidObjectCount	EC75	3.478084321	NA	3.791644838	NA	NA	4.495244046	4.804980654	3.676927576	NA	3.577505948	NA	3.795468747	3.546914678	4.101381446	3.707518846	4.055494541	4.040198906	4.349935514	NA	4.323168153	NA	4.311696427	4.518187499	4.055494541	4.193155256	3.382486603	3.23717807	4.418765871	2.896850193	3.401606146	3.558386405	3.466612595
1	Cytochalasin B	24	ValidObjectCount	EC80	3.462788686	4.977056548	3.715166663	4.326992062	NA	4.434061506	4.609961308	3.523971226	NA	3.351895333	NA	3.753405751	3.386310511	4.074614085	3.546914678	3.780173112	4.024903271	4.242866069	NA	4.3002247	4.919697916	4.124324898	4.369055058	4.047846724	4.139620533	3.191291166	3.141580352	4.074614085	2.778309022	3.221882436	3.455140869	3.344247515
1	Cytochalasin B	72	ValidObjectCount	EC50	3.921657735	3.54309077	4.227570434	4.219922617	NA	2.54122668	3.929305553	3.718990572	NA	NA	NA	4.204626982	4.850867559	3.5124995	NA	4.158740077	4.414941963	4.445533233	4.629080852	4.170211803	4.055494541	3.439845234	4.437885415	4.418765871	4.904402282	4.055494541	3.432197416	NA	4.613785217	4.437885415	4.174035712	4.281105157
1	Cytochalasin B	72	ValidObjectCount	EC55	3.745757933	3.516323409	4.093733628	4.063142359	NA	2.330911699	3.81458829	3.608097218	NA	NA	4.996176091	4.024903271	4.739974206	3.378662694	NA	4.02872718	4.384350693	4.281105157	4.57554613	4.109029263	3.99813591	3.275417158	4.399646328	4.334639879	4.885282738	3.979016366	3.306008428	NA	4.510539681	4.338463788	4.158740077	4.269633431
1	Cytochalasin B	72	ValidObjectCount	EC60	3.585153766	3.485732139	3.956072914	3.929305553	NA	2.162659714	3.711342754	3.493379956	NA	NA	4.954113095	3.852827378	4.63672867	3.248649797	NA	3.898714283	4.357583332	4.124324898	4.522011407	4.047846724	3.952249005	3.149228169	4.365231149	4.254337796	4.862339285	3.9063621	3.191291166	4.980880456	4.411118054	4.242866069	4.147268351	4.258161704
1	Cytochalasin B	72	ValidObjectCount	EC65	3.436021325	3.447493051	3.81458829	3.806940473	NA	2.021175091	3.615745036	3.378662694	NA	NA	4.90822619	3.680751484	4.54495486	3.122460808	NA	3.772525294	4.334639879	3.975192457	4.468476685	3.990488092	3.914009918	3.042158725	4.33081597	4.177859621	4.835571924	3.833707834	3.080397812	4.934993551	4.311696427	4.147268351	4.135796625	4.242866069
1	Cytochalasin B	72	ValidObjectCount	EC70	3.29836061	3.393958329	3.661631941	3.696047119	NA	1.90263392	3.527795135	3.260121523	NA	NA	4.862339285	3.508675591	4.45318105	2.99627182	NA	3.650160214	4.315520335	3.833707834	4.414941963	3.933129461	3.87577083	2.950384915	4.296400792	4.101381446	4.801156746	3.761053568	2.973328367	4.889106647	4.216098708	4.055494541	4.128148807	4.223746526
1	Cytochalasin B	72	ValidObjectCount	EC75	3.164523804	3.214234618	3.501027774	3.592801583	NA	1.799388384	3.447493051	3.137756443	NA	NA	4.81645238	3.340423606	4.372878967	2.87390674	NA	3.531619044	4.296400792	3.699871028	4.357583332	3.87577083	3.841355652	2.866258923	4.265809522	4.024903271	4.759093749	3.692223211	2.87390674	4.843219742	4.124324898	3.963720731	4.116677081	4.189331347
1	Cytochalasin B	72	ValidObjectCount	EC80	3.042158725	2.464748505	3.325127972	3.489556047	NA	1.711438483	3.367190968	3.003919637	NA	NA	4.766741567	3.168347713	4.292576883	2.747717752	NA	3.416901781	4.281105157	3.57368204	4.304048609	3.81458829	3.810764382	2.793604657	4.231394343	3.948425096	4.705559027	3.623392853	2.774485113	4.797332837	4.032551089	3.871946921	4.109029263	4.12050099
1	Etoposide	72	MEAN_RingSpotAvgIntenRatioCh3Ch2	EC120	3.891066465	4.51436359	NA	4.219922617	4.311696427	4.399646328	4.479948411	4.476124502	3.772525294	4.189331347	4.3002247	4.583193947	4.380526784	3.818412199	4.353759423	NA	4.066966267	4.307872518	NA	4.292576883	4.820276289	4.105205355	4.273457339	4.36140724	4.426413689	4.246689978	3.791644838	4.326992062	4.739974206	NA	4.594665673	4.349935514
1	Etoposide	72	MEAN_RingSpotAvgIntenRatioCh3Ch2	EC125	3.982840275	4.564074404	NA	4.304048609	4.380526784	4.42258978	4.510539681	4.518187499	3.944601187	4.231394343	4.338463788	4.652024305	4.441709324	3.856651286	4.441709324	NA	4.116677081	4.372878966	NA	4.365231149	4.843219742	4.174035712	4.338463788	4.403470236	4.487596229	4.3002247	3.894890374	4.338463788	4.778213293	NA	4.632904761	4.376702875
1	Etoposide	72	MEAN_RingSpotAvgIntenRatioCh3Ch2	EC130	4.055494541	4.609961308	3.424549599	4.380526784	4.437885415	4.445533233	4.533483134	4.556426586	4.051670632	4.273457339	4.372878966	4.709382936	4.495244046	3.894890374	4.510539681	NA	4.158740077	4.42258978	NA	4.411118054	4.866163194	4.231394343	4.395822419	4.441709324	4.537307042	4.342287697	3.93695337	4.353759423	4.812628472	NA	4.663496031	4.399646328
1	Etoposide	72	MEAN_RingSpotAvgIntenRatioCh3Ch2	EC135	4.116677081	4.652024305	3.868123013	4.45318105	4.491420137	4.472300594	4.556426586	4.590841765	4.128148807	4.307872518	4.407294145	4.762917658	4.537307042	3.929305553	4.560250495	3.053630451	4.196979164	4.468476685	NA	4.441709324	4.885282738	4.281105157	4.445533233	4.476124502	4.583193947	4.380526784	3.963720731	4.365231149	4.850867559	NA	4.690263392	4.418765871
1	Etoposide	72	MEAN_RingSpotAvgIntenRatioCh3Ch2	EC140	4.166387894	4.686439483	4.032551089	4.522011407	4.537307042	4.495244046	4.579370038	4.621433035	4.193155256	4.342287697	4.434061506	4.804980654	4.571722221	3.96754464	4.6061374	3.378662694	4.231394343	4.506715772	NA	4.468476685	4.904402281	4.323168153	4.491420137	4.506715772	4.621433035	4.411118054	3.986664184	4.376702875	4.885282738	NA	4.717030753	4.434061506
1	Etoposide	72	MEAN_RingSpotAvgIntenRatioCh3Ch2	EC145	4.212274799	4.720854662	4.135796625	4.587017856	4.579370038	4.518187499	4.602313491	4.648200396	4.242866069	4.376702875	4.464652776	4.84704365	4.6061374	4.005783727	4.640552578	3.501027774	4.261985613	4.541130951	NA	4.487596229	4.923521825	4.36140724	4.533483134	4.537307042	4.659672122	4.437885415	4.005783727	4.388174601	4.923521825	NA	4.739974206	4.445533233
1	Etoposide	72	MEAN_RingSpotAvgIntenRatioCh3Ch2	EC150	4.254337796	4.751445932	4.216098708	4.648200396	4.617609126	4.541130951	4.621433035	4.674967757	4.288752974	4.407294145	4.491420137	4.881458829	4.632904761	4.040198906	4.674967757	3.588977675	4.288752974	4.571722221	NA	4.506715772	4.93881746	4.395822419	4.571722221	4.567898312	4.694087301	4.460828868	4.021079362	4.399646328	4.957937004	NA	4.759093749	4.458236257
1	Etoposide	72	ValidObjectCount	EC50	2.770661204	3.229530253	4.346111605	2.93508928	4.732326388	4.996176091	3.979016366	2.912145827	NA	NA	4.709382936	4.097557537	3.065102177	3.076573903	NA	2.690359121	4.204626982	3.42072569	4.131972716	4.124324898	4.705559027	2.793604657	4.529659225	4.411118054	4.434061506	3.508675591	1.990583821	4.334639879	2.770661204	4.663496031	4.376702875	2.854787196
1	Etoposide	72	ValidObjectCount	EC55	2.621528763	2.988624002	4.074614085	2.828019835	4.655848213	4.567898312	3.810764382	2.694183029	NA	NA	4.640552578	3.81458829	2.90449801	2.84331547	NA	2.457100687	3.948425096	3.210410709	3.93695337	3.833707834	4.644376487	2.567994041	4.48377232	4.365231149	4.380526784	3.279241067	1.849099198	4.200803073	2.671239577	4.613785217	4.311696427	2.678887394
1	Etoposide	72	ValidObjectCount	EC60	2.483868049	2.75154166	3.718990572	2.736246025	4.564074404	4.216098708	3.642512397	2.483868049	NA	NA	4.560250495	3.527795135	2.75154166	2.606233128	NA	2.246785707	3.592801583	3.003919637	3.699871028	3.535442952	4.579370039	2.346207334	4.430237598	4.319344244	4.323168153	3.053630451	1.707614574	4.047846724	2.579465767	4.567898312	4.246689978	2.51063541
1	Etoposide	72	ValidObjectCount	EC65	2.353855151	2.522107136	3.367190968	2.652120033	4.437885415	3.921657735	3.478084321	2.285024794	NA	NA	4.468476685	3.244825888	2.610057037	2.365326878	NA	2.05559027	3.145404261	2.805076383	3.393958329	3.23717807	4.502891864	2.128244536	4.372878967	4.273457339	4.258161704	2.828019835	1.562306042	3.871946921	2.491515866	4.518187499	4.177859621	2.350031243
1	Etoposide	72	ValidObjectCount	EC70	2.23531398	2.29649652	3.011567455	2.579465767	4.235218252	3.673103667	3.313656245	2.093829357	NA	NA	4.357583332	2.958032732	2.472396322	2.124420627	NA	1.883514376	2.663591759	2.613880946	2.961856641	2.938913189	4.418765871	1.917929555	4.3002247	4.227570434	4.181683529	2.606233128	1.363462787	3.650160214	2.399742056	4.468476685	4.109029263	2.193250984
1	Etoposide	72	ValidObjectCount	EC75	2.120596718	2.078533722	2.655943942	2.506811501	NA	3.458964777	3.149228169	1.910281737	NA	NA	4.223746526	2.675063486	2.342383425	1.87204265	NA	1.722910209	2.17413144	2.422685509	2.147364079	2.636824398	4.323168153	1.707614574	4.196979164	4.177859621	4.086085811	2.38827033	NA	3.35954315	2.292672611	4.414941963	4.032551089	2.032646817
1	Etoposide	72	ValidObjectCount	EC80	2.009703365	1.860570924	2.304144338	2.437981144	NA	3.275417158	2.984800094	1.738205844	NA	NA	4.063142359	2.38827033	2.216194437	1.612016856	NA	1.581425586	1.684671122	2.239137889	NA	2.338559516	4.200803073	1.497299593	4.009607636	4.124324898	3.956072914	2.170307532	NA	2.90449801	2.124420627	4.357583332	3.952249005	1.868218741
1	Rifampicin	72	ValidObjectCount	EC65	NA	4.980880456	4.365231149	4.281105157	4.912050099	3.925481644	4.166387895	4.36140724	NA	NA	NA	4.063142359	4.292576883	3.042158725	NA	4.970611987	4.869987103	4.365231149	NA	3.982840275	4.835571924	4.835571924	4.942641369	4.694087301	4.862339285	4.904402282	4.05931845	4.686439483	4.984704365	NA	4.923521825	4.961760913
1	Rifampicin	72	ValidObjectCount	EC70	NA	4.96940873	4.319344244	4.185507438	4.900578373	3.818412199	3.99813591	4.254337796	NA	NA	NA	3.860475195	4.227570434	3.007743546	NA	4.961760913	4.854691468	4.032551089	NA	3.764877477	4.797332837	4.812628472	4.927345734	4.682615575	4.831748015	4.885282738	3.959896823	4.613785217	4.782037202	NA	4.912050099	4.912050099
1	Rifampicin	72	ValidObjectCount	EC75	NA	4.957937004	4.258161704	4.078437993	4.889106647	3.722814481	3.826060017	4.131972716	NA	NA	NA	3.657808032	4.162563986	2.984800094	NA	4.952175648	4.835571924	3.692223211	NA	3.462788686	4.759093749	4.785861111	4.90822619	4.669230619	4.801156746	4.862339285	3.856651287	4.537307042	4.583193947	NA	4.902013613	4.866163194
1	Rifampicin	72	ValidObjectCount	EC80	NA	4.942641369	4.166387895	3.963720731	4.873811012	3.631040671	3.646336306	3.990488092	NA	NA	NA	3.458964777	4.093733628	2.96568055	NA	4.942641369	4.820276289	3.351895333	NA	2.927441462	4.717030753	4.759093749	4.892930555	4.657467001	4.770565476	4.843219742	3.753405751	4.45318105	4.380526784	NA	4.891319415	4.812628472
1	Vinblastine	24	MEAN_RingSpotAvgIntenRatioCh3Ch2	EC120	4.510539681	4.219922617	4.032551089	NA	4.05931845	3.611921127	3.921657735	4.219922617	4.613785217	4.02872718	3.718990572	4.063142358	4.177859621	4.460828868	4.097557537	NA	4.338463788	4.571722221	4.009607636	3.263945432	4.147268351	3.78399702	4.147268351	4.193155256	4.235218252	3.791644838	3.979016366	3.741934024	NA	3.894890374	4.212274799	NA
1	Vinblastine	24	MEAN_RingSpotAvgIntenRatioCh3Ch2	EC125	4.552602677	4.311696427	4.055494541	NA	4.06951554	3.661631941	3.975192457	4.258161704	4.640552578	4.05931845	3.803116564	4.135796625	4.216098708	4.487596229	4.177859621	NA	4.357583332	4.587017856	4.078437993	3.371014876	4.212274799	3.894890374	4.174035712	4.219922617	4.254337796	3.803116564	4.024903271	3.803116564	NA	3.925481644	4.227570434	NA
1	Vinblastine	24	MEAN_RingSpotAvgIntenRatioCh3Ch2	EC130	4.587017856	4.403470236	4.074614085	NA	4.078437993	3.711342754	4.017255454	4.292576883	4.663496031	4.082261902	3.87577083	4.200803073	4.250513887	4.510539681	4.242866069	NA	4.380526784	4.602313491	4.147268351	3.455140869	4.26963343	3.975192457	4.196979164	4.246689978	4.277281248	3.81458829	4.063142358	3.864299104	NA	3.952249005	4.242866069	NA
1	Vinblastine	24	MEAN_RingSpotAvgIntenRatioCh3Ch2	EC135	4.621433035	4.491420137	4.093733628	3.78399702	4.087360447	3.75340575	4.055494541	4.326992062	4.686439483	4.101381446	3.940777279	4.254337796	4.281105157	4.529659225	4.3002247	NA	4.403470236	4.617609126	4.216098708	3.523971226	4.319344244	4.040198906	4.219922617	4.273457339	4.292576883	3.823510744	4.097557537	3.925481644	NA	3.975192457	4.258161704	NA
1	Vinblastine	24	MEAN_RingSpotAvgIntenRatioCh3Ch2	EC140	4.652024305	4.579370038	4.109029263	3.856651286	4.096282901	3.795468747	4.086085811	4.353759423	4.705559027	4.12050099	3.99813591	4.307872518	4.315520335	4.548778769	4.349935514	NA	4.426413689	4.629080852	4.281105157	3.585153766	4.36140724	4.08990972	4.239042161	4.296400792	4.311696427	3.833707834	4.128148807	3.979016366	NA	4.001959819	4.273457339	NA
1	Vinblastine	24	MEAN_RingSpotAvgIntenRatioCh3Ch2	EC145	4.682615575	4.663496031	4.124324898	3.887242556	4.105205355	3.837531743	4.112853172	4.380526784	4.724678571	4.135796625	4.051670632	4.353759423	4.346111605	4.567898312	4.39199851	NA	4.457004959	4.640552578	4.349935514	3.638688488	4.403470236	4.135796625	4.254337796	4.323168153	4.33081597	3.841355651	4.158740077	4.032551089	1.176091259	4.024903271	4.288752974	NA
1	Vinblastine	24	MEAN_RingSpotAvgIntenRatioCh3Ch2	EC150	4.709382936	4.747622023	4.137071261	3.9063621	4.112853172	3.879594739	4.135796625	4.407294145	4.743798114	4.15109226	4.101381446	4.395822419	4.376702875	4.583193947	4.430237598	NA	4.487596229	4.652024305	4.418765871	3.684575393	4.441709324	4.174035712	4.26963343	4.346111605	4.346111605	3.851552741	4.185507438	4.086085811	4.047846724	4.047846724	4.3002247	NA
1	Vinblastine	24	ValidObjectCount	EC50	4.793508928	4.824100198	4.288752974	4.678791666	4.296400792	4.284929065	4.571722221	4.12050099	NA	4.292576883	4.495244046	4.502891864	4.632904761	4.281105157	NA	4.376702875	4.414941963	4.782037202	4.652024305	4.39199851	4.640552578	4.66731994	4.529659225	4.346111605	4.208450891	4.39199851	4.388174601	4.45318105	4.269633431	4.414941963	4.258161704	4.323168153
1	Vinblastine	24	ValidObjectCount	EC55	4.766741567	4.793508928	4.269633431	4.617609126	4.277281248	4.278555884	4.499067955	3.990488092	NA	4.208450891	4.476124503	4.457004959	4.583193947	4.223746526	NA	4.277281248	4.376702875	4.751445932	4.609961308	4.384350693	4.579370039	4.598489582	4.472300594	4.326992062	4.198253801	4.357583332	4.357583332	4.445533233	4.189331347	4.403470236	4.231394343	4.200803073
1	Vinblastine	24	ValidObjectCount	EC60	4.739974206	4.759093749	4.250513887	4.541130951	4.261985613	4.273457339	4.418765871	3.837531743	NA	4.112853172	4.457004959	4.411118054	4.529659225	4.162563986	NA	4.162563986	4.342287697	4.720854662	4.571722221	4.374102617	4.506715772	4.510539681	4.411118054	4.307872518	4.189331347	4.323168153	4.307872518	4.435672647	4.101381446	4.39199851	4.204626982	4.055494541
1	Vinblastine	24	ValidObjectCount	EC65	4.717030753	4.724678571	4.235218252	4.441709324	4.242866069	4.265809522	4.33081597	3.657808032	NA	4.005783727	4.443436456	4.36140724	4.472300594	4.086085811	NA	4.024903271	4.307872518	4.686439483	4.533483134	4.365231149	4.426413689	4.39199851	4.342287697	4.284929065	4.181683529	4.288752974	4.189331347	4.426413689	3.99813591	4.376702875	4.177859621	3.87577083
1	Vinblastine	24	ValidObjectCount	EC70	4.690263392	4.686439483	4.216098708	4.307872518	4.227570434	4.258161704	4.227570434	3.416901781	NA	3.883418648	4.430237598	4.311696427	4.411118054	3.986664184	NA	3.841355652	4.269633431	4.644376487	4.495244046	4.353759423	4.334639879	4.216098708	4.269633431	4.261985613	4.17148644	4.258161704	3.864299104	4.418765871	3.849003469	4.357583332	4.15109226	3.646336306
1	Vinblastine	24	ValidObjectCount	EC75	4.663496031	4.648200396	4.196979164	4.070790176	4.208450891	4.246689978	4.109029263	2.950384915	NA	3.726638389	4.418765871	4.258161704	4.346111605	3.806940473	NA	3.558386405	4.235218252	4.594665674	4.457004959	4.342287697	4.216098708	3.940777279	4.189331347	4.231394343	4.162563986	4.219922617	3.493379956	4.411118054	NA	4.33081597	1.443764871	3.309832337
1	Vinblastine	24	ValidObjectCount	EC80	4.63672867	4.602313491	4.174035712	NA	4.189331347	4.231394343	3.948425096	NA	NA	3.508675591	4.403470236	4.196979164	4.277281248	3.164523804	NA	NA	4.196979164	4.533483134	4.418765871	4.326992062	4.05931845	3.562210313	4.097557537	4.189331347	4.15109226	4.185507438	3.126284717	4.403470236	NA	4.261985613	1.772621023	2.659767851
2	Alpidem	24	MEAN_CircAvgIntenCh4	EC120	3.803116564	4.411118054	4.437885415	4.6061374	4.196979164	4.732326388	4.227570434	4.346111605	4.437885415	4.315520335	3.891066465	4.326992062	4.602313491	4.349935514	4.48377232	4.170211803	4.414941963	4.426413689	3.959896822	3.413077873	4.384350693	4.537307042	3.321304063	3.558386405	4.479948411	4.48377232	4.625256943	4.499067955	NA	2.908321919	4.915874008	4.747622023
2	Alpidem	24	MEAN_CircAvgIntenCh4	EC125	3.921657735	4.441709324	4.457004959	4.652024305	4.365231149	4.770565476	4.26963343	4.384350693	4.499067955	4.39199851	3.990488092	4.502891864	4.652024305	4.395822419	4.502891864	4.353759423	4.48377232	4.45318105	4.078437993	3.558386405	4.457004959	4.587017856	3.569858131	3.787820929	4.587017856	4.541130951	4.66731994	4.560250495	NA	3.539266861	4.946465278	4.778213293
2	Alpidem	24	MEAN_CircAvgIntenCh4	EC130	4.013431545	4.468476685	4.476124502	4.690263392	4.460828868	4.801156745	4.307872518	4.42258978	4.552602677	4.449357141	4.078437993	4.678791666	4.694087301	4.441709324	4.518187499	4.491420137	4.541130951	4.472300594	4.177859621	3.692223211	4.518187499	4.629080852	3.741934024	4.001959819	4.663496031	4.590841765	4.709382936	4.617609126	NA	4.177859621	4.973232639	4.804980654
2	Alpidem	24	MEAN_CircAvgIntenCh4	EC135	4.08990972	4.491420137	4.495244046	4.724678571	4.525835316	4.824100198	4.338463788	4.460828868	4.598489582	4.502891864	4.154916168	4.854691468	4.732326388	4.487596229	4.529659225	4.598489582	4.583193947	4.487596229	4.258161704	3.818412199	4.571722221	4.663496031	3.879594739	4.200803073	4.724678571	4.632904761	4.747622023	4.663496031	NA	4.812628472	4.996176091	4.827924107
2	Alpidem	24	MEAN_CircAvgIntenCh4	EC140	4.158740077	4.510539681	4.51436359	4.759093749	4.579370038	4.84704365	4.365231149	4.495244046	4.640552578	4.548778769	4.223746526	NA	4.766741567	4.533483134	4.54495486	4.690263392	4.625256943	4.502891864	4.326992062	3.93695337	4.621433035	4.694087301	3.994312001	4.39199851	4.770565476	4.671143848	4.789685019	4.709382936	NA	NA	NA	4.84704365
2	Alpidem	24	MEAN_CircAvgIntenCh4	EC145	4.216098708	4.529659225	4.533483134	4.789685019	4.621433035	4.866163194	4.39199851	4.533483134	4.674967757	4.587017856	4.284929065	NA	4.797332837	4.579370038	4.556426586	4.770565476	4.659672122	4.518187499	4.384350693	4.05931845	4.663496031	4.720854662	4.08990972	4.57554613	4.812628472	4.705559027	4.831748015	4.747622023	NA	NA	NA	4.862339285
2	Alpidem	24	MEAN_CircAvgIntenCh4	EC150	4.265809522	4.548778769	4.556426586	4.81645238	4.659672122	4.881458829	4.414941963	4.571722221	4.705559027	4.625256943	4.342287697	NA	4.827924107	4.625256943	4.567898312	4.839395833	4.690263392	4.533483134	4.441709324	4.189331347	4.705559027	4.743798114	4.177859621	4.751445932	4.84704365	4.739974206	4.873811012	4.782037202	NA	NA	NA	4.87763492
2	Alpidem	72	MEAN_CircAvgIntenCh4	EC125	3.122460808	4.797332837	4.235218252	4.957937004	4.678791666	4.770565476	3.707518846	4.143444442	4.789685019	NA	4.824100198	2.342383425	3.294536702	4.196979164	3.81458829	3.42072569	4.66731994	3.08804563	4.506715772	3.122460808	2.675063486	4.437885415	2.84331547	4.36140724	NA	3.745757933	4.434061506	3.730462298	NA	NA	NA	4.430237598
2	Alpidem	72	MEAN_CircAvgIntenCh4	EC130	3.615745036	4.839395833	4.261985613	4.977056548	4.713206844	4.793508928	3.879594739	4.189331347	4.820276289	NA	4.850867559	2.529754953	3.508675591	4.476124502	3.925481644	3.592801583	4.709382936	3.485732139	4.560250495	3.653984123	2.896850192	4.522011407	3.038334816	4.39199851	NA	3.944601187	4.499067955	3.9063621	NA	NA	NA	4.529659225
2	Alpidem	72	MEAN_CircAvgIntenCh4	EC135	3.822236108	4.873811012	4.284929065	4.996176091	4.739974206	4.808804563	4.005783727	4.223746526	4.850867559	NA	4.87763492	2.705654755	3.669279758	4.560250495	4.009607636	3.75340575	4.747622023	3.711342754	4.6061374	3.864299104	3.08804563	4.57554613	3.214234618	4.414941963	NA	4.105205355	4.560250495	4.02872718	NA	NA	NA	4.590841765
2	Alpidem	72	MEAN_CircAvgIntenCh4	EC140	3.959896822	4.90822619	4.304048609	NA	4.770565476	4.827924107	4.105205355	4.246689978	4.881458829	NA	4.900578373	2.870082831	3.795468747	4.613785217	4.078437993	3.9063621	4.778213293	3.871946921	4.644376487	4.005783727	3.256297614	4.621433035	3.374838785	4.434061506	NA	4.239042161	4.617609126	4.124324898	NA	NA	NA	4.632904761
2	Alpidem	72	MEAN_CircAvgIntenCh4	EC145	4.05931845	4.93881746	4.326992062	NA	4.797332837	4.839395833	4.189331347	4.26963343	4.912050099	NA	4.923521825	3.023039181	3.902538191	4.652024305	4.139620533	4.047846724	4.808804563	3.99813591	4.678791666	4.109029263	3.405430055	4.655848213	3.527795135	4.45318105	NA	4.357583332	4.66731994	4.200803073	NA	NA	NA	4.671143848
2	Alpidem	72	MEAN_CircAvgIntenCh4	EC150	4.143444442	4.965584821	4.342287697	NA	4.820276289	4.854691468	4.261985613	4.284929065	4.93881746	NA	4.946465278	3.172171622	3.99813591	4.682615575	4.189331347	4.181683529	4.835571924	4.105205355	4.709382936	4.193155256	3.54309077	4.682615575	3.669279758	4.472300594	4.426413689	4.457004959	4.713206844	4.265809522	NA	NA	NA	4.697911209
2	Alpidem	24	MEAN_RingSpotAvgIntenCh3	EC120	3.627216762	4.311696427	NA	3.940777279	3.87577083	1.84145138	4.319344244	4.495244046	3.944601187	4.537307042	3.424549599	3.39013442	4.621433035	4.942641369	4.109029263	3.650160214	4.174035712	3.986664184	4.097557537	NA	3.879594739	4.116677081	4.227570434	NA	2.763013387	NA	3.791644838	4.862339285	2.29649652	NA	4.980880456	NA
2	Alpidem	72	MEAN_RingSpotAvgIntenCh3	EC120	3.577505948	4.189331347	3.741934024	4.774389384	NA	4.39199851	2.969504459	3.948425096	4.785861111	4.621433035	4.862339285	3.030686998	4.219922617	4.426413689	4.086085811	4.961760913	3.520147317	3.791644838	4.147268351	3.386310511	NA	NA	2.514459318	3.221882435	4.078437993	3.470436504	4.457004959	3.841355651	NA	3.103341264	2.633000489	4.170211803
2	Alpidem	72	MEAN_RingSpotAvgIntenCh3	EC125	3.764877477	4.296400792	3.917833826	4.827924107	NA	4.414941963	3.072749995	3.986664184	4.850867559	4.728502479	4.996176091	3.458964777	4.468476685	4.644376487	4.139620533	4.93881746	3.868123013	4.12050099	4.250513887	3.508675591	NA	1.917929555	2.793604656	3.244825888	4.139620533	3.523971226	4.537307042	3.940777279	NA	3.413077873	2.912145827	4.766741567
2	Alpidem	72	MEAN_RingSpotAvgIntenCh3	EC130	3.925481644	4.384350693	4.063142358	4.87763492	NA	4.434061506	3.175995531	4.013431545	4.912050099	4.831748015	NA	3.711342754	4.655848213	4.858515377	4.185507438	4.912050099	4.219922617	4.273457339	4.349935514	3.623392853	2.254433524	2.415037691	3.011567455	3.263945432	4.196979164	3.757229659	4.6061374	4.024903271	NA	3.722814481	3.195115074	NA
2	Alpidem	72	MEAN_RingSpotAvgIntenCh3	EC135	4.070790176	4.464652776	4.181683529	4.919697916	NA	4.45318105	3.271593249	4.032551089	4.96940873	4.934993551	NA	3.894890374	4.808804563	NA	4.227570434	4.881458829	4.571722221	4.376702875	4.45318105	3.734286207	2.365326877	2.755365569	3.187467257	3.283064975	4.258161704	4.097557537	4.671143848	4.101381446	NA	4.032551089	3.478084321	NA
2	Alpidem	72	MEAN_RingSpotAvgIntenCh3	EC140	4.196979164	4.533483134	4.284929065	4.957937004	NA	4.472300594	3.367190968	4.047846724	NA	NA	NA	4.044022815	4.93881746	NA	4.26963343	4.84704365	4.923521825	4.45318105	4.552602677	3.837531743	2.403565965	3.019215272	3.344247515	3.306008428	4.319344244	4.437885415	4.732326388	4.166387894	NA	4.346111605	3.757229659	NA
2	Alpidem	24	ValidObjectCount	EC65	3.948425096	4.785861111	NA	4.942641369	4.889106647	4.904402282	4.720854662	4.739974206	4.778213293	4.789685019	4.311696427	4.87763492	4.866163194	4.862339285	4.552602677	4.736150297	4.655848213	NA	4.204626982	NA	4.629080852	4.476124503	4.518187499	NA	3.99813591	4.617609126	NA	4.81645238	NA	4.93881746	NA	4.682615575
2	Alpidem	24	ValidObjectCount	EC70	3.78399702	4.732326388	4.992352183	4.915874008	4.850867559	4.87763492	4.655848213	4.694087301	4.724678571	4.720854662	4.147268351	4.724678571	4.824100198	4.81645238	4.434061506	4.617609126	4.518187499	4.923521825	4.032551089	NA	4.522011407	4.349935514	4.42258978	NA	3.5124995	4.541130951	NA	4.720854662	NA	4.69791121	NA	4.587017856
2	Alpidem	24	ValidObjectCount	EC75	3.600449401	4.671143848	4.93881746	4.889106647	4.808804563	4.84704365	4.587017856	4.644376487	4.663496031	4.644376487	3.952249005	4.567898312	4.782037202	4.759093749	4.3002247	4.487596229	4.372878967	4.831748015	3.856651287	NA	4.411118054	4.208450891	4.319344244	NA	2.958032732	4.457004959	NA	4.625256943	NA	4.460828868	NA	4.487596229
2	Alpidem	24	ValidObjectCount	EC80	3.397782238	4.6061374	4.881458829	4.854691468	4.755269841	4.81645238	4.518187499	4.594665674	4.598489582	4.560250495	3.699871028	4.411118054	4.732326388	4.701735118	4.139620533	4.353759423	4.216098708	4.728502479	3.676927576	NA	4.292576883	4.055494541	4.208450891	NA	2.250609615	4.36140724	NA	4.522011407	4.996176091	4.219922617	NA	4.380526784
2	Alpidem	72	ValidObjectCount	EC60	4.181683529	4.827924107	4.613785217	4.977056548	4.999358858	4.674967757	4.571722221	3.959896823	NA	4.965584821	NA	4.08990972	4.491420138	4.770565476	4.411118054	3.921657735	4.629080852	4.705559027	4.90822619	3.665455849	4.583193947	4.659672122	3.81458829	4.785861111	4.881458829	3.986664184	4.640552578	4.491420138	NA	NA	NA	NA
2	Alpidem	72	ValidObjectCount	EC65	3.841355652	4.739974206	4.579370039	4.923521825	4.987024203	4.598489582	4.468476685	3.826060017	NA	4.950289186	4.996176091	3.84517956	4.388174601	4.709382936	4.315520335	3.623392853	4.533483134	4.640552578	4.869987103	3.508675591	4.143444442	4.552602677	3.638688488	4.728502479	4.854691468	3.78399702	4.579370039	4.468476685	NA	NA	NA	NA
2	Alpidem	72	ValidObjectCount	EC70	3.501027774	4.659672122	4.552602677	4.869987103	4.973232639	4.499067955	4.365231149	3.696047119	NA	4.93881746	4.96940873	3.585153766	4.281105157	4.629080852	4.219922617	3.340423606	4.430237598	4.567898312	4.827924107	3.340423606	3.688399302	4.414941963	3.462788686	4.659672122	4.824100198	3.569858131	4.518187499	4.434061506	NA	NA	NA	NA
2	Alpidem	72	ValidObjectCount	EC75	3.160699896	4.57554613	4.533483134	4.81645238	4.957937004	4.365231149	4.254337796	3.562210313	NA	4.923521825	4.942641369	3.309832337	4.154916168	4.51436359	4.124324898	3.076573903	4.311696427	4.487596229	4.785861111	3.153052078	3.233354162	4.227570434	3.286888884	4.567898312	4.793508928	3.336599698	4.457004959	4.36140724	4.946465278	NA	NA	NA
2	Alpidem	72	ValidObjectCount	EC80	2.824195926	4.495244046	4.518187499	4.762917658	4.946465278	4.131972716	4.128148807	3.432197416	NA	4.90822619	4.915874008	3.007743546	4.013431545	4.315520335	4.032551089	2.824195926	4.177859621	4.395822419	4.743798114	2.938913189	2.78213293	3.940777279	3.110989082	4.430237598	4.759093749	3.076573903	4.388174601	2.831843744	4.869987103	NA	NA	NA
2	Cycloheximide	24	MEAN_CircAvgIntenCh4	EC120	3.149228169	3.137756443	2.575641858	3.279241067	4.204626982	1.772621023	3.979016366	3.749581842	4.177859621	4.380526784	3.726638389	3.78399702	3.646336306	3.309832337	NA	4.040198906	3.497203865	3.871946921	3.726638389	4.08990972	3.585153766	3.049806542	3.914009918	3.32895188	2.633000489	4.189331347	3.921657735	4.097557537	NA	4.296400792	4.277281248	3.776349203
2	Cycloheximide	24	MEAN_CircAvgIntenCh4	EC125	3.363367059	3.317480154	2.808900291	3.371014876	4.26963343	2.610057037	4.021079362	3.791644838	4.242866069	4.411118054	3.799292655	3.852827378	3.772525294	3.424549599	1.176091259	4.189331347	3.60427331	3.971368549	3.818412199	4.12050099	3.718990572	3.187467257	3.952249005	3.409253964	2.980976185	4.239042161	3.975192457	4.181683529	NA	4.445533233	4.296400792	3.864299104
2	Cycloheximide	24	MEAN_CircAvgIntenCh4	EC130	3.516323409	3.462788686	3.003919637	3.45131696	4.326992062	2.984800094	4.05931845	3.829883925	4.304048609	4.437885415	3.868123013	3.921657735	3.852827378	3.520147317	2.728598208	4.334639879	3.703694937	4.063142358	3.902538191	4.154916168	3.806940473	3.302184519	3.986664184	3.485732139	3.229530253	4.284929065	4.021079362	4.258161704	NA	4.590841765	4.315520335	3.948425096
2	Cycloheximide	24	MEAN_CircAvgIntenCh4	EC135	3.638688488	3.585153766	3.172171622	3.523971226	4.380526784	3.244825888	4.093733628	3.864299104	4.36140724	4.460828868	3.929305553	3.990488092	3.914009918	3.596625492	2.938913189	4.476124502	3.795468747	4.15109226	3.979016366	4.193155256	3.87577083	3.405430055	4.021079362	3.554562496	3.42072569	4.33081597	4.05931845	4.33081597	NA	4.739974206	4.334639879	4.032551089
2	Cycloheximide	24	MEAN_CircAvgIntenCh4	EC140	3.738110115	3.688399302	3.321304063	3.588977675	4.426413689	3.447493051	4.124324898	3.894890374	4.414941963	4.479948411	3.986664184	4.05931845	3.959896822	3.665455849	3.068926086	4.617609126	3.879594739	4.235218252	4.047846724	4.239042161	3.929305553	3.497203865	4.051670632	3.619568945	3.585153766	4.376702875	4.093733628	4.403470236	NA	4.885282738	4.357583332	4.116677081
2	Cycloheximide	24	MEAN_CircAvgIntenCh4	EC145	3.826060017	3.78399702	3.455140869	3.646336306	4.476124502	3.615745036	4.154916168	3.925481644	4.464652776	4.495244046	4.044022815	4.128148807	4.001959819	3.722814481	3.164523804	4.751445932	3.959896822	4.315520335	4.116677081	4.292576883	3.979016366	3.577505948	4.078437993	3.680751484	3.722814481	4.42258978	4.128148807	4.476124502	NA	NA	4.376702875	4.196979164
2	Cycloheximide	24	MEAN_CircAvgIntenCh4	EC150	3.902538191	3.868123013	3.577505948	3.703694937	4.518187499	3.761053568	4.181683529	3.948425096	4.510539681	4.510539681	4.093733628	4.196979164	4.036374997	3.776349203	3.241001979	4.885282738	4.032551089	4.39199851	4.177859621	4.349935514	4.021079362	3.653984123	4.109029263	3.741934024	3.849003469	4.472300594	4.158740077	4.54495486	NA	NA	4.988528274	4.281105157
2	Cycloheximide	72	MEAN_CircAvgIntenCh4	EC135	NA	3.198938983	3.959896822	NA	4.024903271	3.202762892	1.68849503	2.483868048	3.611921127	3.768701385	3.650160214	2.403565965	2.177955349	NA	2.372974695	3.96754464	NA	4.193155256	3.650160214	4.013431545	NA	2.728598208	2.950384915	3.722814481	2.977152276	2.881554558	NA	2.426509417	3.929305553	4.579370038	4.407294145	2.824195926
2	Cycloheximide	72	MEAN_CircAvgIntenCh4	EC140	NA	3.241001979	4.032551089	1.176091259	4.036374997	3.286888884	1.879690467	2.545050588	3.661631941	3.81458829	3.696047119	3.072749995	2.246785707	NA	2.682711303	4.024903271	NA	4.246689978	3.718990572	4.047846724	NA	2.808900291	3.000095728	3.780173112	3.103341264	2.927441462	NA	2.594761402	3.975192457	4.694087301	4.460828868	2.613880946
2	Cycloheximide	72	MEAN_CircAvgIntenCh4	EC145	NA	3.283064975	4.109029263	2.342383425	4.047846724	3.355719241	2.009703365	2.594761402	3.707518846	3.860475195	3.738110115	3.263945432	2.307968246	NA	2.8127242	4.082261902	2.713302573	4.3002247	3.78399702	4.086085811	NA	2.87390674	3.049806542	3.829883925	3.225706344	2.973328367	NA	2.713302573	4.017255454	NA	4.518187499	2.399742056
2	Cycloheximide	72	MEAN_CircAvgIntenCh4	EC150	NA	3.321304063	4.189331347	2.518283227	4.05931845	3.42072569	2.105301083	2.636824398	3.75340575	3.9063621	3.776349203	3.386310511	2.361502969	NA	2.900674101	4.147268351	2.961856641	4.349935514	3.841355651	4.124324898	1.868218741	2.931265371	3.095693447	3.879594739	3.344247515	3.011567455	NA	2.808900291	4.063142358	NA	4.571722221	3.355719241
2	Cycloheximide	72	MEAN_RingAvgIntenCh2	EC65	3.833707834	NA	4.45318105	3.600449401	4.751445932	4.223746526	4.070790176	4.502891864	3.5124995	4.261985613	4.518187499	3.306008428	3.600449401	4.617609126	NA	4.26963343	4.690263392	NA	4.39199851	NA	NA	4.082261902	NA	NA	4.296400792	3.780173112	4.005783727	4.934993551	4.996176091	4.021079362	3.944601187	4.495244046
2	Cycloheximide	72	MEAN_RingAvgIntenCh2	EC70	3.799292655	NA	4.254337796	3.569858131	4.609961308	4.124324898	3.952249005	4.491420137	3.317480154	4.131972716	4.3002247	3.233354162	3.566034222	4.552602677	NA	4.246689978	4.560250495	4.808804563	4.181683529	NA	NA	3.868123013	NA	NA	4.124324898	3.54309077	3.826060017	4.904402281	3.692223211	3.921657735	3.711342754	4.426413689
2	Cycloheximide	72	MEAN_RingAvgIntenCh2	EC75	3.776349203	NA	4.066966267	3.54309077	4.468476685	3.994312001	3.852827378	4.477462871	3.118636899	4.001959819	4.070790176	3.191291166	3.539266861	4.518187499	NA	4.158740077	4.338463788	4.476124502	3.986664184	NA	NA	3.684575393	NA	NA	3.952249005	3.302184519	3.608097218	4.854691468	3.650160214	3.829883925	3.48190823	4.353759423
2	Cycloheximide	72	MEAN_RingAvgIntenCh2	EC80	3.75340575	NA	3.891066465	1.218154255	4.323168153	3.810764382	3.761053568	4.464652776	2.923617554	3.871946921	3.833707834	1.81086011	3.5124995	4.495244046	4.177859621	3.718990572	3.707518846	4.265809522	3.795468747	NA	NA	3.508675591	NA	NA	3.776349203	3.05745436	3.344247515	4.694087301	3.623392853	3.738110115	3.260121523	4.281105157
2	Cycloheximide	24	MEAN_RingSpotAvgIntenCh3	EC120	2.506811501	2.889202375	NA	3.378662694	2.728598208	2.346207334	3.462788686	3.432197416	NA	3.133932534	3.462788686	2.602409219	3.221882435	NA	2.900674101	2.759189478	2.797428565	2.682711303	2.93508928	3.493379956	3.05745436	2.606233128	1.814684019	2.961856641	NA	1.206682529	3.023039181	3.653984123	3.332775789	2.311792155	NA	1.631136399
2	Cycloheximide	24	MEAN_RingSpotAvgIntenCh3	EC125	2.629176581	2.923617554	NA	3.405430055	2.923617554	2.545050588	3.54309077	3.45131696	1.187562985	3.141580352	3.485732139	2.793604656	3.386310511	NA	2.980976185	2.862435014	2.961856641	2.785956839	3.038334816	3.57368204	3.130108626	2.686535212	2.082357631	3.271593249	1.244921616	1.248745525	3.049806542	3.757229659	3.351895333	2.434157235	NA	1.795564475
2	Cycloheximide	24	MEAN_RingSpotAvgIntenCh3	EC130	2.732422117	2.958032732	NA	3.432197416	3.091869538	2.774485113	3.608097218	3.466612595	1.20285862	3.149228169	3.504851682	2.938913189	3.527795135	1.176091259	3.049806542	2.961856641	3.107165173	2.881554558	3.137756443	3.646336306	3.198938983	2.759189478	2.353855151	3.401606146	1.462884415	1.286984613	3.072749995	3.849003469	3.367190968	2.522107136	NA	1.96381646
2	Cycloheximide	24	MEAN_RingSpotAvgIntenCh3	EC135	2.820372018	2.988624002	NA	3.45131696	3.244825888	3.05745436	3.669279758	3.478084321	1.221978164	3.156875987	3.516323409	3.053630451	3.650160214	3.275417158	3.114812991	3.065102177	3.233354162	2.973328367	3.233354162	3.718990572	3.260121523	2.820372018	2.621528763	3.493379956	1.665551578	1.329047609	3.099517356	3.93695337	3.382486603	2.598585311	NA	2.128244536
2	Cycloheximide	24	MEAN_RingSpotAvgIntenCh3	EC140	2.896850192	3.019215272	NA	3.470436504	3.382486603	3.405430055	3.726638389	3.489556047	1.241097708	3.163249168	3.527795135	3.153052078	3.761053568	3.294536702	3.175995531	3.164523804	3.351895333	3.065102177	3.325127971	3.78399702	3.321304063	2.877730649	2.889202375	3.562210313	1.852923106	1.367286696	3.130108626	4.017255454	3.405430055	2.663591759	2.724774299	2.292672611
2	Cycloheximide	24	MEAN_RingSpotAvgIntenCh3	EC145	2.969504459	3.049806542	NA	3.485732139	3.5124995	3.868123013	3.780173112	3.498478501	1.260217251	3.169622349	3.539266861	3.241001979	3.860475195	3.306008428	3.233354162	3.26776934	3.458964777	3.160699896	3.413077873	3.852827378	3.378662694	2.931265371	3.160699896	3.623392853	2.024999	1.405525784	3.164523804	4.093733628	3.428373507	2.72095039	2.984800094	2.460924596
2	Cycloheximide	24	MEAN_RingSpotAvgIntenCh3	EC150	3.034510907	3.080397812	NA	3.501027774	3.634864579	4.51436359	3.833707834	3.508675591	1.283160704	3.175995531	3.548189315	3.317480154	3.952249005	3.313656245	3.290712793	3.367190968	3.562210313	3.260121523	3.497203865	3.917833826	3.432197416	2.980976185	NA	3.676927576	2.189427075	1.443764871	3.214234618	4.170211803	3.462788686	2.774485113	3.133932534	2.625352672
2	Cycloheximide	72	MEAN_RingSpotAvgIntenCh3	EC120	NA	3.684575393	4.720854662	3.23717807	3.60427331	2.877730649	NA	3.034510907	3.504851682	4.097557537	3.588977675	3.581329857	3.130108626	3.015391363	3.722814481	1.990583821	3.523971226	2.980976185	3.634864579	4.212274799	3.080397812	3.225706344	2.208546619	2.051766361	2.44945287	3.294536702	3.367190968	3.2065868	2.950384915	3.608097218	NA	4.529659225
2	Cycloheximide	72	MEAN_RingSpotAvgIntenCh3	EC125	NA	3.734286207	4.640552578	3.279241067	3.657808032	2.893026284	NA	3.08804563	3.516323409	NA	3.665455849	3.592801583	3.198938983	3.164523804	3.757229659	2.227666163	3.539266861	3.038334816	3.676927576	4.273457339	3.122460808	3.286888884	2.346207334	2.304144338	2.617704854	3.325127971	3.428373507	3.286888884	3.003919637	3.627216762	NA	4.506715772
2	Cycloheximide	72	MEAN_RingSpotAvgIntenCh3	EC130	NA	3.780173112	4.560250495	3.317480154	3.703694937	2.938913189	NA	3.133932534	3.527795135	NA	3.718990572	3.601724037	3.260121523	3.263945432	3.791644838	2.525931045	3.55328786	3.084221721	3.718990572	4.334639879	3.164523804	3.344247515	2.464748505	2.487691957	2.78213293	4.992352183	3.478084321	3.35954315	3.053630451	3.646336306	1.176091259	4.48377232
2	Cycloheximide	72	MEAN_RingSpotAvgIntenCh3	EC135	2.242961798	3.822236108	4.479948411	3.351895333	4.988528274	3.118636899	NA	3.175995531	3.537992225	NA	3.757229659	3.610646491	3.309832337	3.336599698	3.822236108	2.927441462	3.562210313	3.122460808	3.757229659	4.39199851	3.202762892	3.393958329	2.567994041	2.633000489	2.938913189	4.977056548	3.520147317	3.424549599	3.107165173	3.661631941	3.164523804	4.460828868
2	Cycloheximide	72	MEAN_RingSpotAvgIntenCh3	EC140	2.518283227	3.856651286	4.399646328	3.386310511	4.973232639	3.332775789	2.973328367	3.214234618	3.546914678	NA	3.791644838	3.618294308	3.35954315	3.397782238	3.852827378	3.596625492	3.572407403	3.160699896	3.791644838	4.449357141	3.244825888	3.443669142	2.655943942	2.75154166	3.095693447	4.961760913	3.554562496	3.485732139	3.160699896	3.673103667	3.348071424	4.437885415
2	Cycloheximide	72	MEAN_RingSpotAvgIntenCh3	EC145	2.667415668	3.891066465	4.319344244	3.416901781	3.81458829	3.54309077	3.042158725	3.248649797	3.555837132	NA	3.822236108	3.62466749	3.401606146	3.45131696	3.879594739	NA	3.580055221	3.195115074	3.826060017	4.506715772	3.286888884	3.489556047	2.736246025	2.858611105	3.248649797	4.942641369	3.585153766	3.54309077	3.210410709	3.688399302	3.455140869	1.47818005
2	Cycloheximide	72	MEAN_RingSpotAvgIntenCh3	EC150	2.770661204	3.921657735	4.239042161	3.443669142	4.93881746	3.757229659	3.068926086	4.961760913	3.564759586	NA	3.849003469	3.631040671	3.443669142	3.493379956	3.910186009	NA	3.587703038	3.229530253	3.860475195	4.564074404	3.32895188	3.531619043	2.808900291	2.950384915	3.393958329	4.927345734	3.611921127	3.596625492	3.263945432	3.703694937	3.535442952	4.388174601
2	Cycloheximide	24	ValidObjectCount	EC60	3.550738587	4.139620533	4.866163194	4.162563986	4.709382936	4.609961308	NA	4.135796625	3.929305553	4.315520335	4.782037202	4.468476685	4.078437993	4.659672122	3.757229659	4.326992062	4.552602677	NA	4.54495486	4.961760913	4.411118054	3.856651287	4.460828868	4.747622023	3.749581842	3.726638389	4.36140724	4.919697916	NA	NA	NA	NA
2	Cycloheximide	24	ValidObjectCount	EC65	3.279241067	3.826060017	4.804980654	3.837531743	4.594665674	4.518187499	NA	4.05931845	3.688399302	4.143444442	4.678791666	4.250513887	3.910186009	4.472300594	3.501027774	4.208450891	4.05931845	NA	4.200803073	4.850867559	4.281105157	3.60427331	4.434061506	4.518187499	3.386310511	3.485732139	4.204626982	4.724678571	NA	4.594665674	NA	NA
2	Cycloheximide	24	ValidObjectCount	EC70	3.015391363	3.520147317	4.732326388	3.527795135	4.472300594	4.479948411	4.896754464	3.986664184	3.455140869	3.99813591	4.560250495	4.101381446	3.734286207	4.281105157	3.23717807	4.101381446	3.665455849	NA	3.856651287	4.766741567	4.143444442	3.363367059	4.399646328	4.284929065	3.042158725	3.260121523	4.047846724	4.529659225	NA	4.143444442	NA	NA
2	Cycloheximide	24	ValidObjectCount	EC75	2.755365569	3.225706344	4.652024305	3.229530253	4.334639879	4.449357141	4.445533233	3.917833826	3.229530253	3.871946921	4.42258978	3.990488092	3.550738587	4.078437993	2.96568055	4.001959819	3.336599698	NA	3.516323409	4.690263392	3.994312001	3.126284717	4.357583332	4.055494541	2.717126482	3.053630451	3.887242556	4.33081597	NA	3.837531743	4.231394343	NA
2	Cycloheximide	24	ValidObjectCount	EC80	2.472396322	2.942737097	4.552602677	2.942737097	4.185507438	4.414941963	4.128148807	3.849003469	3.000095729	3.753405751	4.265809522	3.894890374	3.355719241	3.871946921	2.686535212	3.902538191	3.05745436	4.996176091	3.179819439	4.629080852	3.826060017	2.893026284	4.261985613	3.826060017	2.407389874	2.854787196	3.730462298	4.128148807	NA	3.608097218	4.185507438	NA
2	Cycloheximide	72	ValidObjectCount	EC50	2.097653266	3.523971226	4.219922617	3.520147317	4.288752974	3.979016366	2.663591759	3.186192621	3.149228169	4.334639879	4.204626982	3.956072914	3.076573903	3.837531743	NA	3.787820929	3.474260412	4.323168153	4.074614085	4.08990972	3.409253964	2.919793645	2.789780748	3.443669142	3.340423606	3.32895188	2.99627182	3.416901781	4.109029263	4.189331347	4.338463788	NA
2	Cycloheximide	72	ValidObjectCount	EC55	1.929401281	3.393958329	4.158740077	3.508675591	4.235218252	3.93695337	2.537402771	3.179819439	3.019215272	4.250513887	4.131972716	3.673103667	2.992447911	3.623392853	NA	3.722814481	3.340423606	4.216098708	3.952249005	4.047846724	3.225706344	2.736246025	2.57181795	3.309832337	3.202762892	3.198938983	2.717126482	3.218058527	4.032551089	4.170211803	4.311696427	NA
2	Cycloheximide	72	ValidObjectCount	EC60	1.78026884	3.263945432	4.101381446	3.497203865	4.177859621	3.898714283	2.415037691	3.160699896	2.900674101	4.174035712	4.05931845	3.065102177	2.912145827	3.409253964	NA	3.680751484	3.198938983	4.109029263	3.826060017	4.001959819	3.042158725	2.560346223	2.350031243	3.183643348	3.072749995	3.072749995	2.437981144	3.011567455	3.944601188	4.154916168	4.284929065	NA
2	Cycloheximide	72	ValidObjectCount	EC65	1.642608126	3.133932534	4.047846724	3.48190823	4.116677081	3.856651287	2.292672611	NA	2.789780748	4.093733628	3.986664184	2.399742056	2.831843744	3.191291166	NA	3.650160214	3.042158725	3.99813591	3.696047119	3.959896823	2.854787196	2.384446421	2.128244536	3.072749995	2.938913189	2.954208824	2.155011897	2.789780748	3.849003469	4.139620533	4.261985613	NA
2	Cycloheximide	72	ValidObjectCount	EC70	1.520243046	3.007743546	3.99813591	3.466612595	4.055494541	3.81458829	2.166483623	NA	2.686535212	4.017255454	3.910186009	1.738205844	2.755365569	2.977152276	NA	3.623392853	2.862435014	3.883418648	3.558386405	3.914009918	2.663591759	2.208546619	1.898810011	2.96568055	2.8127242	2.835667653	1.875866559	2.552698406	3.734286207	4.12050099	4.239042161	NA
2	Cycloheximide	72	ValidObjectCount	EC75	1.409349692	2.881554558	3.952249005	3.443669142	3.982840275	3.768701385	2.028822908	NA	2.587113585	3.940777279	3.833707834	NA	2.678887394	2.759189478	NA	3.60427331	2.621528763	3.764877477	3.416901781	3.871946921	2.472396322	2.032646817	1.665551578	2.870082831	2.682711303	2.724774299	1.596721221	2.29649652	3.566034222	1.187562985	4.216098708	NA
2	Cycloheximide	72	ValidObjectCount	EC80	1.306104156	2.755365569	3.9063621	2.002055547	3.894890374	3.718990572	1.868218741	NA	2.491515866	3.868123013	3.753405751	NA	2.598585311	2.545050588	NA	3.585153766	NA	3.638688488	3.263945432	3.829883925	2.277376976	1.856747015	1.420821419	2.778309022	2.552698406	2.613880946	1.313751974	2.017351182	3.172171622	4.08990972	4.193155256	NA
2	Entacapone	24	MEAN_CircAvgIntenCh4	EC55	4.739974206	4.720854662	NA	4.204626982	4.311696427	4.808804563	4.629080852	4.770565476	NA	4.774389384	4.556426586	4.548778769	4.659672122	4.96940873	NA	4.315520335	NA	4.166387894	4.567898312	NA	4.912050099	NA	2.763013387	4.827924107	4.021079362	4.850867559	4.506715772	4.942641369	3.894890374	3.971368549	4.066966267	NA
2	Entacapone	24	MEAN_CircAvgIntenCh4	EC60	4.617609126	4.613785217	NA	4.036374997	4.154916168	4.690263392	4.093733628	4.6061374	NA	4.621433035	4.506715772	4.357583332	4.08990972	4.942641369	5	4.174035712	4.820276289	4.055494541	4.464652776	4.797332837	4.801156745	4.90822619	2.487691957	4.460828868	3.986664184	4.629080852	4.307872518	4.57554613	3.795468747	3.799292655	3.78399702	NA
2	Entacapone	24	MEAN_CircAvgIntenCh4	EC65	4.491420137	4.491420137	NA	3.841355651	3.979016366	4.564074404	3.596625492	4.418765871	4.912050099	4.388174601	4.460828868	4.109029263	3.680751484	4.90822619	4.923521825	4.047846724	4.629080852	3.952249005	4.369055058	4.365231149	4.671143848	4.747622023	2.246785707	3.826060017	3.948425096	4.48377232	4.131972716	4.357583332	3.703694937	3.569858131	3.221882435	4.919697916
2	Entacapone	24	MEAN_CircAvgIntenCh4	EC70	4.349935514	4.346111605	NA	3.527795135	3.772525294	4.42258978	3.118636899	4.189331347	4.793508928	4.009607636	4.418765871	3.730462298	3.256297614	4.850867559	4.835571924	3.929305553	4.472300594	3.84517956	4.277281248	3.952249005	4.51436359	4.609961308	2.040294635	3.191291166	3.891066465	4.365231149	3.96754464	4.185507438	3.615745036	3.229530253	2.304144338	4.770565476
2	Entacapone	24	MEAN_CircAvgIntenCh4	EC75	4.189331347	4.170211803	NA	NA	3.497203865	4.261985613	2.633000489	3.894890374	4.655848213	3.458964777	4.376702875	2.831843744	2.755365569	4.663496031	4.732326388	3.806940473	4.33081597	3.726638389	4.181683529	3.562210313	4.311696427	4.48377232	1.860570924	2.552698406	NA	4.254337796	3.791644838	4.02872718	3.527795135	2.740069934	1.348167152	4.613785217
2	Entacapone	24	MEAN_CircAvgIntenCh4	EC80	3.986664184	3.93695337	NA	NA	3.061278268	4.05931845	2.040294635	3.504851682	4.502891864	2.835667653	4.334639879	NA	2.177955349	4.063142358	4.617609126	3.665455849	4.193155256	3.577505948	4.078437993	3.191291166	4.021079362	4.357583332	1.699966757	1.914105646	NA	4.143444442	3.588977675	3.864299104	3.436021325	2.158835805	NA	4.449357141
2	Entacapone	24	MEAN_RingAvgIntenCh2	EC70	4.326992062	4.755269841	2.086181539	4.216098708	4.640552578	4.824100198	NA	4.632904761	4.3002247	NA	4.326992062	3.558386405	4.476124502	4.525835316	4.697911209	4.533483134	4.957937004	3.726638389	4.6061374	3.493379956	3.722814481	NA	3.485732139	3.218058527	NA	4.009607636	3.990488092	4.518187499	4.426413689	4.193155256	4.319344244	4.093733628
2	Entacapone	24	MEAN_RingAvgIntenCh2	EC75	4.147268351	4.571722221	1.925577372	4.040198906	4.476124502	4.66731994	NA	4.372878966	4.208450891	NA	4.154916168	1.485827867	4.296400792	4.3002247	4.51436359	4.338463788	4.84704365	3.623392853	4.468476685	2.889202375	3.581329857	NA	3.462788686	NA	NA	3.741934024	3.726638389	4.334639879	4.273457339	3.887242556	3.221882435	3.917833826
2	Entacapone	24	MEAN_RingAvgIntenCh2	EC80	3.944601187	4.388174601	1.772621023	3.864299104	4.376702875	4.506715772	NA	4.177859621	4.131972716	NA	3.990488092	3.493379956	4.112853172	4.070790176	4.349935514	4.143444442	4.697911209	3.520147317	4.342287697	2.311792155	3.344247515	NA	3.428373507	NA	NA	3.309832337	3.015391363	4.15109226	4.116677081	3.413077873	1.439940962	3.81458829
2	Entacapone	72	MEAN_RingAvgIntenCh2	EC75	4.39199851	4.476124502	4.801156745	4.426413689	4.250513887	4.529659225	4.365231149	NA	4.135796625	NA	3.99813591	4.128148807	4.181683529	4.900578373	4.311696427	NA	NA	4.567898312	4.430237598	4.239042161	3.822236108	4.3002247	2.931265371	4.87763492	4.54495486	4.124324898	4.231394343	NA	4.365231149	4.996176091	4.369055058	4.200803073
2	Entacapone	72	MEAN_RingAvgIntenCh2	EC80	3.271593249	4.05931845	4.724678571	4.380526784	3.87577083	4.388174601	4.273457339	NA	4.078437993	4.196979164	1.634960308	4.082261902	4.013431545	4.621433035	4.284929065	NA	NA	4.154916168	4.166387894	3.841355651	2.434157235	4.246689978	1.176091259	2.835667653	4.42258978	3.860475195	4.024903271	NA	4.204626982	4.353759423	4.124324898	4.143444442
2	Entacapone	72	ValidObjectCount	EC75	4.074614085	4.701735118	4.590841765	4.288752974	4.919697916	4.15109226	3.975192457	4.147268351	NA	4.541130951	4.992352183	3.248649797	2.988624002	4.395822419	4.51436359	NA	4.556426586	4.533483134	4.835571924	NA	4.384350693	4.414941963	3.539266861	4.977056548	4.112853172	4.212274799	4.334639879	1.596721221	4.353759423	NA	NA	NA
2	Entacapone	72	ValidObjectCount	EC80	3.879594739	4.617609126	4.571722221	4.185507438	4.866163194	4.074614085	3.952249005	4.013431545	NA	4.525835316	4.927345734	2.908321919	2.472396322	4.365231149	4.45318105	NA	4.434061506	4.411118054	4.743798114	NA	4.346111605	4.376702875	3.233354162	4.854691468	3.990488092	3.803116564	4.277281248	NA	4.3002247	NA	NA	NA
2	Minocycline hydrochloride	24	MEAN_RingAvgIntenCh2	EC75	3.990488092	4.376702875	NA	4.629080852	4.701735118	4.594665673	4.158740077	3.776349203	2.682711303	3.642512397	4.996176091	4.074614085	4.040198906	4.510539681	4.124324898	4.15109226	NA	4.996176091	NA	4.885282738	4.632904761	4.495244046	1.998231638	4.395822419	3.849003469	1.405525784	4.934993551	4.239042161	NA	4.170211803	4.808804563	4.101381446
2	Minocycline hydrochloride	24	MEAN_RingAvgIntenCh2	EC80	3.436021325	4.097557537	NA	4.384350693	4.437885415	4.250513887	3.944601187	3.493379956	2.26590525	3.546914678	4.449357141	3.84517956	3.772525294	4.284929065	3.887242556	3.833707834	NA	4.227570434	4.63672867	4.587017856	4.457004959	4.258161704	NA	4.177859621	3.367190968	1.321399791	4.797332837	4.017255454	4.854691468	3.864299104	4.583193947	3.829883925
2	Minocycline hydrochloride	72	MEAN_RingAvgIntenCh2	EC80	1.420821418	4.885282738	4.502891864	4.759093749	NA	NA	4.15109226	3.75340575	4.097557537	4.564074404	4.204626982	4.063142358	4.105205355	4.3002247	3.221882435	4.040198906	4.996176091	4.08990972	NA	4.42258978	4.996176091	4.57554613	1.852923106	4.128148807	4.57554613	4.801156745	NA	3.894890374	NA	4.39199851	4.170211803	2.491515866
2	PHA-00816795	24	MEAN_CircAvgIntenCh4	EC120	3.539266861	3.852827378	NA	3.860475195	3.986664184	4.216098708	3.722814481	3.810764382	4.223746526	4.296400792	3.852827378	3.764877477	3.940777279	4.082261902	4.235218252	4.116677081	3.638688488	3.975192457	3.917833826	3.286888884	3.979016366	4.086085811	3.902538191	4.445533233	3.910186009	4.219922617	3.852827378	4.032551089	4.158740077	4.407294145	4.701735118	4.338463788
2	PHA-00816795	24	MEAN_CircAvgIntenCh4	EC125	3.646336306	3.940777279	1.638784217	3.925481644	4.066966267	4.246689978	3.776349203	3.87577083	4.261985613	4.403470236	3.929305553	3.841355651	4.001959819	4.143444442	4.277281248	4.223746526	3.718990572	4.024903271	3.979016366	3.397782238	4.032551089	4.139620533	3.944601187	4.451744535	4.001959819	4.261985613	3.940777279	4.078437993	4.223746526	4.713206844	4.736150297	4.384350693
2	PHA-00816795	24	MEAN_CircAvgIntenCh4	EC130	3.734286207	4.013431545	3.061278268	3.979016366	4.131972716	4.273457339	3.829883925	3.929305553	4.292576883	4.472300594	4.001959819	3.910186009	4.055494541	4.196979164	4.311696427	4.315520335	3.791644838	4.070790176	4.032551089	3.489556047	4.078437993	4.185507438	3.986664184	4.458236257	4.082261902	4.304048609	4.017255454	4.112853172	4.277281248	4.996176091	4.766741567	4.426413689
2	PHA-00816795	24	MEAN_CircAvgIntenCh4	EC135	3.806940473	4.078437993	3.279241067	4.02872718	4.189331347	4.296400792	3.871946921	3.971368549	4.323168153	4.525835316	4.070790176	3.971368549	4.101381446	4.242866069	4.342287697	4.39199851	3.860475195	4.112853172	4.082261902	3.566034222	4.12050099	4.227570434	4.02872718	4.464652776	4.15109226	4.346111605	4.086085811	4.147268351	4.326992062	NA	4.797332837	4.464652776
2	PHA-00816795	24	MEAN_CircAvgIntenCh4	EC140	3.868123013	4.135796625	3.416901781	4.074614085	4.242866069	4.319344244	3.914009918	4.009607636	4.353759423	4.564074404	4.135796625	4.02872718	4.139620533	4.284929065	4.372878966	4.460828868	3.917833826	4.15109226	4.128148807	3.631040671	4.158740077	4.265809522	4.066966267	4.469345987	4.212274799	4.380526784	4.147268351	4.177859621	4.372878966	NA	4.827924107	4.502891864
2	PHA-00816795	24	MEAN_CircAvgIntenCh4	EC145	3.925481644	4.189331347	3.516323409	4.112853172	4.288752974	4.338463788	3.948425096	4.040198906	4.380526784	4.598489582	4.196979164	4.078437993	4.177859621	4.323168153	4.399646328	4.522011407	3.971368549	4.189331347	4.170211803	3.692223211	4.193155256	4.3002247	4.109029263	4.475140483	4.26963343	4.414941963	4.200803073	4.204626982	4.414941963	NA	4.858515377	4.533483134
2	PHA-00816795	24	MEAN_CircAvgIntenCh4	EC150	3.971368549	4.235218252	3.600449401	4.147268351	4.33081597	4.357583332	3.982840275	4.070790176	4.403470236	4.625256943	4.258161704	4.128148807	4.212274799	4.357583332	4.426413689	4.579370038	4.021079362	4.223746526	4.212274799	3.745757933	4.223746526	4.334639879	4.143444442	4.479948411	4.323168153	4.445533233	4.250513887	4.227570434	4.45318105	NA	4.885282738	4.567898312
2	PHA-00816795	72	MEAN_CircAvgIntenCh4	EC120	2.277376976	3.634864579	2.709478664	3.474260412	4.196979164	3.715166663	3.470436504	3.275417158	3.455140869	3.768701385	4.032551089	3.103341264	2.724774299	3.256297614	3.248649797	4.395822419	3.994312001	3.611921127	4.139620533	3.558386405	2.893026284	3.175995531	3.501027774	4.189331347	3.42072569	3.137756443	3.256297614	3.068926086	3.550738587	4.26963343	4.48377232	4.112853172
2	PHA-00816795	72	MEAN_CircAvgIntenCh4	EC125	2.659767851	3.715166663	2.908321919	3.531619043	4.235218252	3.776349203	3.501027774	3.432197416	3.520147317	3.81458829	4.082261902	3.286888884	2.896850192	3.344247515	3.317480154	4.506715772	4.040198906	3.726638389	4.181683529	3.615745036	3.019215272	1.432293145	3.592801583	4.208450891	3.634864579	3.252473705	3.317480154	3.202762892	3.611921127	4.430237598	4.51436359	4.185507438
2	PHA-00816795	72	MEAN_CircAvgIntenCh4	EC130	2.84331547	3.78399702	3.049806542	3.585153766	4.273457339	3.822236108	3.531619043	3.520147317	3.57368204	3.856651286	4.131972716	3.416901781	3.019215272	3.42072569	3.371014876	4.598489582	4.074614085	3.818412199	4.223746526	3.669279758	3.130108626	3.263945432	3.669279758	4.219922617	3.741934024	3.336599698	3.371014876	3.313656245	3.669279758	4.590841765	4.54495486	4.250513887
2	PHA-00816795	72	MEAN_CircAvgIntenCh4	EC135	2.96568055	3.84517956	3.156875987	3.631040671	4.304048609	3.864299104	3.554562496	3.588977675	3.615745036	3.894890374	4.177859621	3.516323409	3.114812991	3.485732139	3.416901781	4.674967757	4.105205355	3.898714283	4.261985613	3.715166663	3.229530253	3.302184519	3.738110115	4.235218252	3.81458829	3.401606146	3.42072569	3.405430055	3.722814481	4.747622023	4.571722221	4.307872518
2	PHA-00816795	72	MEAN_CircAvgIntenCh4	EC140	3.061278268	3.898714283	3.248649797	3.673103667	4.334639879	3.902538191	3.581329857	3.638688488	3.650160214	3.925481644	4.223746526	3.596625492	3.191291166	3.546914678	3.458964777	4.739974206	4.131972716	3.96754464	4.3002247	3.761053568	3.321304063	3.332775789	3.803116564	4.246689978	3.871946921	3.458964777	3.462788686	3.485732139	3.768701385	4.90822619	4.598489582	4.357583332
2	PHA-00816795	72	MEAN_CircAvgIntenCh4	EC145	3.141580352	3.952249005	3.32895188	3.711342754	4.36140724	3.93695337	3.60427331	3.680751484	3.680751484	3.952249005	4.265809522	3.665455849	3.260121523	3.600449401	3.493379956	4.797332837	4.154916168	4.024903271	4.334639879	3.803116564	3.409253964	3.363367059	3.856651286	4.261985613	3.914009918	3.504851682	3.501027774	3.558386405	3.81458829	NA	4.621433035	4.403470236
2	PHA-00816795	72	MEAN_CircAvgIntenCh4	EC150	3.210410709	3.99813591	3.397782238	3.745757933	4.388174601	3.96754464	3.627216762	3.718990572	3.707518846	3.979016366	4.307872518	3.722814481	3.317480154	3.653984123	3.523971226	4.84704365	4.177859621	4.082261902	4.369055058	3.841355651	3.489556047	3.393958329	3.9063621	4.273457339	3.952249005	3.546914678	3.535442952	3.623392853	3.856651286	NA	4.644376487	4.445533233
2	PHA-00816795	24	MEAN_RingAvgIntenCh2	EC70	4.57554613	NA	NA	4.915874008	4.900578373	4.674967757	4.965584821	4.973232639	1.833803562	3.615745036	4.560250495	4.957937004	4.739974206	NA	4.992352183	NA	4.965584821	4.96940873	4.785861111	4.587017856	4.866163194	4.747622023	NA	4.6061374	4.690263392	2.002055547	4.896754464	4.613785217	4.988528274	4.51436359	NA	4.334639879
2	PHA-00816795	24	MEAN_RingAvgIntenCh2	EC75	4.48377232	4.992352183	NA	4.869987103	4.736150297	4.583193947	4.93881746	4.84704365	1.615840764	3.539266861	4.460828868	4.93881746	4.617609126	NA	4.977056548	NA	4.934993551	4.950289186	4.640552578	4.560250495	4.785861111	4.594665673	1.35581497	4.510539681	4.42258978	1.814684019	4.812628472	4.556426586	4.869987103	4.372878966	NA	4.185507438
2	PHA-00816795	24	MEAN_RingAvgIntenCh2	EC80	4.369055058	4.965584821	NA	4.770565476	4.564074404	4.48377232	4.896754464	4.682615575	1.432293145	3.48190823	4.353759423	4.912050099	4.372878966	NA	4.954113095	NA	4.889106647	4.927345734	4.388174601	4.537307042	4.674967757	4.426413689	1.306104156	4.434061506	3.898714283	1.65790376	4.717030753	4.495244046	4.736150297	4.223746526	4.996176091	4.005783727
2	PHA-00816795	72	MEAN_RingSpotAvgIntenCh3	EC130	4.973232639	3.803116564	3.244825888	3.657808032	NA	2.96568055	3.283064975	3.202762892	3.355719241	4.839395833	4.900578373	3.198938983	4.39199851	2.26590525	3.195115074	NA	4.873811012	1.459060506	4.009607636	3.871946921	2.338559516	3.428373507	1.673199395	4.87763492	NA	2.197074893	NA	3.103341264	NA	3.54309077	NA	4.066966267
2	PHA-00816795	72	MEAN_RingSpotAvgIntenCh3	EC135	4.957937004	3.868123013	3.325127971	3.703694937	NA	3.126284717	3.363367059	3.290712793	3.443669142	4.762917658	4.854691468	3.29836061	4.231394343	2.625352672	3.271593249	NA	4.739974206	1.692318939	4.047846724	3.914009918	2.48004414	3.504851682	2.044118543	4.854691468	NA	2.548874497	2.158835805	3.202762892	NA	3.741934024	NA	3.971368549
2	PHA-00816795	72	MEAN_RingSpotAvgIntenCh3	EC140	4.942641369	3.917833826	3.393958329	3.741934024	NA	4.957937004	3.428373507	3.371014876	3.516323409	4.682615575	4.804980654	3.39013442	NA	2.828019835	3.336599698	NA	4.6061374	1.864394832	4.996176091	4.977056548	2.590937493	3.569858131	2.415037691	4.831748015	NA	2.717126482	2.743893843	3.286888884	NA	3.940777279	NA	3.87577083
2	PHA-00816795	72	MEAN_RingSpotAvgIntenCh3	EC145	4.923521825	3.963720731	3.455140869	3.780173112	NA	4.942641369	3.485732139	3.447493051	3.581329857	4.6061374	4.755269841	3.470436504	NA	2.973328367	3.393958329	NA	4.472300594	2.013527273	4.980880456	4.950289186	2.682711303	3.627216762	2.78213293	4.812628472	4.988528274	2.835667653	2.950384915	3.367190968	NA	4.139620533	NA	3.772525294
2	PHA-00816795	72	MEAN_RingSpotAvgIntenCh3	EC150	4.90822619	4.001959819	3.508675591	3.810764382	NA	3.45131696	3.535442952	3.520147317	3.638688488	4.529659225	4.694087301	3.550738587	NA	3.091869538	3.447493051	NA	4.334639879	2.139716262	4.961760913	4.923521825	2.759189478	3.676927576	3.153052078	4.789685019	4.973232639	2.927441462	3.091869538	3.439845234	3.355719241	4.338463788	NA	3.665455849
2	PHA-00816795	24	ValidObjectCount	EC50	4.216098708	4.560250495	4.594665674	4.131972716	4.411118054	4.326992062	4.51436359	4.254337796	4.124324898	4.353759423	4.292576883	4.437885415	4.200803073	4.762917658	4.464652776	4.621433035	4.349935514	4.495244046	4.307872518	4.338463788	4.154916168	4.044022815	4.762917658	4.632904761	4.296400792	4.066966267	4.369055058	4.258161704	4.342287697	4.617609126	4.759093749	4.522011407
2	PHA-00816795	24	ValidObjectCount	EC55	4.093733628	4.468476685	4.506715772	4.047846724	4.33081597	4.196979164	4.418765871	4.139620533	4.024903271	4.239042161	4.219922617	4.365231149	4.116677081	4.678791666	4.369055058	4.537307042	4.258161704	4.434061506	4.200803073	4.242866069	4.036374997	3.940777279	4.652024305	4.579370039	4.001959819	4.001959819	4.284929065	4.193155256	4.265809522	4.533483134	4.701735118	4.441709324
2	PHA-00816795	24	ValidObjectCount	EC60	3.963720731	4.369055058	4.426413689	3.956072914	4.246689978	4.05931845	4.323168153	4.021079362	3.917833826	4.124324898	4.15109226	4.296400792	4.032551089	4.57554613	4.269633431	4.45318105	4.162563986	4.380526784	4.093733628	4.147268351	3.925481644	3.837531743	4.548778769	4.522011407	3.718990572	3.933129461	4.200803073	4.124324898	4.193155256	4.445533233	4.640552578	4.357583332
2	PHA-00816795	24	ValidObjectCount	EC65	3.822236108	4.265809522	4.349935514	3.860475195	4.170211803	3.910186009	4.223746526	3.891066465	3.810764382	4.001959819	4.082261902	4.227570434	3.948425096	4.445533233	4.166387895	4.36140724	4.063142359	4.33081597	3.982840275	4.051670632	3.81458829	3.738110116	4.449357141	4.468476685	3.439845234	3.864299104	4.12050099	4.055494541	4.124324898	4.349935514	4.57554613	4.277281248
2	PHA-00816795	24	ValidObjectCount	EC70	3.661631941	4.154916168	4.281105157	3.757229659	4.08990972	3.749581842	4.12050099	3.757229659	3.696047119	3.879594739	4.013431545	4.162563986	3.860475195	4.269633431	4.05931845	4.269633431	3.956072914	4.277281248	3.871946921	3.952249005	3.707518846	3.638688488	4.353759423	4.411118054	3.168347713	3.791644838	4.040198906	3.986664184	4.051670632	4.242866069	4.506715772	4.193155256
2	PHA-00816795	24	ValidObjectCount	EC75	3.48190823	4.036374997	4.208450891	3.631040671	4.013431545	3.569858131	4.013431545	3.615745036	3.569858131	3.749581842	3.944601188	4.097557537	3.768701385	4.040198906	3.944601188	4.174035712	3.84517956	4.223746526	3.757229659	3.852827378	3.600449401	3.539266861	4.261985613	4.357583332	2.90449801	3.711342754	3.952249005	3.9063621	3.982840275	4.116677081	4.437885415	4.109029263
2	PHA-00816795	24	ValidObjectCount	EC80	3.263945432	3.902538191	4.139620533	3.462788686	3.933129461	3.363367059	3.891066465	3.458964777	3.428373508	3.608097218	3.879594739	4.032551089	3.673103667	3.749581842	3.826060017	4.070790176	3.722814481	4.166387895	3.63486458	3.753405751	3.489556047	3.439845234	4.166387895	4.3002247	2.644472216	3.619568945	3.864299104	3.822236108	3.910186009	3.963720731	4.357583332	4.024903271
2	Rosiglitazone	24	MEAN_CircAvgIntenCh4	EC120	4.697911209	4.632904761	4.625256943	4.862339285	4.751445932	4.48377232	4.63672867	4.414941963	4.90822619	4.804980654	4.326992062	4.724678571	4.808804563	4.460828868	3.432197416	4.617609126	4.659672122	4.724678571	4.66731994	4.48377232	4.235218252	4.48377232	4.48377232	4.472300594	4.663496031	4.96940873	4.48377232	4.785861111	4.694087301	3.757229659	4.739974206	4.625256943
2	Rosiglitazone	24	MEAN_CircAvgIntenCh4	EC125	4.728502479	4.671143848	4.663496031	4.900578373	4.785861111	4.560250495	4.671143848	4.430237598	NA	4.843219742	4.399646328	4.747622023	4.835571924	4.529659225	3.944601187	4.690263392	4.717030753	4.759093749	4.705559027	4.541130951	4.342287697	4.556426586	4.552602677	4.502891864	4.728502479	NA	4.552602677	4.84704365	4.728502479	3.975192457	4.778213293	4.690263392
2	Rosiglitazone	24	MEAN_CircAvgIntenCh4	EC130	4.755269841	4.705559027	4.694087301	4.93881746	4.81645238	4.629080852	4.701735118	4.441709324	NA	4.873811012	4.460828868	4.766741567	4.858515377	4.587017856	NA	4.751445932	4.766741567	4.785861111	4.736150297	4.587017856	4.418765871	4.613785217	4.613785217	4.533483134	4.770565476	NA	4.613785217	4.904402281	4.759093749	4.112853172	4.808804563	4.747622023
2	Rosiglitazone	24	MEAN_CircAvgIntenCh4	EC135	4.778213293	4.739974206	4.720854662	4.973232639	4.843219742	4.694087301	4.732326388	4.451162026	NA	4.904402281	4.510539681	4.785861111	4.87763492	4.63672867	NA	4.801156745	4.812628472	4.812628472	4.762917658	4.625256943	4.479948411	4.663496031	4.671143848	4.567898312	4.801156745	NA	4.674967757	4.950289186	4.785861111	4.216098708	4.839395833	4.793508928
2	Rosiglitazone	24	MEAN_CircAvgIntenCh4	EC140	4.801156745	4.778213293	4.743798114	NA	4.866163194	4.755269841	4.755269841	4.460828868	NA	4.931169643	4.556426586	4.801156745	4.896754464	4.682615575	NA	4.84704365	4.854691468	4.835571924	4.789685019	4.655848213	4.525835316	4.709382936	4.728502479	4.598489582	4.824100198	NA	4.728502479	4.996176091	4.812628472	4.296400792	4.866163194	4.835571924
2	Rosiglitazone	24	MEAN_CircAvgIntenCh4	EC145	4.820276289	4.812628472	4.766741567	NA	4.889106647	4.812628472	4.778213293	4.468476685	NA	4.957937004	4.594665673	4.81645238	4.915874008	4.720854662	NA	4.889106647	4.892930555	4.858515377	4.808804563	4.682615575	4.567898312	4.747622023	4.778213293	4.629080852	4.84704365	NA	4.782037202	NA	4.835571924	4.365231149	4.892930555	4.873811012
2	Rosiglitazone	24	MEAN_CircAvgIntenCh4	EC150	4.835571924	4.850867559	4.785861111	NA	4.912050099	4.869987103	4.797332837	4.477462871	NA	4.984704365	4.629080852	4.831748015	4.931169643	4.755269841	NA	4.927345734	4.927345734	4.87763492	4.831748015	4.709382936	4.6061374	4.782037202	4.827924107	4.659672122	4.862339285	NA	4.835571924	NA	4.858515377	4.426413689	4.915874008	4.90822619
2	Rosiglitazone	72	MEAN_CircAvgIntenCh4	EC130	4.682615575	4.609961308	4.479948411	4.84704365	4.762917658	4.625256943	3.803116564	4.315520335	4.567898312	NA	4.590841765	4.021079362	4.296400792	NA	4.407294145	4.288752974	4.590841765	4.747622023	NA	4.411118054	NA	NA	4.082261902	4.399646328	4.495244046	4.346111605	4.804980654	NA	4.629080852	4.965584821	4.739974206	NA
2	Rosiglitazone	72	MEAN_CircAvgIntenCh4	EC135	4.709382936	4.652024305	4.499067955	4.860503809	4.782037202	4.663496031	3.871946921	4.346111605	4.609961308	3.826060017	4.621433035	4.147268351	4.349935514	NA	4.449357141	4.449357141	4.613785217	4.762917658	NA	4.42258978	NA	NA	4.181683529	4.445533233	4.525835316	4.380526784	4.824100198	3.952249005	4.648200396	4.984704365	4.766741567	3.929305553
2	Rosiglitazone	72	MEAN_CircAvgIntenCh4	EC140	4.736150297	4.682615575	4.518187499	4.873811012	4.801156745	4.690263392	3.929305553	4.372878966	4.644376487	4.032551089	4.648200396	4.231394343	4.39199851	NA	4.487596229	4.533483134	4.632904761	4.778213293	NA	4.434061506	3.841355651	NA	4.250513887	4.487596229	4.552602677	4.411118054	4.839395833	4.128148807	4.663496031	NA	4.797332837	4.250513887
2	Rosiglitazone	72	MEAN_CircAvgIntenCh4	EC145	4.755269841	4.709382936	4.537307042	4.885282738	4.820276289	4.717030753	3.975192457	4.399646328	4.678791666	4.143444442	4.671143848	4.292576883	4.434061506	3.703694937	4.522011407	4.594665673	4.652024305	4.793508928	NA	4.445533233	4.131972716	NA	4.307872518	4.529659225	4.57554613	4.441709324	4.858515377	4.227570434	4.674967757	NA	4.820276289	4.365231149
2	Rosiglitazone	72	MEAN_CircAvgIntenCh4	EC150	4.774389384	4.732326388	4.556426586	4.896754464	4.839395833	4.743798114	4.021079362	4.42258978	4.709382936	4.216098708	4.694087301	4.342287697	4.468476685	4.009607636	4.552602677	4.644376487	4.671143848	4.806897707	NA	4.454695318	4.246689978	NA	4.353759423	4.567898312	4.598489582	4.464652776	4.873811012	4.3002247	4.690263392	NA	4.84704365	4.434061506
2	Rosiglitazone	72	MEAN_RingSpotAvgIntenCh3	EC120	3.696047119	4.499067955	4.216098708	4.372878966	4.705559027	3.302184519	4.774389384	2.99627182	4.644376487	4.690263392	4.246689978	3.795468747	4.323168153	3.271593249	4.449357141	NA	4.66731994	4.720854662	NA	3.631040671	2.560346223	3.48190823	NA	3.650160214	4.212274799	4.804980654	NA	2.212370528	4.770565476	4.946465278	4.801156745	4.564074404
2	Rosiglitazone	72	MEAN_RingSpotAvgIntenCh3	EC125	3.914009918	4.632904761	4.277281248	4.564074404	4.759093749	3.642512397	4.824100198	3.45131696	4.957937004	4.747622023	4.273457339	3.975192457	4.45318105	3.696047119	4.904402281	NA	4.701735118	4.766741567	NA	3.738110115	2.938913189	3.986664184	2.805076383	3.696047119	4.281105157	4.839395833	NA	2.445628961	4.812628472	4.977056548	4.824100198	4.671143848
2	Rosiglitazone	72	MEAN_RingSpotAvgIntenCh3	EC130	4.109029263	4.705559027	4.33081597	4.678791666	4.801156745	3.879594739	4.858515377	3.692223211	NA	4.793508928	4.304048609	4.109029263	4.552602677	3.948425096	NA	NA	4.736150297	4.808804563	NA	3.837531743	3.179819439	4.502891864	3.313656245	3.734286207	4.323168153	4.869987103	NA	2.69035912	4.84704365	NA	4.84704365	4.770565476
2	Rosiglitazone	72	MEAN_RingSpotAvgIntenCh3	EC135	4.296400792	4.755269841	4.380526784	4.766741567	4.835571924	4.070790176	4.881458829	3.860475195	NA	4.831748015	4.326992062	4.216098708	4.632904761	4.135796625	NA	NA	4.766741567	4.854691468	NA	3.925481644	3.363367059	4.996176091	3.558386405	3.768701385	4.353759423	4.896754464	NA	2.942737097	4.881458829	NA	4.869987103	4.866163194
2	Rosiglitazone	72	MEAN_RingSpotAvgIntenCh3	EC140	4.472300594	4.793508928	4.42258978	4.831748015	4.862339285	4.227570434	4.904402281	3.990488092	NA	4.866163194	4.349935514	4.307872518	4.697911209	4.284929065	NA	NA	4.793508928	4.900578373	NA	4.009607636	3.5124995	NA	3.730462298	3.806940473	4.384350693	4.919697916	NA	3.2065868	4.912050099	NA	4.892930555	4.961760913
2	Rosiglitazone	72	ValidObjectCount	EC65	4.747622023	4.808804563	NA	4.946465278	4.896754464	4.686439483	3.722814481	4.460828868	NA	4.782037202	4.789685019	4.495244046	4.652024305	4.200803073	NA	3.340423606	4.762917658	4.980880456	NA	4.342287697	4.39199851	NA	4.6061374	4.63672867	4.518187499	4.583193947	NA	3.374838785	4.782037202	NA	4.96940873	4.376702875
2	Rosiglitazone	72	ValidObjectCount	EC70	4.541130951	4.762917658	NA	4.896754464	4.854691468	4.590841765	3.57368204	4.334639879	NA	4.743798114	4.751445932	4.284929065	4.629080852	3.764877477	NA	2.770661204	4.720854662	4.954113095	NA	4.254337796	3.944601188	NA	4.219922617	4.449357141	4.45318105	4.522011407	NA	2.988624002	4.728502479	NA	4.946465278	3.986664184
2	Rosiglitazone	72	ValidObjectCount	EC75	3.780173112	4.717030753	NA	4.839395833	4.808804563	4.48377232	3.424549599	4.204626982	4.881458829	4.69791121	4.709382936	3.956072914	4.6061374	3.187467257	NA	2.197074893	4.674967757	4.927345734	NA	4.162563986	3.497203865	NA	3.787820929	4.261985613	4.380526784	4.460828868	NA	2.655943942	4.674967757	NA	4.923521825	3.168347713
2	Rosiglitazone	72	ValidObjectCount	EC80	2.893026284	4.66731994	NA	4.778213293	4.759093749	4.365231149	3.275417158	4.063142359	4.713206844	4.652024305	4.663496031	3.458964777	4.579370039	2.590937493	NA	1.627312491	4.625256943	4.896754464	NA	4.066966267	3.045982633	NA	3.35954315	4.074614085	4.304048609	4.39199851	NA	2.376798604	4.621433035	NA	4.900578373	2.227666163
2	Rotenone	24	MEAN_CircAvgIntenCh4	EC135	2.166483623	1.982936003	2.499163683	NA	2.564170132	2.346207334	2.801252474	NA	2.197074893	3.470436504	NA	2.277376976	1.650255943	2.877730649	2.353855151	2.728598208	2.330911699	2.338559516	1.99440773	2.854787196	2.655943942	1.93322519	NA	NA	NA	2.4188616	2.854787196	2.502987592	3.02686309	2.877730649	3.340423606	2.847139379
2	Rotenone	24	MEAN_CircAvgIntenCh4	EC140	2.319439973	2.189427075	2.575641858	2.824195926	2.640648307	2.491515866	2.870082831	NA	2.273553068	3.489556047	NA	2.525931045	1.715262392	2.958032732	2.430333326	2.816548109	2.415037691	2.472396322	2.055590269	2.870082831	3.019215272	2.070885904	1.772621023	NA	2.250609615	2.468572413	2.908321919	2.640648307	3.080397812	2.958032732	3.374838785	2.852237924
2	Rotenone	24	MEAN_CircAvgIntenCh4	EC145	2.430333326	2.32708779	2.648296124	2.923617554	2.713302573	2.617704854	2.931265371	NA	2.338559516	3.504851682	NA	2.675063486	1.78026884	3.030686998	2.499163683	2.893026284	2.487691957	2.583289676	2.112948901	2.881554558	3.141580352	2.181779258	2.307968246	NA	2.44945287	2.506811501	2.961856641	2.759189478	3.133932534	3.030686998	3.405430055	2.858611105
2	Rotenone	24	MEAN_CircAvgIntenCh4	EC150	2.518283227	2.430333326	2.709478664	2.954208824	2.778309022	2.732422117	2.988624002	NA	2.395918147	3.520147317	NA	2.785956839	1.84145138	3.095693447	2.560346223	2.96568055	2.552698406	2.678887394	2.166483623	2.893026284	3.221882435	2.273553068	2.491515866	NA	2.560346223	2.54122668	3.011567455	2.862435014	3.179819439	3.095693447	3.436021325	2.864984286
2	Rotenone	72	MEAN_CircAvgIntenCh4	EC145	NA	2.84331547	2.858611105	2.013527273	3.5124995	3.003919637	2.75154166	1.176091259	2.036470726	3.673103667	3.015391363	2.537402771	NA	2.059414178	2.304144338	NA	3.302184519	3.531619043	3.436021325	NA	NA	2.239137889	3.225706344	3.214234618	2.629176581	2.564170132	2.621528763	NA	2.732422117	3.351895333	3.577505948	2.602409219
2	Rotenone	72	MEAN_CircAvgIntenCh4	EC150	1.562306042	2.877730649	2.893026284	2.109124992	3.54309077	3.068926086	2.793604656	1.665551578	2.223842254	3.699871028	3.065102177	2.590937493	NA	2.170307532	2.32708779	NA	3.344247515	3.539266861	3.444943779	NA	NA	2.29649652	3.248649797	3.263945432	2.682711303	2.598585311	2.655943942	NA	2.770661204	3.386310511	3.611921127	2.640648307
2	Rotenone	24	MEAN_RingSpotCountRatioCh3Ch2	EC120	4.296400792	3.401606146	3.367190968	NA	4.086085811	1.382582331	4.223746526	2.434157235	NA	2.96568055	3.080397812	4.602313491	2.20472271	4.021079362	4.281105157	3.527795135	2.992447911	4.426413689	3.5124995	NA	4.277281248	2.216194437	3.738110115	4.315520335	4.529659225	4.086085811	3.60427331	4.950289186	2.8127242	3.038334816	2.51063541	NA
2	Rotenone	24	MEAN_RingSpotCountRatioCh3Ch2	EC125	4.334639879	3.718990572	3.799292655	NA	4.124324898	3.321304063	4.334639879	2.698006938	NA	3.133932534	3.45131696	4.682615575	2.556522315	4.242866069	4.017255454	3.546914678	3.023039181	4.464652776	3.718990572	NA	4.323168153	2.613880946	3.860475195	4.369055058	4.782037202	4.143444442	3.699871028	4.831748015	3.221882435	3.053630451	2.931265371	1.852923106
2	Rotenone	24	MEAN_RingSpotCountRatioCh3Ch2	EC130	4.369055058	4.017255454	3.982840275	3.045982633	4.158740077	3.424549599	4.434061506	2.931265371	3.504851682	3.286888884	3.661631941	4.762917658	2.877730649	4.464652776	3.75340575	4.858515377	3.038334816	4.506715772	3.902538191	NA	4.365231149	2.84331547	3.963720731	4.414941963	4.996176091	4.189331347	3.787820929	4.713206844	3.489556047	3.068926086	3.275417158	2.162659714
2	Rotenone	24	MEAN_RingSpotCountRatioCh3Ch2	EC135	4.403470236	4.307872518	4.105205355	3.290712793	4.189331347	3.5124995	4.529659225	3.141580352	3.54309077	3.424549599	3.810764382	4.839395833	3.172171622	4.686439483	3.458964777	4.671143848	3.052355815	4.54495486	4.066966267	NA	4.403470236	3.011567455	4.051670632	4.45318105	NA	4.231394343	3.87577083	4.594665673	3.692223211	3.084221721	3.57368204	2.403565965
2	Rotenone	24	MEAN_RingSpotCountRatioCh3Ch2	EC140	4.437885415	4.583193947	4.196979164	3.48190823	4.219922617	3.592801583	4.621433035	3.332775789	3.566034222	3.554562496	3.925481644	4.915874008	3.447493051	4.90822619	NA	4.48377232	3.062552905	4.587017856	4.212274799	NA	4.441709324	3.149228169	4.131972716	4.487596229	NA	4.273457339	3.959896822	4.472300594	3.860475195	3.095693447	3.841355651	2.613880946
2	Rotenone	24	MEAN_RingSpotCountRatioCh3Ch2	EC145	4.472300594	4.854691468	4.26963343	3.646336306	4.250513887	3.669279758	4.705559027	3.508675591	3.577505948	3.676927576	4.021079362	4.988528274	3.703694937	NA	NA	4.296400792	3.072749995	4.629080852	4.349935514	NA	4.476124502	3.26776934	4.204626982	4.518187499	NA	4.307872518	4.047846724	4.346111605	4.001959819	3.110989082	4.082261902	2.805076383
2	Rotenone	24	MEAN_RingSpotCountRatioCh3Ch2	EC150	4.510539681	NA	4.334639879	3.795468747	4.277281248	3.734286207	4.782037202	3.673103667	3.588977675	3.791644838	4.105205355	NA	3.948425096	NA	NA	4.109029263	3.080397812	4.66731994	4.479948411	NA	4.510539681	3.374838785	4.265809522	4.54495486	NA	4.338463788	4.135796625	4.196979164	4.124324898	3.130108626	4.304048609	2.988624002
2	Rotenone	72	MEAN_RingSpotCountRatioCh3Ch2	EC120	3.432197416	3.994312001	4.139620533	3.680751484	3.852827378	3.730462298	4.311696427	NA	3.252473705	4.070790176	3.738110115	3.871946921	3.933129461	NA	4.472300594	3.673103667	3.581329857	4.227570434	3.757229659	3.110989082	4.499067955	3.806940473	4.609961308	4.472300594	3.975192457	4.323168153	4.12050099	4.078437993	3.676927576	NA	4.827924107	3.187467257
2	Rotenone	72	MEAN_RingSpotCountRatioCh3Ch2	EC125	3.478084321	4.047846724	4.158740077	3.696047119	3.864299104	3.829883925	4.353759423	NA	3.562210313	4.181683529	3.806940473	3.933129461	3.948425096	3.535442952	4.51436359	3.757229659	3.653984123	4.284929065	3.810764382	3.23717807	4.54495486	3.87577083	4.663496031	4.525835316	4.032551089	4.365231149	4.177859621	4.170211803	3.734286207	NA	4.862339285	3.192565802
2	Rotenone	72	MEAN_RingSpotCountRatioCh3Ch2	EC130	3.527795135	4.093733628	4.174035712	3.711342754	3.87577083	3.9063621	4.388174601	NA	3.734286207	4.296400792	3.860475195	3.990488092	3.96754464	3.699871028	4.556426586	3.841355651	3.703694937	4.338463788	3.856651286	3.336599698	4.587017856	3.933129461	4.717030753	4.57554613	4.08990972	4.399646328	4.231394343	4.246689978	3.78399702	3.688399302	4.892930555	3.198938983
2	Rotenone	72	MEAN_RingSpotCountRatioCh3Ch2	EC135	3.57368204	4.139620533	4.189331347	3.726638389	3.88596792	3.96754464	4.42258978	3.745757933	3.856651286	4.407294145	3.910186009	4.040198906	3.982840275	3.764877477	4.590841765	3.917833826	3.745757933	4.388174601	3.898714283	3.413077873	4.629080852	3.979016366	4.766741567	4.621433035	4.139620533	4.430237598	1.451412688	4.315520335	3.829883925	3.722814481	4.923521825	3.204037528
2	Rotenone	72	MEAN_RingSpotCountRatioCh3Ch2	EC140	3.615745036	4.181683529	4.208450891	3.741934024	3.894890374	4.021079362	4.45318105	3.860475195	3.952249005	4.518187499	3.952249005	4.08990972	4.001959819	3.803116564	4.625256943	3.99813591	3.780173112	4.434061506	3.93695337	3.48190823	4.663496031	4.017255454	4.81645238	4.663496031	4.185507438	4.457004959	4.334639879	4.380526784	3.871946921	3.741934024	4.950289186	3.209136073
2	Rotenone	72	MEAN_RingSpotCountRatioCh3Ch2	EC145	3.657808032	4.219922617	4.223746526	3.761053568	3.902538191	4.066966267	4.48377232	3.925481644	4.02872718	4.632904761	3.994312001	4.135796625	4.017255454	3.837531743	4.655848213	4.074614085	3.810764382	4.472300594	3.975192457	3.539266861	4.697911209	4.051670632	4.862339285	4.701735118	4.227570434	4.48377232	4.384350693	4.437885415	3.914009918	3.755955023	4.977056548	3.215509254
2	Rotenone	72	MEAN_RingSpotCountRatioCh3Ch2	EC150	3.699871028	4.258161704	4.239042161	3.780173112	3.910186009	4.109029263	4.510539681	3.971368549	4.097557537	4.743798114	4.02872718	4.177859621	4.036374997	3.860475195	4.682615575	4.15109226	3.837531743	4.51436359	4.009607636	3.588977675	4.732326388	4.082261902	4.90822619	4.736150297	4.26963343	4.506715772	4.434061506	4.487596229	3.952249005	3.764877477	5	3.221882435
2	Rotenone	24	ValidObjectCount	EC55	3.87577083	3.806940473	4.590841765	4.063142359	4.590841765	NA	4.139620533	4.135796625	3.696047119	4.403470236	3.994312001	4.131972716	3.351895333	NA	2.740069934	3.558386405	3.646336306	NA	3.286888884	4.881458829	3.99813591	3.110989082	4.216098708	4.736150297	3.35954315	3.065102177	4.426413689	4.587017856	4.288752974	NA	NA	4.15109226
2	Rotenone	24	ValidObjectCount	EC60	3.738110116	3.738110116	3.99813591	3.818412199	4.42258978	4.885282738	3.93695337	3.986664184	3.405430055	4.112853172	3.780173112	4.063142359	3.095693447	4.923521825	2.659767851	3.527795135	3.588977675	4.709382936	3.141580352	4.63672867	3.979016366	2.931265371	4.036374997	4.655848213	3.003919637	2.919793645	4.216098708	4.39199851	4.143444442	NA	NA	3.979016366
2	Rotenone	24	ValidObjectCount	EC65	3.60427331	3.588977675	3.596625492	3.577505948	4.250513887	4.709382936	3.753405751	3.837531743	3.141580352	3.826060017	3.57368204	3.975192457	2.839491561	4.304048609	2.602409219	3.508675591	3.550738587	4.376702875	3.02686309	4.39199851	3.959896823	2.717126482	3.856651287	4.57554613	2.732422117	2.789780748	4.024903271	4.189331347	4.001959819	4.686439483	NA	3.806940473
2	Rotenone	24	ValidObjectCount	EC70	3.474260412	3.283064975	3.294536702	3.344247515	4.066966267	4.522011407	3.585153766	3.684575393	2.889202375	3.54309077	3.371014876	3.84517956	2.579465767	3.944601188	2.556522315	3.489556047	3.516323409	4.116677081	2.919793645	4.135796625	3.944601188	2.407389874	3.665455849	4.491420138	2.514459318	2.671239577	3.849003469	3.979016366	3.864299104	4.323168153	NA	3.631040671
2	Rotenone	24	ValidObjectCount	EC75	3.344247515	2.961856641	3.049806542	3.114812991	3.87577083	4.319344244	3.42072569	3.516323409	2.652120033	3.256297614	3.156875987	3.592801583	2.323263881	3.688399302	2.51063541	3.474260412	3.48190823	3.891066465	2.820372018	3.879594739	3.925481644	1.753501479	3.470436504	4.407294145	2.32708779	2.556522315	3.684575393	3.761053568	3.734286207	3.963720731	4.12050099	3.458964777
2	Rotenone	24	ValidObjectCount	EC80	3.210410709	2.640648307	2.847139379	2.885378466	3.673103667	4.105205355	3.256297614	3.325127972	2.415037691	2.961856641	2.912145827	3.225706344	2.059414178	3.489556047	2.472396322	3.458964777	3.432197416	3.692223211	2.72095039	3.611921127	3.902538191	NA	3.256297614	4.319344244	2.162659714	2.441805052	3.531619044	3.523971226	3.608097218	3.600449401	3.979016366	3.283064975
2	Rotenone	72	ValidObjectCount	EC50	2.606233128	3.263945432	3.608097218	2.705654755	4.996176091	3.986664184	3.26776934	2.87390674	2.633000489	4.552602677	3.860475195	3.283064975	3.08804563	2.805076383	2.667415668	2.659767851	3.952249005	4.032551089	3.726638389	4.040198906	2.713302573	3.000095729	3.382486603	3.99813591	3.703694937	3.019215272	3.003919637	2.915969736	2.923617554	3.860475195	3.829883925	2.785956839
2	Rotenone	72	ValidObjectCount	EC55	2.522107136	3.065102177	3.585153766	2.575641858	3.898714283	3.944601188	3.08804563	2.766837295	2.522107136	4.369055058	3.718990572	3.114812991	2.938913189	2.705654755	2.613880946	2.445628961	3.787820929	3.780173112	3.669279758	3.799292655	2.522107136	2.923617554	3.294536702	3.948425096	3.596625492	2.90449801	2.908321919	2.640648307	2.793604657	3.768701385	3.768701385	2.72095039
2	Rotenone	72	ValidObjectCount	EC60	2.441805052	2.881554558	3.562210313	2.44945287	3.837531743	3.879594739	2.923617554	2.663591759	2.407389874	4.227570434	3.600449401	2.958032732	2.793604657	2.606233128	2.560346223	2.26590525	3.623392853	3.54309077	3.611921127	3.569858131	2.330911699	2.847139379	3.114812991	3.902538191	3.497203865	2.801252474	2.816548109	2.315616064	2.682711303	3.684575393	3.718990572	2.648296124
2	Rotenone	72	ValidObjectCount	EC65	2.361502969	2.713302573	3.531619044	2.323263881	3.799292655	3.734286207	2.774485113	2.552698406	2.281200885	4.112853172	3.497203865	2.808900291	2.644472216	2.495339775	2.506811501	2.112948901	3.458964777	3.317480154	3.558386405	3.351895333	2.139716262	2.770661204	2.743893843	3.856651287	3.413077873	2.705654755	2.732422117	1.929401281	2.579465767	3.608097218	3.669279758	2.567994041
2	Rotenone	72	ValidObjectCount	EC70	2.285024794	2.556522315	3.493379956	2.197074893	3.768701385	3.48190823	2.636824398	2.437981144	2.135892353	4.013431545	3.401606146	2.663591759	2.487691957	2.369150786	2.44945287	1.967640368	3.294536702	3.103341265	3.501027774	3.141580352	1.925577372	2.686535212	2.330911699	3.81458829	3.332775789	2.610057037	2.652120033	1.516419137	2.487691957	3.527795135	3.627216762	2.472396322
2	Rotenone	72	ValidObjectCount	EC75	2.20472271	2.411213782	3.416901781	2.059414178	3.745757933	3.218058527	2.506811501	2.307968246	1.971464277	3.929305553	3.313656245	2.525931045	2.315616064	2.20472271	2.38827033	1.826155745	3.122460808	2.896850193	3.439845234	2.938913189	NA	2.594761402	1.917929555	3.768701385	3.256297614	2.522107136	2.575641858	NA	2.403565965	3.45131696	3.585153766	2.35767906
2	Rotenone	72	ValidObjectCount	EC80	2.120596718	2.269729159	3.275417158	1.894986102	3.722814481	2.954208824	2.384446421	2.143540171	1.776444931	3.856651287	3.225706344	2.380622513	2.120596718	1.925577372	2.315616064	1.665551578	2.950384915	2.698006938	3.374838785	2.747717752	NA	2.48004414	1.504947411	3.718990572	3.187467257	2.434157235	2.495339775	NA	2.32708779	3.371014876	3.539266861	2.220018345
2	Thapsigargin	24	MEAN_RingAvgIntenCh2	EC50	3.676927576	3.823510744	3.546914678	3.669279758	3.585153766	3.600449401	3.653984123	3.734286207	3.588977675	3.504851682	3.588977675	3.856651286	3.772525294	3.852827378	4.001959819	3.657808032	3.39013442	3.694772483	3.588977675	3.599174765	3.642512397	3.566034222	3.581329857	3.588977675	3.443669142	3.462788686	3.628491398	3.772525294	3.799292655	3.806940473	3.393958329	3.485732139
2	Thapsigargin	24	MEAN_RingAvgIntenCh2	EC55	3.657808032	3.815862927	3.516323409	3.657808032	3.554562496	3.588977675	3.600449401	3.718990572	3.550738587	3.48190823	3.550738587	3.833707834	3.75340575	3.829883925	3.963720731	3.634864579	3.367190968	3.684575393	3.577505948	3.590252311	3.619568945	3.531619043	3.566034222	3.578780585	3.401606146	3.443669142	3.619568945	3.757229659	3.772525294	3.768701385	3.386310511	3.474260412
2	Thapsigargin	24	MEAN_RingAvgIntenCh2	EC60	3.638688488	3.806940473	3.489556047	3.643787033	3.527795135	3.577505948	3.558386405	3.703694937	3.5124995	3.458964777	3.516323409	3.81458829	3.734286207	3.803116564	3.929305553	3.608097218	3.344247515	3.674378303	3.566034222	3.582604493	3.600449401	3.497203865	3.550738587	3.569858131	3.363367059	3.42072569	3.609371855	3.738110115	3.745757933	3.738110115	3.378662694	3.462788686
2	Thapsigargin	24	MEAN_RingAvgIntenCh2	EC65	3.619568945	3.799292655	3.462788686	3.631040671	3.497203865	3.564759586	3.516323409	3.688399302	3.466612595	3.439845234	3.48190823	3.795468747	3.718990572	3.780173112	3.891066465	3.585153766	3.321304063	3.665455849	3.554562496	3.574956676	3.577505948	3.466612595	3.535442952	3.558386405	3.332775789	3.382486603	3.600449401	3.722814481	3.722814481	3.707518846	3.372289513	3.45131696
2	Thapsigargin	24	MEAN_RingAvgIntenCh2	EC70	3.600449401	3.791644838	3.436021325	3.619568945	3.470436504	3.552013223	3.478084321	3.676927576	3.413077873	3.42072569	3.45131696	3.776349203	3.699871028	3.761053568	3.849003469	3.562210313	3.29836061	3.657808032	3.54309077	3.567308858	3.558386405	3.439845234	3.5124995	3.549463951	3.29836061	3.260121523	3.592801583	3.707518846	3.699871028	3.680751484	3.365916331	3.439845234
2	Thapsigargin	24	MEAN_RingAvgIntenCh2	EC75	3.581329857	3.780173112	3.413077873	3.608097218	3.443669142	3.539266861	3.439845234	3.661631941	3.336599698	3.397782238	3.42072569	3.757229659	3.684575393	3.738110115	3.803116564	3.535442952	3.279241067	3.647610942	3.53289368	3.559661041	3.539266861	3.409253964	3.489556047	3.539266861	3.26776934	2.342383425	3.582604493	3.688399302	3.676927576	3.653984123	3.358268514	3.424549599
2	Thapsigargin	24	MEAN_RingAvgIntenCh2	EC80	3.558386405	3.764877477	3.39013442	3.595350856	3.413077873	3.527795135	3.405430055	3.646336306	3.214234618	3.378662694	3.386310511	3.738110115	3.665455849	3.715166663	3.745757933	3.5124995	3.256297614	3.638688488	3.521421954	3.55328786	3.523971226	3.378662694	3.45131696	3.527795135	3.23717807	1.371110605	3.57368204	3.669279758	3.657808032	3.627216762	3.350620696	3.409253964
2	Thapsigargin	72	MEAN_RingAvgIntenCh2	EC50	3.826060017	3.623392853	3.195115074	3.546914678	3.60427331	3.476809685	3.534168316	3.54309077	3.156875987	3.464063322	3.39013442	3.382486603	3.393958329	3.470436504	3.317480154	3.397782238	3.768701385	3.600449401	3.60427331	3.975192457	4.288752974	3.32895188	3.470436504	3.355719241	3.883418648	3.290712793	3.447493051	3.615745036	3.577505948	3.990488092	3.156875987	3.156875987
2	Thapsigargin	72	MEAN_RingAvgIntenCh2	EC55	3.810764382	3.611921127	3.184917984	3.5124995	3.596625492	3.466612595	3.525245862	3.462788686	3.130108626	3.453866232	3.363367059	3.325127971	3.348071424	3.424549599	3.290712793	3.340423606	3.726638389	3.590252311	3.54309077	3.940777279	4.261985613	3.309832337	3.447493051	3.351895333	3.810764382	3.263945432	3.424549599	3.554562496	3.497203865	3.979016366	3.142854988	3.110989082
2	Thapsigargin	72	MEAN_RingAvgIntenCh2	EC60	3.795468747	3.600449401	3.175995531	3.478084321	3.588977675	3.455140869	3.518872681	3.386310511	3.103341264	3.443669142	3.340423606	3.26776934	3.306008428	3.378662694	3.26776934	3.283064975	3.688399302	3.581329857	3.489556047	3.9063621	4.239042161	3.290712793	3.416901781	3.348071424	3.745757933	3.241001979	3.405430055	3.497203865	3.413077873	3.96754464	3.131383262	3.068926086
2	Thapsigargin	72	MEAN_RingAvgIntenCh2	EC65	3.780173112	3.591526947	3.164523804	3.443669142	3.581329857	3.447493051	3.5124995	3.313656245	3.072749995	3.432197416	3.313656245	3.214234618	3.26776934	3.340423606	3.244825888	3.225706344	3.650160214	3.57368204	3.436021325	3.87577083	4.216098708	3.271593249	3.363367059	NA	3.688399302	3.218058527	3.386310511	3.439845234	3.336599698	3.956072914	3.119911536	3.02686309
2	Thapsigargin	72	MEAN_RingAvgIntenCh2	EC70	3.764877477	3.581329857	3.153052078	3.409253964	3.57368204	3.436021325	3.504851682	3.23717807	1.248745525	3.422000326	3.290712793	3.164523804	3.229530253	3.302184519	3.221882435	3.168347713	3.619568945	3.56348495	3.39013442	3.84517956	4.193155256	1.256393343	3.080397812	3.341698243	3.634864579	3.195115074	3.363367059	3.382486603	3.256297614	3.945875824	3.109714446	2.988624002
2	Thapsigargin	72	MEAN_RingAvgIntenCh2	EC75	3.745757933	3.572407403	3.141580352	3.371014876	3.566034222	3.424549599	3.499753137	3.164523804	2.984800094	3.413077873	3.263945432	3.118636899	3.191291166	3.26776934	3.198938983	3.110989082	3.585153766	3.554562496	3.344247515	3.818412199	4.170211803	1.44758878	2.376798604	NA	3.585153766	3.172171622	3.344247515	3.325127971	3.175995531	3.935678734	3.099517356	2.950384915
2	Thapsigargin	72	MEAN_RingAvgIntenCh2	EC80	3.726638389	3.562210313	3.130108626	3.325127971	3.558386405	3.413077873	3.493379956	3.08804563	2.847139379	3.401606146	3.233354162	3.068926086	3.156875987	3.229530253	3.175995531	3.045982633	3.554562496	3.545640042	3.29836061	3.787820929	4.147268351	1.638784217	1.669375487	3.335325061	3.535442952	1.455236597	3.321304063	3.263945432	3.091869538	3.925481644	3.08804563	2.912145827
2	Thapsigargin	24	MEAN_RingSpotAvgIntenCh3	EC60	3.729187662	3.902538191	1.451412688	3.679476848	3.619568945	3.504851682	NA	3.863024468	NA	NA	3.971368549	3.898714283	3.650160214	3.952249005	4.086085811	3.722814481	3.523971226	3.921657735	3.688399302	3.680751484	3.761053568	3.734286207	3.494654592	3.60427331	NA	NA	NA	3.646336306	NA	4.594665673	3.374838785	3.378662694
2	Thapsigargin	24	MEAN_RingSpotAvgIntenCh3	EC65	3.717715936	3.864299104	1.428469236	3.666730486	3.608097218	3.48190823	NA	3.857925923	NA	NA	3.87577083	3.879594739	3.634864579	3.944601187	4.055494541	3.699871028	3.489556047	3.81458829	3.669279758	3.661631941	3.741934024	3.715166663	3.485732139	3.592801583	NA	NA	NA	3.634864579	NA	4.502891864	3.306008428	3.35954315
2	Thapsigargin	24	MEAN_RingSpotAvgIntenCh3	EC70	3.707518846	3.837531743	1.409349692	3.657808032	3.596625492	3.458964777	NA	3.852827378	NA	NA	3.799292655	3.868123013	3.623392853	3.935678734	4.036374997	3.680751484	3.458964777	3.787820929	3.657808032	3.648885578	3.726638389	3.699871028	3.476809685	3.581329857	NA	NA	NA	3.62466749	3.887242556	4.42258978	3.275417158	3.344247515
2	Thapsigargin	24	MEAN_RingSpotAvgIntenCh3	EC75	3.699871028	3.810764382	1.390230149	3.647610942	3.586428402	3.436021325	NA	3.849003469	NA	NA	3.741934024	3.856651286	3.611921127	3.928030916	4.021079362	3.665455849	3.432197416	3.772525294	3.646336306	3.636139216	3.715166663	3.680751484	3.467887231	3.572407403	NA	NA	3.864299104	3.615745036	3.864299104	4.349935514	3.252473705	3.32895188
2	Thapsigargin	24	MEAN_RingSpotAvgIntenCh3	EC80	3.692223211	3.791644838	1.374934514	3.639963124	3.577505948	3.413077873	NA	NA	NA	NA	3.688399302	3.84517956	3.600449401	3.921657735	4.009607636	3.646336306	3.405430055	3.761053568	3.636139216	3.625942126	3.703694937	3.665455849	3.460239414	3.56348495	NA	NA	3.799292655	3.608097218	3.852827378	4.281105157	3.23717807	3.314930881
2	Thapsigargin	24	ValidObjectCount	EC50	3.164523804	3.443669142	3.206586801	3.160699896	3.149228169	3.325127972	3.378662694	3.103341265	3.099517356	3.133932534	3.164523804	3.294536702	3.061278268	3.367190968	2.877730649	3.443669142	3.164523804	3.283064975	3.244825888	NA	3.099517356	3.156875987	3.233354162	3.229530253	3.099517356	3.072749995	3.413077873	3.776349203	3.302184519	3.552013223	3.340423606	3.1186369
2	Thapsigargin	24	ValidObjectCount	EC55	3.1186369	3.42072569	3.145404261	3.122460808	3.126284717	3.309832337	3.340423606	3.038334816	2.736246025	3.110989082	3.153052078	3.263945432	3.007743546	3.332775789	2.093829357	3.42072569	3.149228169	3.252473705	3.225706344	NA	3.049806542	3.141580352	3.206586801	3.206586801	3.000095729	3.019215272	3.393958329	3.768701385	3.279241067	3.540541497	3.330226517	3.095693447
2	Thapsigargin	24	ValidObjectCount	EC60	3.065102177	3.378662694	3.076573903	3.084221721	3.103341265	3.290712793	3.302184519	2.961856641	2.365326878	3.076573903	3.137756443	3.229530253	2.93508928	3.302184519	NA	3.386310511	3.133932534	3.225706344	3.206586801	NA	2.96568055	3.126284717	1.313751974	3.187467257	2.797428565	2.885378466	3.374838785	3.757229659	3.256297614	3.531619044	3.321304063	3.072749995
2	Thapsigargin	24	ValidObjectCount	EC65	2.99627182	3.198938983	2.984800094	3.042158725	3.076573903	3.248649797	3.260121523	2.866258923	1.99440773	2.915969736	3.126284717	3.191291166	2.755365569	3.275417158	NA	3.302184519	3.114812991	3.195115074	3.175995531	NA	NA	3.107165173	1.600545129	3.168347713	1.176091259	NA	3.344247515	3.738110116	3.233354162	3.521421954	3.309832337	3.045982633
2	Thapsigargin	24	ValidObjectCount	EC70	2.870082831	2.705654755	2.732422117	2.988624002	3.049806542	2.912145827	1.23344989	2.663591759	1.623488582	NA	3.110989082	3.149228169	NA	3.244825888	NA	3.015391363	3.084221721	3.160699896	3.122460808	NA	NA	3.08804563	3.122460808	3.149228169	NA	NA	3.294536702	3.696047119	3.210410709	3.5124995	3.294536702	3.015391363
2	Trichostatin A	24	MEAN_CircAvgIntenCh4	EC120	3.248649797	3.741934024	4.258161704	3.646336306	4.732326388	2.361502969	2.415037691	3.577505948	3.822236108	3.806940473	4.349935514	3.313656245	3.458964777	3.627216762	2.483868048	4.942641369	2.988624002	4.732326388	3.803116564	NA	3.631040671	3.271593249	4.39199851	4.602313491	2.644472216	3.975192457	3.757229659	4.109029263	4.766741567	NA	4.659672122	2.311792155
2	Trichostatin A	24	MEAN_CircAvgIntenCh4	EC125	3.317480154	3.829883925	4.338463788	3.661631941	4.782037202	2.759189478	2.954208824	3.684575393	4.044022815	3.829883925	4.472300594	3.466612595	3.569858131	3.810764382	2.644472216	4.996176091	3.275417158	4.789685019	4.063142358	NA	3.738110115	3.393958329	4.426413689	4.789685019	2.850963288	4.086085811	3.841355651	4.273457339	4.835571924	NA	NA	2.78213293
2	Trichostatin A	24	MEAN_CircAvgIntenCh4	EC130	3.371014876	3.910186009	4.414941963	3.680751484	4.824100198	3.137756443	3.198938983	3.768701385	4.26963343	3.856651286	4.579370038	3.715166663	3.665455849	3.963720731	2.785956839	NA	3.558386405	4.843219742	4.304048609	NA	3.837531743	3.508675591	4.992352183	4.977056548	3.02686309	4.189331347	3.914009918	4.42258978	4.896754464	NA	NA	3.191291166
2	Trichostatin A	24	MEAN_CircAvgIntenCh4	EC135	3.42072569	3.982840275	4.48377232	3.707518846	4.862339285	3.497203865	3.363367059	3.841355651	4.491420137	3.891066465	4.674967757	3.986664184	3.757229659	4.093733628	2.912145827	NA	3.84517956	4.892930555	4.529659225	NA	3.925481644	3.619568945	4.885282738	NA	3.179819439	4.284929065	3.982840275	4.567898312	4.954113095	NA	NA	3.562210313
2	Trichostatin A	24	MEAN_CircAvgIntenCh4	EC140	3.462788686	4.051670632	4.548778769	3.75340575	4.896754464	3.84517956	3.485732139	3.902538191	4.717030753	3.93695337	4.759093749	4.258161704	3.841355651	4.204626982	3.02686309	NA	4.131972716	4.934993551	4.743798114	1.206682529	4.009607636	3.726638389	4.751445932	NA	3.325127971	4.369055058	4.047846724	4.701735118	NA	NA	NA	3.898714283
2	Trichostatin A	24	MEAN_CircAvgIntenCh4	EC145	3.504851682	4.112853172	4.613785217	4.311696427	4.931169643	4.185507438	3.588977675	3.959896822	4.93881746	4.013431545	4.831748015	4.529659225	3.921657735	4.307872518	3.130108626	NA	4.418765871	4.977056548	4.946465278	1.332871517	4.093733628	3.833707834	NA	NA	3.458964777	4.45318105	4.109029263	4.835571924	NA	NA	NA	4.212274799
2	Trichostatin A	72	MEAN_RingSpotAvgIntenCh3	EC120	2.23531398	3.000095728	NA	2.912145827	2.870082831	2.105301083	2.694183029	2.621528763	2.109124992	NA	4.560250495	2.915969736	3.54309077	2.862435014	2.44945287	2.506811501	3.455140869	2.698006938	2.858611105	3.35954315	2.606233128	2.177955349	2.969504459	2.889202375	2.663591759	2.533578862	1.937049099	2.277376976	2.912145827	3.126284717	4.537307042	NA
2	Trichostatin A	72	MEAN_RingSpotAvgIntenCh3	EC125	2.29649652	3.007743546	4.992352183	2.942737097	2.93508928	2.20472271	2.736246025	2.682711303	2.162659714	NA	3.615745036	3.02686309	3.558386405	2.912145827	2.522107136	2.575641858	3.485732139	2.774485113	2.893026284	3.386310511	2.747717752	2.23531398	3.015391363	2.900674101	2.686535212	2.552698406	2.059414178	2.380622512	2.969504459	3.221882435	2.304144338	NA
2	Trichostatin A	72	MEAN_RingSpotAvgIntenCh3	EC130	2.350031243	4.583193947	2.659767851	2.969504459	2.992447911	2.285024794	2.774485113	2.732422117	2.212370528	NA	3.623392853	3.130108626	3.57368204	2.958032732	2.575641858	2.640648307	3.516323409	2.84331547	2.927441462	3.409253964	2.831843744	2.285024794	3.05745436	2.915969736	2.713302573	2.564170132	2.166483623	2.468572413	2.992447911	3.306008428	2.602409219	NA
2	Trichostatin A	72	MEAN_RingSpotAvgIntenCh3	EC135	2.399742056	3.019215272	2.889202375	2.99627182	3.042158725	2.35767906	2.805076383	2.778309022	2.258257433	NA	3.631040671	3.218058527	3.585153766	3.003919637	2.621528763	2.698006938	3.54309077	2.908321919	2.958032732	3.432197416	2.893026284	2.334735608	3.095693447	2.927441462	2.736246025	2.575641858	2.26590525	2.548874497	3.011567455	3.378662694	2.736246025	NA
2	Trichostatin A	72	MEAN_RingSpotAvgIntenCh3	EC140	2.445628961	4.537307042	2.931265371	3.019215272	3.08804563	2.4188616	2.831843744	2.816548109	2.304144338	NA	4.48377232	3.302184519	3.600449401	3.045982633	2.663591759	2.747717752	3.57368204	2.96568055	2.984800094	3.455140869	2.942737097	2.376798604	3.133932534	4.086085811	2.755365569	2.584564312	2.35767906	2.621528763	3.023039181	3.447493051	2.824195926	NA
2	Trichostatin A	72	MEAN_RingSpotAvgIntenCh3	EC145	2.491515866	4.510539681	2.954208824	3.042158725	3.133932534	2.472396322	2.858611105	2.854787196	2.346207334	NA	3.642512397	3.374838785	4.709382936	3.08804563	2.698006938	2.797428565	3.596625492	3.019215272	3.007743546	3.478084321	2.984800094	2.415037691	3.168347713	4.021079362	2.774485113	2.593486766	2.445628961	2.69035912	3.034510907	3.5124995	2.893026284	NA
2	Trichostatin A	72	MEAN_RingSpotAvgIntenCh3	EC150	2.529754953	4.487596229	2.973328367	3.061278268	3.172171622	2.525931045	2.881554558	2.885378466	2.38827033	NA	4.445533233	3.447493051	3.627216762	3.130108626	2.728598208	2.839491561	3.623392853	3.068926086	3.034510907	3.501027774	3.023039181	2.453276779	3.198938983	3.956072914	2.793604656	2.601134583	2.525931045	2.75154166	3.042158725	3.569858131	2.946561006	NA
2	Trichostatin A	24	ValidObjectCount	EC65	4.246689978	3.994312001	4.717030753	4.762917658	4.900578373	4.055494541	3.673103667	2.881554558	3.768701385	4.357583332	4.250513887	4.024903271	3.856651287	NA	2.522107136	4.338463788	NA	NA	NA	NA	4.05931845	3.42072569	4.384350693	4.556426586	3.321304063	3.57368204	4.288752974	3.32895188	4.63672867	NA	NA	3.642512397
2	Trichostatin A	24	ValidObjectCount	EC70	4.105205355	3.749581842	4.468476685	4.472300594	4.770565476	3.921657735	3.340423606	2.686535212	3.516323409	4.204626982	4.024903271	3.726638389	3.439845234	4.380526784	2.281200885	4.15109226	4.996176091	NA	4.181683529	NA	3.914009918	3.187467257	4.193155256	4.430237598	3.000095729	3.340423606	4.070790176	3.049806542	4.449357141	NA	NA	3.558386405
2	Trichostatin A	24	ValidObjectCount	EC75	3.959896823	3.332775789	4.239042161	4.189331347	4.625256943	3.711342754	2.774485113	2.502987592	3.252473705	4.044022815	3.806940473	3.439845234	3.023039181	3.84517956	2.067061996	3.952249005	3.891066465	NA	4.116677081	NA	3.757229659	2.912145827	4.044022815	4.304048609	2.75154166	2.973328367	3.84517956	2.778309022	4.284929065	NA	NA	3.527795135
2	Trichostatin A	24	ValidObjectCount	EC80	3.806940473	2.915969736	4.017255454	3.917833826	4.464652776	2.713302573	2.082357631	2.334735608	2.969504459	3.883418648	3.592801583	3.164523804	2.606233128	3.436021325	1.87204265	3.741934024	3.455140869	4.954113095	4.055494541	NA	3.57368204	2.575641858	3.910186009	4.177859621	2.545050588	2.350031243	3.60427331	2.502987592	4.143444442	NA	NA	3.508675591
2	Trichostatin A	72	ValidObjectCount	EC50	1.455236597	2.399742056	1.646432034	1.26404116	2.537402771	2.564170132	1.44758878	1.329047609	1.772621023	2.625352672	2.988624002	3.02686309	1.975288186	2.529754953	NA	2.625352672	2.54122668	3.175995531	3.061278268	3.110989082	1.879690467	1.397877966	2.644472216	2.931265371	2.430333326	1.665551578	1.554658224	2.495339775	2.75154166	3.795468747	2.908321919	NA
2	Trichostatin A	72	ValidObjectCount	EC55	1.286984613	2.212370528	1.397877966	NA	2.177955349	2.407389874	1.176091259	1.191386894	1.589073403	2.522107136	2.805076383	2.831843744	1.856747015	2.304144338	NA	2.464748505	2.392094239	3.011567455	2.950384915	3.095693447	1.592897312	NA	2.556522315	2.858611105	2.350031243	1.512595228	1.248745525	2.044118543	2.567994041	3.734286207	2.858611105	NA
2	Troglitazone	24	MEAN_CircAvgIntenCh4	EC120	4.086085811	4.109029263	3.546914678	4.181683529	4.395822419	3.944601187	3.959896822	4.112853172	4.131972716	3.696047119	4.216098708	4.212274799	4.093733628	4.326992062	4.005783727	4.506715772	3.994312001	4.109029263	4.063142358	4.158740077	4.334639879	3.634864579	4.066966267	4.424218765	NA	4.315520335	3.631040671	4.212274799	4.323168153	4.697911209	4.219922617	4.235218252
2	Troglitazone	24	MEAN_CircAvgIntenCh4	EC125	4.105205355	4.124324898	3.715166663	4.200803073	4.464652776	4.005783727	3.986664184	4.147268351	4.158740077	3.979016366	4.254337796	4.227570434	4.112853172	4.338463788	4.024903271	4.567898312	4.02872718	4.139620533	4.08990972	4.181683529	4.365231149	3.806940473	4.08990972	4.431465072	NA	4.365231149	3.699871028	4.231394343	4.329541334	4.747622023	4.235218252	4.411118054
2	Troglitazone	24	MEAN_CircAvgIntenCh4	EC130	4.124324898	4.139620533	3.803116564	4.216098708	4.522011407	4.063142358	4.009607636	4.174035712	4.181683529	4.143444442	4.292576883	4.241591433	4.131972716	4.349935514	4.044022815	4.625256943	4.05931845	4.162563986	4.112853172	4.200803073	4.39199851	3.910186009	4.112853172	4.439864925	NA	4.407294145	3.757229659	4.250513887	4.334639879	4.793508928	4.254337796	4.579370038
2	Troglitazone	24	MEAN_CircAvgIntenCh4	EC135	4.139620533	4.15109226	3.868123013	4.231394343	4.571722221	4.112853172	4.02872718	4.196979164	4.200803073	4.258161704	4.323168153	4.254337796	4.147268351	4.358857968	4.063142358	4.682615575	4.082261902	4.185507438	4.135796625	4.219922617	4.418765871	3.986664184	4.131972716	4.445533233	3.692223211	4.449357141	3.803116564	4.265809522	4.339738424	4.835571924	4.26963343	4.736150297
2	Troglitazone	24	MEAN_CircAvgIntenCh4	EC140	4.154916168	4.162563986	3.917833826	4.250513887	4.613785217	4.162563986	4.044022815	4.219922617	4.219922617	4.346111605	4.353759423	4.265809522	4.162563986	4.369055058	4.078437993	4.736150297	4.105205355	4.204626982	4.15109226	4.235218252	4.445533233	4.047846724	4.15109226	4.45318105	3.768701385	4.48377232	3.84517956	4.281105157	4.344836969	4.87763492	4.284929065	4.885282738
2	Troglitazone	24	MEAN_CircAvgIntenCh4	EC145	4.170211803	4.174035712	3.959896822	4.265809522	4.655848213	4.208450891	4.05931845	4.235218252	4.235218252	4.42258978	4.384350693	4.277281248	4.174035712	4.376702875	4.08990972	4.789685019	4.128148807	4.223746526	4.170211803	4.250513887	4.472300594	4.097557537	4.166387894	4.458814942	3.818412199	4.518187499	3.879594739	4.295126155	4.349935514	4.919697916	4.824100198	NA
2	Troglitazone	24	MEAN_CircAvgIntenCh4	EC150	4.181683529	4.185507438	3.994312001	4.281105157	4.694087301	4.254337796	4.074614085	4.254337796	4.254337796	4.48377232	4.414941963	4.288752974	4.189331347	4.384350693	4.105205355	4.839395833	4.143444442	4.242866069	4.185507438	4.261985613	4.495244046	4.139620533	4.181683529	4.465264602	3.856651286	4.548778769	3.914009918	4.307872518	NA	4.957937004	4.801156745	NA
2	Troglitazone	24	MEAN_RingAvgIntenCh2	EC50	4.388174601	4.395822419	4.177859621	4.537307042	4.952175648	4.135796625	4.468476685	4.537307042	4.892930555	4.441709324	4.843219742	4.3002247	4.602313491	4.502891864	4.200803073	4.885282738	4.414941963	4.48377232	4.499067955	4.487596229	4.464652776	4.181683529	4.460828868	4.502891864	4.506715772	4.63672867	4.472300594	4.454695318	4.487596229	4.923521825	4.323168153	4.12050099
2	Troglitazone	24	MEAN_RingAvgIntenCh2	EC55	4.349935514	4.346111605	4.166387894	4.525835316	4.93881746	4.12050099	4.430237598	4.518187499	4.858515377	4.42258978	4.808804563	4.287478338	4.54495486	4.487596229	4.189331347	4.709382936	4.39199851	4.460828868	4.479948411	4.477462871	4.449357141	4.162563986	4.441709324	4.464652776	4.491420137	4.590841765	4.460828868	4.441709324	4.47802626	4.904402281	4.292576883	4.109029263
2	Troglitazone	24	MEAN_RingAvgIntenCh2	EC60	4.315520335	4.326992062	4.154916168	4.510539681	4.923521825	4.105205355	4.395822419	4.495244046	4.812628472	4.403470236	4.774389384	4.277281248	4.487596229	4.476124502	4.176584984	4.617609126	4.369055058	4.437885415	4.464652776	4.468476685	4.434061506	4.147268351	4.42258978	4.426413689	4.476124502	4.541130951	4.441709324	4.430237598	4.468476685	4.885282738	4.261985613	4.097557537
2	Troglitazone	24	MEAN_RingAvgIntenCh2	EC65	4.281105157	4.311696427	4.143444442	4.499067955	4.90822619	4.093733628	4.36140724	4.476124502	4.728502479	4.384350693	4.736150297	4.268358794	4.434061506	4.460828868	4.162563986	4.552602677	4.346111605	4.411118054	4.449357141	4.457004959	4.42258978	4.135796625	4.403470236	4.39199851	4.460828868	4.479948411	4.42258978	4.418765871	4.457004959	4.862339285	4.223746526	4.083536538
2	Troglitazone	24	MEAN_RingAvgIntenCh2	EC70	4.246689978	4.3002247	4.134521988	4.48377232	4.892930555	4.078437993	4.33081597	4.45318105	4.411118054	4.36140724	4.690263392	4.258161704	4.376702875	4.445533233	4.147268351	4.499067955	4.323168153	4.372878966	4.434061506	4.445533233	4.407294145	4.12050099	4.380526784	4.349935514	4.445533233	4.407294145	4.39199851	4.403470236	4.445533233	4.839395833	4.185507438	4.070790176
2	Troglitazone	24	MEAN_RingAvgIntenCh2	EC75	4.208450891	4.288752974	4.124324898	4.472300594	4.873811012	4.066966267	4.296400792	4.430237598	3.810764382	4.33081597	4.644376487	4.246689978	4.319344244	4.430237598	4.131972716	4.449357141	4.3002247	4.277281248	4.418765871	4.436266627	4.39199851	4.109029263	4.36140724	4.307872518	4.430237598	4.307872518	4.338463788	4.39199851	4.430237598	4.808804563	4.124324898	4.055494541
2	Troglitazone	24	MEAN_RingAvgIntenCh2	EC80	4.174035712	4.277281248	4.112853172	4.457004959	4.850867559	4.047846724	4.265809522	4.403470236	3.2065868	4.288752974	4.590841765	4.231394343	4.258161704	4.414941963	4.116677081	4.407294145	4.273457339	3.336599698	4.403470236	4.424820394	4.376702875	4.093733628	4.338463788	4.254337796	4.411118054	4.139620533	4.135796625	4.372878966	4.414941963	4.778213293	4.013431545	4.036374997
2	Troglitazone	72	MEAN_RingAvgIntenCh2	EC50	4.609961308	4.678791666	4.724678571	NA	NA	4.193155256	4.682615575	4.804980654	4.556426586	NA	4.843219742	4.258161704	4.770565476	4.369055058	4.445533233	4.092458992	4.579370038	4.304048609	NA	4.720854662	4.541130951	4.284929065	4.709382936	4.399646328	NA	4.804980654	4.212274799	4.525835316	4.097557537	4.96940873	4.282379793	NA
2	Troglitazone	72	MEAN_RingAvgIntenCh2	EC55	4.533483134	4.472300594	4.694087301	4.518187499	NA	4.179134257	4.621433035	4.766741567	4.468476685	NA	4.812628472	4.177859621	4.709382936	4.33081597	4.338463788	4.078437993	4.564074404	4.284929065	NA	4.66731994	4.531460286	4.277281248	4.655848213	4.372878966	NA	4.770565476	4.177859621	4.51653557	4.082261902	4.904402281	4.274731975	NA
2	Troglitazone	72	MEAN_RingAvgIntenCh2	EC60	4.441709324	4.414941963	4.66731994	4.42258978	NA	4.170211803	4.552602677	4.728502479	4.365231149	NA	4.782037202	4.101381446	4.648200396	4.292576883	4.223746526	4.066966267	4.552602677	4.26963343	NA	4.602313491	4.522011407	4.268358794	4.602313491	4.346111605	NA	4.728502479	4.009607636	4.506715772	4.066966267	4.835571924	4.268358794	NA
2	Troglitazone	72	MEAN_RingAvgIntenCh2	EC65	4.33081597	4.380526784	4.640552578	4.369055058	NA	4.158740077	4.476124502	4.678791666	4.219922617	NA	4.747622023	4.021079362	4.579370038	4.246689978	4.101381446	4.051670632	4.537307042	4.254337796	NA	4.525835316	4.512637732	4.260710977	4.54495486	4.319344244	NA	4.682615575	3.688399302	4.495244046	4.051670632	4.759093749	4.259436341	NA
2	Troglitazone	72	MEAN_RingAvgIntenCh2	EC70	4.189331347	4.353759423	4.613785217	4.326992062	NA	4.149817623	4.388174601	4.625256943	3.994312001	NA	4.705559027	3.93695337	4.502891864	4.196979164	3.96754464	4.040198906	4.522011407	4.235218252	NA	4.426413689	4.502891864	4.251788523	4.48377232	4.292576883	NA	4.629080852	3.367190968	4.486074313	4.032551089	4.678791666	4.249239251	NA
2	Troglitazone	72	MEAN_RingAvgIntenCh2	EC75	3.986664184	4.33081597	4.587017856	4.296400792	NA	4.139620533	4.281105157	4.552602677	3.535442952	4.923521825	4.659672122	3.852827378	4.418765871	4.139620533	3.822236108	4.024903271	4.506715772	4.219922617	NA	4.284929065	4.494061184	4.242866069	4.414941963	4.261985613	NA	4.560250495	3.045982633	4.476124502	4.009607636	4.594665673	4.231394343	NA
2	Troglitazone	72	MEAN_RingAvgIntenCh2	EC80	3.619568945	4.307872518	4.564074404	4.26963343	NA	4.131972716	4.135796625	4.460828868	2.675063486	4.632904761	4.602313491	3.761053568	4.326992062	4.074614085	3.657808032	4.005783727	4.487596229	4.200803073	NA	4.05931845	4.48377232	1.23344989	4.334639879	4.235218252	NA	4.476124502	2.72095039	4.464652776	3.975192457	4.499067955	4.170211803	NA
2	Troglitazone	24	MEAN_RingSpotAvgIntenCh3	EC50	4.931169643	4.548778769	1.722910209	4.804980654	4.843219742	4.671143848	4.57554613	4.957937004	4.978211368	4.90822619	NA	4.988528274	4.942641369	4.812628472	4.617609126	4.590841765	4.755269841	NA	4.774389384	4.430237598	4.506715772	4.835571924	4.476124502	4.457004959	4.850867559	NA	4.590841765	4.571722221	4.529659225	4.965584821	4.827924107	4.418765871
2	Troglitazone	24	MEAN_RingSpotAvgIntenCh3	EC55	4.896754464	4.533483134	1.581425586	4.762917658	4.81645238	4.625256943	4.552602677	4.94847283	4.96940873	4.885282738	NA	4.84704365	4.927345734	4.774389384	4.598489582	4.567898312	4.713206844	NA	4.732326388	4.395822419	4.48377232	4.770565476	4.449357141	4.426413689	4.804980654	NA	4.583193947	4.522011407	4.522011407	4.955591673	4.766741567	4.407294145
2	Troglitazone	24	MEAN_RingSpotAvgIntenCh3	EC60	4.862339285	4.51436359	1.485827867	4.720854662	4.793508928	4.579370038	4.537307042	4.934993551	4.961760913	4.862339285	NA	4.705559027	4.912050099	4.736150297	4.583193947	4.548778769	4.671143848	4.954113095	4.686439483	4.365231149	4.45318105	4.701735118	4.414941963	4.403470236	4.759093749	NA	4.57554613	4.468476685	4.512104934	4.946465278	4.709382936	4.395822419
2	Troglitazone	24	MEAN_RingSpotAvgIntenCh3	EC65	4.824100198	4.499067955	1.41699751	4.671143848	4.766741567	4.525835316	4.525835316	4.923521825	4.954113095	4.839395833	NA	4.567898312	4.896754464	4.694087301	4.567898312	4.529659225	4.625256943	4.889106647	4.644376487	4.33081597	4.380526784	4.632904761	4.365231149	4.384350693	4.709382936	NA	4.565336293	4.411118054	4.502891864	4.934993551	4.655848213	4.384350693
2	Troglitazone	24	MEAN_RingSpotAvgIntenCh3	EC70	4.789685019	4.479948411	1.363462787	4.617609126	4.743798114	4.472300594	4.510539681	4.904402281	4.946465278	4.81645238	NA	4.426413689	4.873811012	4.648200396	4.548778769	4.506715772	4.583193947	4.812628472	4.602313491	4.3002247	2.663591759	4.564074404	4.273457339	4.365231149	4.663496031	4.998076574	4.556426586	4.346111605	4.491420137	4.923521825	4.598489582	4.371573739
2	Troglitazone	24	MEAN_RingSpotAvgIntenCh3	EC75	4.751445932	4.45318105	1.317575882	2.732422117	4.717030753	4.411118054	4.499067955	4.885282738	4.93881746	4.793508928	NA	4.284929065	4.850867559	4.598489582	4.533483134	4.48377232	4.537307042	4.717030753	4.560250495	4.261985613	NA	4.499067955	4.055494541	4.349935514	4.617609126	4.993550341	4.547167628	4.258161704	4.479948411	4.912050099	4.541130951	4.357583332
2	Troglitazone	24	MEAN_RingSpotAvgIntenCh3	EC80	4.717030753	4.418765871	1.279336795	4.48377232	4.694087301	4.342287697	4.487596229	4.854691468	4.9300913	4.770565476	NA	4.147268351	4.824100198	4.541130951	4.51436359	4.45318105	4.495244046	4.590841765	4.518187499	4.223746526	NA	4.430237598	3.745757933	4.33081597	4.571722221	4.988528274	4.537307042	4.116677081	4.464652776	4.902013613	4.48377232	4.342287697
2	Troglitazone	24	ValidObjectCount	EC50	4.208450891	4.437885415	4.235218252	4.45318105	NA	4.326992062	4.399646328	4.494061184	4.388174601	4.231394343	4.36140724	4.45318105	4.342287697	4.457004959	4.472300594	4.54495486	4.437885415	4.51436359	4.376702875	4.571722221	4.441709324	4.261985613	4.445533233	4.525835316	4.353759423	4.403470236	4.338463788	4.491420138	4.445533233	NA	4.414941963	4.395822419
2	Troglitazone	24	ValidObjectCount	EC55	4.185507438	4.414941963	4.185507438	4.430237598	NA	4.284929065	4.369055058	4.48377232	4.357583332	4.189331347	4.323168153	4.430237598	4.311696427	4.434061506	4.46234441	4.525835316	4.418765871	4.499067955	4.349935514	4.560250495	4.42258978	4.208450891	4.403470236	4.510539681	4.281105157	4.376702875	4.307872518	4.485518572	4.434061506	NA	4.395822419	4.376702875
2	Troglitazone	24	ValidObjectCount	EC60	4.162563986	4.395822419	4.15109226	4.407294145	NA	4.239042161	4.338463788	4.472300594	4.319344244	4.147268351	4.284929065	4.403470236	4.277281248	4.411118054	4.45318105	4.502891864	4.399646328	4.479948411	4.323168153	4.54495486	4.403470236	4.15109226	4.36140724	4.495244046	4.185507438	4.346111605	4.269633431	4.479948411	4.42258978	NA	4.372878967	4.357583332
2	Troglitazone	24	ValidObjectCount	EC65	4.139620533	4.369055058	4.12050099	4.384350693	NA	4.193155256	4.304048609	4.460828868	4.273457339	4.101381446	4.242866069	4.372878967	4.239042161	4.384350693	4.437885415	4.479948411	4.372878967	4.464652776	4.292576883	4.529659225	4.380526784	4.086085811	4.315520335	4.476124503	4.055494541	4.311696427	4.227570434	4.472300594	4.411118054	NA	4.353759423	4.334639879
2	Troglitazone	24	ValidObjectCount	EC70	4.112853172	4.342287697	4.097557537	4.36140724	NA	4.135796625	4.265809522	4.445533233	4.223746526	4.055494541	4.200803073	4.342287697	4.196979164	4.353759423	4.426413689	4.45318105	4.346111605	4.445533233	4.261985613	4.51436359	4.36140724	4.009607636	4.273457339	4.457004959	3.841355652	4.277281248	4.181683529	4.464652776	4.395822419	NA	4.33081597	4.315520335
2	Troglitazone	24	ValidObjectCount	EC75	4.082261902	4.311696427	4.074614085	4.334639879	NA	4.078437993	4.227570434	4.430237598	4.158740077	4.001959819	4.154916168	4.304048609	4.15109226	4.323168153	4.407294145	4.430237598	4.307872518	4.426413689	4.227570434	4.499067955	4.338463788	3.921657735	4.231394343	4.441709324	3.397782238	4.239042161	4.128148807	4.457004959	4.380526784	NA	4.304048609	4.292576883
2	Troglitazone	24	ValidObjectCount	EC80	4.051670632	4.277281248	4.051670632	4.307872518	NA	4.005783727	4.185507438	4.411118054	4.070790176	3.944601188	4.105205355	4.261985613	4.101381446	4.288752974	4.388174601	4.403470236	4.258161704	4.407294145	4.185507438	4.48377232	4.311696427	3.81458829	4.189331347	4.42258978	2.529754953	4.196979164	4.066966267	4.447598143	4.365231149	NA	4.281105157	4.269633431
2	Trovafloxacin	72	MEAN_RingAvgIntenCh2	EC55	4.529659225	4.671143848	4.862339285	4.912050099	4.801156745	4.90822619	4.774389384	4.609961308	4.326992062	4.346111605	4.869987103	4.640552578	4.793508928	4.900578373	4.510539681	4.319344244	NA	4.671143848	4.81645238	4.774389384	4.487596229	4.839395833	4.896754464	NA	4.567898312	4.430237598	4.45318105	4.755269841	4.529659225	NA	NA	NA
2	Trovafloxacin	72	MEAN_RingAvgIntenCh2	EC60	4.499067955	4.609961308	4.747622023	4.808804563	4.674967757	4.84704365	4.629080852	4.552602677	4.212274799	4.246689978	4.804980654	4.583193947	4.648200396	4.728502479	4.418765871	4.139620533	4.625256943	4.602313491	4.701735118	4.652024305	4.441709324	4.724678571	4.84704365	NA	4.468476685	4.315520335	4.296400792	4.655848213	4.468476685	NA	NA	NA
2	Trovafloxacin	72	MEAN_RingAvgIntenCh2	EC65	4.464652776	4.571722221	4.66731994	4.697911209	4.567898312	4.778213293	4.457004959	4.518187499	4.086085811	4.177859621	4.724678571	4.537307042	4.495244046	4.564074404	4.334639879	3.99813591	4.564074404	4.541130951	4.617609126	4.552602677	4.39199851	4.579370038	4.774389384	NA	4.376702875	4.223746526	4.131972716	4.57554613	4.407294145	4.196979164	NA	4.904402281
2	Trovafloxacin	72	MEAN_RingAvgIntenCh2	EC70	4.403470236	4.537307042	4.598489582	4.579370038	4.495244046	4.709382936	4.250513887	4.487596229	3.940777279	4.124324898	4.632904761	4.491420137	4.33081597	4.411118054	4.254337796	3.864299104	4.522011407	4.48377232	4.541130951	4.457004959	4.292576883	4.395822419	4.655848213	NA	4.288752974	4.135796625	3.944601187	4.499067955	4.346111605	4.101381446	4.961760913	4.782037202
2	Trovafloxacin	72	MEAN_RingAvgIntenCh2	EC75	3.768701385	4.499067955	4.537307042	4.449357141	4.441709324	4.632904761	3.99813591	4.45318105	3.718990572	4.078437993	4.522011407	4.426413689	4.147268351	4.254337796	4.166387894	3.722814481	4.48377232	4.42258978	4.464652776	4.357583332	2.785956839	4.139620533	4.139620533	NA	4.189331347	4.047846724	3.722814481	4.42258978	4.26963343	4.063142358	4.896754464	4.655848213
2	Trovafloxacin	72	MEAN_RingAvgIntenCh2	EC80	2.392094239	4.445533233	4.476124502	4.311696427	4.39199851	4.548778769	3.680751484	4.414941963	2.99627182	4.032551089	4.369055058	2.881554558	3.93695337	4.082261902	4.063142358	3.531619043	4.441709324	4.357583332	4.372878966	4.246689978	NA	3.726638389	NA	NA	4.05931845	3.944601187	3.42072569	4.342287697	4.124324898	4.032551089	4.827924107	4.518187499
2	Valdecoxib	24	MEAN_CircAvgIntenCh4	EC120	4.48377232	4.678791666	NA	4.789685019	4.782037202	4.869987103	NA	4.583193947	4.739974206	4.835571924	4.655848213	4.556426586	4.54495486	4.292576883	4.487596229	4.587017856	4.51436359	4.778213293	4.694087301	4.139620533	4.66731994	4.472300594	NA	4.770565476	NA	4.762917658	4.931169643	4.54495486	4.728502479	NA	NA	4.843219742
2	Valdecoxib	24	MEAN_CircAvgIntenCh4	EC125	4.51436359	4.709382936	NA	4.808804563	4.81645238	4.889106647	NA	4.625256943	4.766741567	4.854691468	4.690263392	4.587017856	4.57554613	4.353759423	4.522011407	4.625256943	4.560250495	4.801156745	4.728502479	4.227570434	4.690263392	4.525835316	NA	4.793508928	NA	4.785861111	4.954113095	4.556426586	4.759093749	NA	NA	4.87763492
2	Valdecoxib	24	MEAN_CircAvgIntenCh4	EC130	4.541130951	4.736150297	NA	4.824100198	4.84704365	4.904402281	NA	4.659672122	4.793508928	4.873811012	4.720854662	4.613785217	4.6061374	4.407294145	4.552602677	4.66731994	4.598489582	4.824100198	4.759093749	4.296400792	4.717030753	4.567898312	NA	4.812628472	NA	4.808804563	4.973232639	4.571722221	4.785861111	NA	NA	4.90822619
2	Valdecoxib	24	MEAN_CircAvgIntenCh4	EC135	4.564074404	4.762917658	NA	4.839395833	4.87763492	4.923521825	NA	4.690263392	4.81645238	4.887020067	4.747622023	4.63672867	4.629080852	4.45318105	4.579370038	4.705559027	4.632904761	4.84704365	4.789685019	4.349935514	4.736150297	4.6061374	NA	4.831748015	NA	4.831748015	4.996176091	4.583193947	4.812628472	NA	NA	4.927345734
2	Valdecoxib	24	MEAN_CircAvgIntenCh4	EC140	4.587017856	4.785861111	NA	4.854691468	4.904402281	4.93881746	NA	4.720854662	4.839395833	4.900578373	4.774389384	4.659672122	4.652024305	4.495244046	4.6061374	4.747622023	4.663496031	4.862339285	4.81645238	4.395822419	4.759093749	4.640552578	NA	4.850867559	NA	4.850867559	NA	4.594665673	4.831748015	NA	NA	4.946465278
2	Valdecoxib	24	MEAN_CircAvgIntenCh4	EC145	4.6061374	4.808804563	NA	4.869987103	4.927345734	4.954113095	NA	4.751445932	4.858515377	4.912050099	4.797332837	4.678791666	4.671143848	4.533483134	4.629080852	4.785861111	4.690263392	4.881458829	4.839395833	4.437885415	4.778213293	4.66731994	NA	4.866163194	NA	4.866163194	NA	4.6061374	4.850867559	NA	NA	4.961760913
2	Valdecoxib	24	MEAN_CircAvgIntenCh4	EC150	4.625256943	4.827924107	NA	4.881458829	4.950289186	4.973232639	NA	4.774389384	4.873811012	4.923521825	4.81645238	4.701735118	4.690263392	4.567898312	4.648200396	4.827924107	4.717030753	4.896754464	4.862339285	4.472300594	4.797332837	4.694087301	NA	4.881458829	NA	4.885282738	NA	4.617609126	4.869987103	NA	NA	4.977056548
2	Valdecoxib	72	MEAN_RingSpotAvgIntenCh3	EC145	4.560250495	4.770565476	3.332775789	4.617609126	4.854691468	4.973232639	4.57554613	4.529659225	4.728502479	4.414941963	4.892930555	4.525835316	4.912050099	4.284929065	4.468476685	4.96940873	4.889106647	4.835571924	NA	4.778213293	NA	4.170211803	4.143444442	3.696047119	NA	4.804980654	4.965584821	4.074614085	NA	NA	NA	NA
2	Valdecoxib	24	ValidObjectCount	EC55	4.659672122	4.778213293	NA	4.965584821	4.961760913	4.946465278	NA	4.896754464	4.81645238	4.510539681	4.774389384	4.590841765	4.732326388	4.896754464	4.736150297	4.850867559	4.854691468	NA	4.854691468	4.648200396	4.782037202	4.839395833	4.411118054	4.896754464	NA	4.732326388	NA	4.613785217	4.973232639	4.983032042	NA	4.93881746
2	Valdecoxib	24	ValidObjectCount	EC60	4.6061374	4.739974206	NA	4.954113095	4.950289186	4.87763492	NA	4.84704365	4.762917658	4.346111605	4.728502479	4.57554613	4.690263392	4.820276289	4.686439483	4.804980654	4.812628472	NA	4.820276289	4.583193947	4.743798114	4.778213293	4.296400792	4.873811012	NA	4.682615575	NA	4.594665674	4.93881746	4.975570322	NA	4.927345734
2	Valdecoxib	24	ValidObjectCount	EC65	4.548778769	4.701735118	NA	4.942641369	4.934993551	4.812628472	NA	4.793508928	4.705559027	4.174035712	4.682615575	4.560250495	4.644376487	4.739974206	4.632904761	4.751445932	4.766741567	NA	4.778213293	4.51436359	4.705559027	4.705559027	4.235218252	4.84704365	NA	4.629080852	NA	4.579370039	4.90822619	4.967756802	NA	4.90822619
2	Valdecoxib	24	ValidObjectCount	EC70	4.479948411	4.663496031	NA	4.927345734	4.915874008	4.747622023	NA	4.736150297	4.644376487	3.990488092	4.629080852	4.54495486	4.590841765	4.655848213	4.57554613	4.69791121	4.713206844	4.980880456	4.732326388	4.430237598	4.663496031	4.625256943	4.193155256	4.820276289	NA	4.571722221	NA	4.564074404	4.873811012	4.957937004	NA	4.892930555
2	Valdecoxib	24	ValidObjectCount	EC75	4.403470236	4.621433035	NA	4.912050099	4.896754464	4.678791666	NA	4.674967757	4.567898312	3.787820929	4.571722221	4.525835316	4.537307042	4.571722221	4.518187499	4.629080852	4.652024305	4.946465278	4.671143848	4.323168153	4.621433035	4.529659225	4.154916168	4.793508928	NA	4.506715772	NA	4.54495486	4.835571924	4.950289186	NA	4.873811012
2	Valdecoxib	24	ValidObjectCount	EC80	4.315520335	4.57554613	NA	4.892930555	4.869987103	4.609961308	NA	4.613785217	4.479948411	3.562210313	4.502891864	4.506715772	4.472300594	4.479948411	4.457004959	4.552602677	4.579370039	4.90822619	4.594665674	4.177859621	4.57554613	4.414941963	4.124324898	4.766741567	NA	4.434061506	NA	4.525835316	4.801156746	4.93881746	NA	4.850867559
2	Zolpidem	72	MEAN_CircAvgIntenCh4	EC120	2.858611105	NA	3.536717588	4.751445932	4.934993551	4.904402281	2.495339775	3.791644838	3.458964777	3.767426749	3.29836061	2.602409219	2.663591759	3.577505948	3.78399702	2.87390674	3.871946921	3.256297614	4.070790176	3.374838785	2.858611105	3.344247515	3.351895333	2.801252474	3.29836061	3.401606146	2.640648307	4.980880456	2.8127242	4.174035712	3.080397812	4.315520335
2	Zolpidem	72	MEAN_CircAvgIntenCh4	EC125	2.90449801	NA	3.546914678	4.996176091	4.697911209	4.850867559	2.698006938	3.829883925	3.5124995	3.772525294	3.493379956	2.701830847	2.698006938	3.776349203	3.921657735	3.042158725	3.93695337	3.325127971	4.112853172	3.493379956	2.942737097	3.413077873	3.382486603	2.889202375	3.367190968	3.447493051	2.763013387	4.850867559	2.866258923	4.323168153	3.118636899	4.45318105
2	Zolpidem	72	MEAN_CircAvgIntenCh4	EC130	2.946561006	NA	3.554562496	NA	4.460828868	4.770565476	2.870082831	3.868123013	3.566034222	3.778898475	3.692223211	2.785956839	2.747717752	3.971368549	4.051670632	3.175995531	4.009607636	3.386310511	4.147268351	3.600449401	3.015391363	3.478084321	3.413077873	2.980976185	3.413077873	3.489556047	2.850963288	4.690263392	2.912145827	4.472300594	3.156875987	4.57554613
2	Zolpidem	72	MEAN_CircAvgIntenCh4	EC135	2.984800094	NA	3.56348495	NA	4.227570434	NA	3.011567455	3.898714283	3.619568945	3.78399702	3.887242556	2.854787196	2.954208824	4.170211803	4.174035712	3.290712793	4.950289186	3.447493051	4.181683529	3.696047119	3.080397812	3.54309077	3.439845234	3.072749995	3.447493051	3.531619043	2.919793645	4.441709324	2.958032732	4.625256943	3.191291166	4.686439483
2	Zolpidem	72	MEAN_CircAvgIntenCh4	EC140	3.023039181	NA	3.572407403	NA	3.982840275	NA	3.141580352	3.929305553	3.673103667	3.789095565	4.082261902	2.919793645	3.413077873	4.365231149	4.292576883	3.39013442	4.720854662	3.508675591	4.216098708	3.787820929	3.137756443	3.608097218	3.462788686	3.164523804	3.474260412	3.566034222	2.977152276	NA	3.000095728	4.774389384	3.225706344	4.785861111
2	Zolpidem	72	MEAN_CircAvgIntenCh4	EC145	3.061278268	NA	3.581329857	NA	NA	NA	3.256297614	3.956072914	3.722814481	3.795468747	4.281105157	2.977152276	3.87577083	4.560250495	4.407294145	3.48190823	NA	3.566034222	4.246689978	3.87577083	3.195115074	3.669279758	3.489556047	3.256297614	3.497203865	3.60427331	3.02686309	NA	3.038334816	4.927345734	3.260121523	4.873811012
2	Zolpidem	72	MEAN_CircAvgIntenCh4	EC150	3.095693447	NA	3.588977675	NA	NA	NA	3.35954315	3.982840275	3.780173112	3.803116564	4.476124502	3.030686998	4.338463788	4.759093749	4.518187499	3.566034222	NA	3.627216762	4.277281248	3.956072914	3.244825888	3.734286207	3.5124995	3.344247515	3.520147317	3.634864579	3.072749995	NA	3.072749995	NA	3.290712793	4.961760913
2	Zolpidem	72	MEAN_RingSpotAvgIntenCh3	EC125	1.883514376	4.434061506	1.952344733	NA	3.826060017	3.826060017	1.990583821	4.036374997	NA	3.780173112	4.281105157	NA	4.724678571	3.306008428	3.764877477	3.164523804	4.892930555	1.317575882	4.678791666	3.05745436	2.988624002	2.709478664	3.401606146	3.023039181	NA	2.912145827	1.550834316	NA	2.870082831	NA	2.009703365	NA
2	Zolpidem	72	MEAN_RingSpotAvgIntenCh3	EC130	2.567994041	4.613785217	2.35767906	1.734381935	4.093733628	4.380526784	2.698006938	4.105205355	NA	3.795468747	4.560250495	2.483868048	4.996176091	3.317480154	4.288752974	3.263945432	4.66731994	1.485827867	4.881458829	3.260121523	3.068926086	2.839491561	3.539266861	3.198938983	NA	3.091869538	1.944696916	NA	2.984800094	NA	2.23531398	3.447493051
2	Zolpidem	72	MEAN_RingSpotAvgIntenCh3	EC135	2.896850192	4.762917658	2.564170132	2.529754953	4.357583332	4.762917658	3.256297614	4.158740077	1.176091259	3.806940473	4.835571924	2.793604656	NA	3.332775789	4.751445932	4.965584821	4.441709324	1.65790376	NA	3.458964777	3.153052078	3.244825888	3.642512397	3.35954315	NA	3.241001979	2.212370528	NA	3.02686309	1.459060506	2.392094239	3.546914678
2	Zolpidem	72	MEAN_RingSpotAvgIntenCh3	EC140	3.126284717	4.889106647	2.728598208	3.332775789	4.625256943	NA	3.799292655	4.204626982	3.497203865	3.822236108	NA	2.969504459	NA	3.344247515	NA	4.954113095	4.216098708	1.837627471	NA	3.657808032	3.23717807	3.669279758	3.726638389	3.516323409	NA	3.371014876	2.422685509	NA	3.05745436	2.047942452	2.51063541	3.634864579
3	2-Benzyl-4-chlorophenol (aka Clorophene)	24	MEAN_CircAvgIntenCh4	EC120	4.05931845	4.185507438	1.332871517	4.54495486	3.856651286	3.680751484	4.101381446	4.323168153	4.139620533	4.227570434	4.185507438	4.273457339	4.154916168	4.258161704	NA	3.979016366	4.319344244	4.441709324	NA	NA	4.380526784	4.445533233	NA	4.346111605	4.116677081	3.791644838	4.196979164	4.185507438	4.066966267	3.680751484	4.447598143	4.239042161
3	2-Benzyl-4-chlorophenol (aka Clorophene)	24	MEAN_CircAvgIntenCh4	EC125	4.105205355	4.204626982	1.237273799	4.587017856	3.914009918	3.443669142	4.124324898	4.342287697	4.170211803	4.246689978	4.223746526	4.292576883	4.196979164	4.277281248	4.086085811	3.99813591	4.338463788	4.460828868	NA	NA	4.39199851	4.460828868	4.128148807	4.36140724	4.196979164	3.84517956	4.223746526	4.26963343	4.093733628	3.707518846	4.45318105	4.265809522
3	2-Benzyl-4-chlorophenol (aka Clorophene)	24	MEAN_CircAvgIntenCh4	EC130	4.135796625	4.219922617	3.466612595	4.613785217	3.96754464	3.42072569	4.143444442	4.36140724	4.193155256	4.26963343	4.254337796	4.307872518	4.231394343	4.292576883	4.158740077	4.017255454	4.357583332	4.479948411	NA	4.277281248	4.400966851	4.479948411	4.39199851	4.372878966	4.239042161	3.887242556	4.246689978	4.33081597	4.116677081	3.734286207	4.458814942	4.288752974
3	2-Benzyl-4-chlorophenol (aka Clorophene)	24	MEAN_CircAvgIntenCh4	EC135	4.162563986	4.239042161	3.611921127	4.640552578	4.013431545	3.386310511	4.158740077	4.376702875	4.219922617	4.288752974	4.281105157	4.319344244	4.265809522	4.305323245	4.196979164	4.032551089	4.371573739	4.499067955	NA	4.334639879	4.408971566	4.495244046	4.491420137	4.384350693	4.26963343	3.921657735	4.265809522	4.380526784	4.139620533	3.757229659	4.464652776	4.307872518
3	2-Benzyl-4-chlorophenol (aka Clorophene)	24	MEAN_CircAvgIntenCh4	EC140	4.181683529	4.250513887	3.745757933	4.659672122	4.05931845	3.741934024	4.174035712	4.39199851	4.242866069	4.307872518	4.307872518	4.334639879	4.3002247	4.319344244	4.227570434	4.044022815	4.384350693	4.518187499	NA	4.36140724	4.417532023	4.506715772	4.556426586	4.39199851	4.292576883	3.956072914	4.284929065	4.42258978	4.154916168	3.780173112	4.468476685	4.323168153
3	2-Benzyl-4-chlorophenol (aka Clorophene)	24	MEAN_CircAvgIntenCh4	EC145	4.196979164	4.265809522	3.87577083	4.674967757	4.097557537	3.757229659	4.189331347	4.403470236	4.261985613	4.323168153	4.326992062	4.346111605	4.326992062	4.33081597	4.246689978	4.05931845	4.395822419	4.537307042	NA	4.376702875	4.424218765	4.520418112	4.602313491	4.399646328	4.311696427	3.982840275	4.304048609	4.457004959	4.174035712	3.799292655	4.473412077	4.338463788
3	2-Benzyl-4-chlorophenol (aka Clorophene)	24	MEAN_CircAvgIntenCh4	EC150	4.212274799	4.277281248	4.001959819	4.690263392	4.139620533	3.776349203	4.200803073	4.414941963	4.281105157	4.342287697	4.346111605	4.357583332	4.357583332	4.342287697	4.265809522	4.074614085	4.407294145	4.556426586	NA	4.391038709	4.430237598	4.533483134	4.640552578	4.407294145	4.33081597	4.009607636	4.323168153	4.487596229	4.189331347	3.818412199	4.477462871	4.349935514
3	2-Benzyl-4-chlorophenol (aka Clorophene)	72	MEAN_ObjectSizeCh1	EC80	4.476124502	4.518187499	NA	4.292576883	4.143444442	4.395822419	4.541130951	4.587017856	4.885282738	4.464652776	4.583193947	4.84704365	4.529659225	4.476124502	4.556426586	4.441709324	NA	4.739974206	NA	4.292576883	NA	4.766741567	4.590841765	NA	4.835571924	NA	4.307872518	4.93881746	4.625256943	NA	4.537307042	4.827924107
3	2-Benzyl-4-chlorophenol (aka Clorophene)	24	MEAN_RingAvgIntenCh2	EC50	4.36140724	4.397874583	4.097557537	4.231394343	4.349935514	4.284929065	4.678791666	4.564074404	4.403470236	4.502891864	4.522011407	4.602313491	4.529659225	4.33081597	4.502891864	4.457004959	4.376702875	4.510539681	NA	4.468476685	4.261985613	4.45318105	4.319344244	4.839395833	NA	4.724678571	4.399646328	4.411118054	4.411118054	4.08990972	4.388174601	4.499067955
3	2-Benzyl-4-chlorophenol (aka Clorophene)	24	MEAN_RingAvgIntenCh2	EC55	4.326992062	4.388174601	4.013431545	4.219922617	4.292576883	4.265809522	4.621433035	4.556426586	4.376702875	4.487596229	4.506715772	4.57554613	4.51436359	4.307872518	4.491420137	4.411118054	4.36140724	4.495244046	NA	4.458236257	4.235218252	4.42258978	4.312971063	4.804980654	NA	4.678791666	4.389168818	4.400966851	4.388174601	4.05931845	4.357583332	4.476124502
3	2-Benzyl-4-chlorophenol (aka Clorophene)	24	MEAN_RingAvgIntenCh2	EC60	4.296400792	4.376702875	3.929305553	4.205901618	4.242866069	4.246689978	4.556426586	4.54495486	4.353759423	4.472300594	4.495244046	4.552602677	4.499067955	4.288752974	4.476124502	4.372878966	4.346111605	4.476124502	NA	4.449357141	4.212274799	4.388174601	4.306597882	4.766741567	NA	4.629080852	4.380526784	4.39199851	4.365231149	4.032551089	4.326992062	4.45318105
3	2-Benzyl-4-chlorophenol (aka Clorophene)	24	MEAN_RingAvgIntenCh2	EC65	4.265809522	4.366500687	3.841355651	4.193155256	4.189331347	4.227570434	4.491420137	4.533483134	4.33081597	4.457004959	4.479948411	4.525835316	4.479948411	4.265809522	4.460828868	4.334639879	4.33081597	4.45318105	NA	4.440455082	4.189331347	4.353759423	4.3002247	4.724678571	NA	4.571722221	4.372878966	4.384350693	4.346111605	4.009607636	4.3002247	4.426413689
3	2-Benzyl-4-chlorophenol (aka Clorophene)	24	MEAN_RingAvgIntenCh2	EC70	4.235218252	4.356308695	3.749581842	4.181683529	4.131972716	4.212274799	4.42258978	4.518187499	4.304048609	4.441709324	4.468476685	4.495244046	4.460828868	4.246689978	4.449357141	4.3002247	4.315520335	4.426413689	NA	4.430237598	4.162563986	4.319344244	4.293851519	4.678791666	NA	4.506715772	4.362681877	4.376702875	4.323168153	3.986664184	4.26963343	4.395822419
3	2-Benzyl-4-chlorophenol (aka Clorophene)	24	MEAN_RingAvgIntenCh2	EC75	4.204626982	4.342287697	1.313751974	4.170211803	4.074614085	4.193155256	4.342287697	4.502891864	4.281105157	4.426413689	4.45318105	4.464652776	4.437885415	4.223746526	4.434061506	4.265809522	4.3002247	4.395822419	NA	4.42258978	4.131972716	4.281105157	4.286203702	4.625256943	NA	4.430237598	4.353759423	4.369055058	4.3002247	3.956072914	4.235218252	4.36140724
3	2-Benzyl-4-chlorophenol (aka Clorophene)	24	MEAN_RingAvgIntenCh2	EC80	4.174035712	4.326992062	3.527795135	4.158740077	4.013431545	4.177859621	4.254337796	4.48377232	4.254337796	4.407294145	4.441709324	4.434061506	4.407294145	4.204626982	4.418765871	4.231394343	4.284929065	4.349935514	NA	4.411118054	4.097557537	4.235218252	4.278555884	4.560250495	NA	4.342287697	1.592897312	4.36140724	4.277281248	3.921657735	4.200803073	4.319344244
3	2-Benzyl-4-chlorophenol (aka Clorophene)	72	MEAN_RingAvgIntenCh2	EC55	4.437885415	4.560250495	NA	4.235218252	4.070790176	4.491420137	4.499067955	4.801156745	4.587017856	4.522011407	4.590841765	4.977056548	NA	4.212274799	4.583193947	4.426413689	4.751445932	4.587017856	NA	4.457004959	NA	4.739974206	NA	NA	4.793508928	4.457004959	4.6061374	4.548778769	4.434061506	4.101381446	4.533483134	NA
3	2-Benzyl-4-chlorophenol (aka Clorophene)	72	MEAN_RingAvgIntenCh2	EC60	4.411118054	4.541130951	NA	4.204626982	4.044022815	4.476124502	4.479948411	4.762917658	4.506715772	4.45318105	4.556426586	4.942641369	NA	4.196979164	4.54495486	4.411118054	4.690263392	4.567898312	NA	4.445533233	NA	4.682615575	NA	NA	4.717030753	4.441709324	4.533483134	4.533483134	4.403470236	4.082261902	4.524285358	NA
3	2-Benzyl-4-chlorophenol (aka Clorophene)	72	MEAN_RingAvgIntenCh2	EC65	4.384350693	4.522011407	NA	4.181683529	4.021079362	4.464652776	4.460828868	4.720854662	4.407294145	4.384350693	4.518187499	4.90822619	NA	4.185507438	4.510539681	4.395822419	4.625256943	4.54495486	NA	4.430237598	NA	4.617609126	NA	NA	4.63672867	4.426413689	4.45318105	4.522011407	4.372878966	4.05931845	4.51436359	NA
3	2-Benzyl-4-chlorophenol (aka Clorophene)	72	MEAN_RingAvgIntenCh2	EC70	4.357583332	4.502891864	NA	4.162563986	3.99813591	4.454695318	4.437885415	4.674967757	4.273457339	4.315520335	4.476124502	4.866163194	4.843219742	4.172761076	4.476124502	4.380526784	4.552602677	4.518187499	NA	4.416926571	NA	4.548778769	NA	NA	4.548778769	4.407294145	4.357583332	4.506715772	4.342287697	4.036374997	4.499067955	NA
3	2-Benzyl-4-chlorophenol (aka Clorophene)	72	MEAN_RingAvgIntenCh2	EC75	4.326992062	4.48377232	NA	4.147268351	3.975192457	4.445533233	4.414941963	4.629080852	4.066966267	4.246689978	4.42258978	4.824100198	3.982840275	4.160014713	4.437885415	4.36140724	4.464652776	4.487596229	NA	4.403470236	NA	4.468476685	NA	NA	4.45318105	4.376702875	4.246689978	4.491420137	4.311696427	4.009607636	4.487596229	NA
3	2-Benzyl-4-chlorophenol (aka Clorophene)	72	MEAN_RingAvgIntenCh2	EC80	4.292576883	4.460828868	NA	4.135796625	3.952249005	4.434061506	4.376702875	4.571722221	3.523971226	4.174035712	4.357583332	4.774389384	3.233354162	4.147268351	4.399646328	4.338463788	4.36140724	4.445533233	NA	4.384350693	NA	4.372878966	NA	NA	4.349935514	4.323168153	4.101381446	4.476124502	4.281105157	3.96754464	4.468476685	NA
3	2-Benzyl-4-chlorophenol (aka Clorophene)	24	MEAN_RingSpotAvgIntenCh3	EC50	4.437885415	4.369055058	NA	4.506715772	4.166387894	4.33081597	4.782037202	NA	4.499067955	4.491420137	4.45318105	NA	4.556426586	4.411118054	4.854691468	4.434061506	4.414941963	4.42258978	NA	4.414941963	4.346111605	4.617609126	4.464652776	4.751445932	4.697911209	4.36140724	4.39199851	4.400966851	4.476124502	4.296400792	4.472300594	4.537307042
3	2-Benzyl-4-chlorophenol (aka Clorophene)	24	MEAN_RingSpotAvgIntenCh3	EC55	4.414941963	4.349935514	NA	4.491420137	4.143444442	4.311696427	4.755269841	NA	4.489523479	4.457004959	4.442846299	NA	4.54495486	4.395822419	4.827924107	4.380526784	4.39199851	4.399646328	NA	4.395822419	4.323168153	4.594665673	4.457004959	4.697911209	4.659672122	4.334639879	4.380526784	4.393529348	4.457004959	4.250513887	4.460828868	4.510539681
3	2-Benzyl-4-chlorophenol (aka Clorophene)	24	MEAN_RingSpotAvgIntenCh3	EC60	4.39199851	4.326992062	NA	4.479948411	4.12050099	4.292576883	4.728502479	NA	4.479948411	4.418765871	4.434061506	NA	4.529659225	4.380526784	4.797332837	4.323168153	4.365231149	4.376702875	NA	4.372878966	4.296400792	4.57554613	4.445533233	4.640552578	4.621433035	4.311696427	4.369055058	4.386670531	4.437885415	4.193155256	4.449357141	4.487596229
3	2-Benzyl-4-chlorophenol (aka Clorophene)	24	MEAN_RingSpotAvgIntenCh3	EC65	4.369055058	4.304048609	NA	4.464652776	4.093733628	4.273457339	4.701735118	NA	4.468476685	4.380526784	4.42258978	NA	4.51436359	4.365231149	4.766741567	4.265809522	4.342287697	4.349935514	NA	4.349935514	4.273457339	4.556426586	4.436266627	4.571722221	4.57554613	4.288752974	4.357583332	4.380526784	4.418765871	4.124324898	4.437885415	4.457004959
3	2-Benzyl-4-chlorophenol (aka Clorophene)	24	MEAN_RingSpotAvgIntenCh3	EC70	4.342287697	4.281105157	NA	4.45318105	4.066966267	4.254337796	4.674967757	NA	4.457004959	4.334639879	4.407294145	NA	4.495244046	4.346111605	4.732326388	4.208450891	4.319344244	4.319344244	NA	4.326992062	4.246689978	4.533483134	4.426413689	4.491420137	4.529659225	4.261985613	4.346111605	4.372878966	4.399646328	4.032551089	4.426413689	4.430237598
3	2-Benzyl-4-chlorophenol (aka Clorophene)	24	MEAN_RingSpotAvgIntenCh3	EC75	4.311696427	4.250513887	NA	4.437885415	4.036374997	4.235218252	4.648200396	NA	4.445533233	4.284929065	4.39199851	NA	4.479948411	4.323168153	4.694087301	4.143444442	4.296400792	4.281105157	NA	4.3002247	4.219922617	4.51436359	4.412650167	4.39199851	4.472300594	4.231394343	4.326992062	4.366500687	4.376702875	3.891066465	4.411118054	4.395822419
3	2-Benzyl-4-chlorophenol (aka Clorophene)	24	MEAN_RingSpotAvgIntenCh3	EC80	4.277281248	4.212274799	NA	4.426413689	3.994312001	4.212274799	4.617609126	NA	4.434061506	4.223746526	4.372878966	NA	4.460828868	4.296400792	4.652024305	4.074614085	4.26963343	4.231394343	NA	4.273457339	4.193155256	4.487596229	4.399646328	4.265809522	4.407294145	4.193155256	4.304048609	4.360132604	4.349935514	3.631040671	4.399646328	4.357583332
3	2-Benzyl-4-chlorophenol (aka Clorophene)	72	MEAN_RingSpotAvgIntenCh3	EC50	4.445533233	4.839395833	NA	4.533483134	4.200803073	4.212274799	4.57554613	4.927345734	NA	4.617609126	4.915874008	4.93398149	4.541130951	4.495244046	4.923521825	4.33081597	NA	4.529659225	NA	4.33081597	4.736150297	4.801156745	4.587017856	NA	4.919697916	4.399646328	4.296400792	4.625256943	4.560250495	4.349935514	NA	NA
3	2-Benzyl-4-chlorophenol (aka Clorophene)	72	MEAN_RingSpotAvgIntenCh3	EC55	4.434061506	4.81645238	NA	4.525835316	4.12050099	4.185507438	4.54495486	4.915874008	NA	4.571722221	4.858515377	4.927345734	4.529659225	4.48377232	4.90822619	4.304048609	NA	4.518187499	NA	4.311696427	4.686439483	4.770565476	4.581512702	NA	4.904402281	4.365231149	4.26963343	4.609961308	4.54495486	4.26963343	NA	NA
3	2-Benzyl-4-chlorophenol (aka Clorophene)	72	MEAN_RingSpotAvgIntenCh3	EC60	4.418765871	4.793508928	NA	4.516006596	4.036374997	4.154916168	4.518187499	4.904402281	NA	4.529659225	4.801156745	4.919697916	4.51436359	4.468476685	4.892930555	4.277281248	NA	4.508187977	NA	4.288752974	4.63672867	4.739974206	4.576352974	NA	4.885282738	4.33081597	4.242866069	4.598489582	4.529659225	4.185507438	NA	NA
3	2-Benzyl-4-chlorophenol (aka Clorophene)	72	MEAN_RingSpotAvgIntenCh3	EC65	4.403470236	4.766741567	NA	4.506715772	3.948425096	4.124324898	4.487596229	4.892930555	NA	4.479948411	4.747622023	4.912050099	4.499067955	4.457004959	4.873811012	4.250513887	NA	4.497487406	NA	4.26963343	4.587017856	4.709382936	4.570564851	NA	4.866163194	4.296400792	4.216098708	4.587017856	4.51436359	4.093733628	NA	NA
3	2-Benzyl-4-chlorophenol (aka Clorophene)	72	MEAN_RingSpotAvgIntenCh3	EC70	4.384350693	4.739974206	NA	4.495244046	3.849003469	4.093733628	4.457004959	4.87763492	NA	4.434061506	4.690263392	4.904402281	4.479948411	4.437885415	4.854691468	4.223746526	NA	4.485518572	NA	4.246689978	4.533483134	4.674967757	4.564074404	NA	4.84704365	4.258161704	4.185507438	4.573761639	4.499067955	4.001959819	NA	NA
3	2-Benzyl-4-chlorophenol (aka Clorophene)	72	MEAN_RingSpotAvgIntenCh3	EC75	4.36140724	4.709382936	NA	4.48377232	3.738110115	4.05931845	4.430237598	4.862339285	NA	4.380526784	4.63672867	4.895580524	4.457004959	4.414941963	4.831748015	4.193155256	NA	4.472300594	NA	4.227570434	4.48377232	4.632904761	4.557915361	NA	4.827924107	4.216098708	4.154916168	4.560250495	4.479948411	3.9063621	NA	NA
3	2-Benzyl-4-chlorophenol (aka Clorophene)	72	MEAN_RingSpotAvgIntenCh3	EC80	4.33081597	4.674967757	NA	4.472300594	3.600449401	4.021079362	4.399646328	4.84704365	NA	4.323168153	4.583193947	4.887194692	4.426413689	4.376702875	4.804980654	4.158740077	NA	4.460828868	NA	4.204626982	4.434061506	4.587017856	4.550433246	2.778309022	4.808804563	4.170211803	4.12050099	4.548778769	4.460828868	3.799292655	NA	NA
3	2-Benzyl-4-chlorophenol (aka Clorophene)	24	MEAN_RingSpotCountRatioCh3Ch2	EC50	4.388174601	4.3002247	NA	4.93713494	4.307872518	4.265809522	4.499067955	NA	4.407294145	4.522011407	4.284929065	NA	4.516006596	4.284929065	4.495244046	4.625256943	4.476124502	4.445533233	NA	4.548778769	4.258161704	4.399646328	4.598489582	4.663496031	4.590841765	4.365231149	4.388174601	4.265809522	4.598489582	4.231394343	4.434061506	4.501986872
3	2-Benzyl-4-chlorophenol (aka Clorophene)	24	MEAN_RingSpotCountRatioCh3Ch2	EC55	4.36140724	4.277281248	NA	4.931169643	4.281105157	4.246689978	4.464652776	NA	4.380526784	4.502891864	4.258161704	NA	4.506715772	4.26963343	4.485518572	4.571722221	4.437885415	4.430237598	NA	4.51436359	4.246689978	4.376702875	4.579370038	4.617609126	4.57554613	4.349935514	4.381658661	4.242866069	4.571722221	4.193155256	4.399646328	4.49351309
3	2-Benzyl-4-chlorophenol (aka Clorophene)	24	MEAN_RingSpotCountRatioCh3Ch2	EC60	4.334639879	4.254337796	NA	4.923521825	4.258161704	4.231394343	4.430237598	NA	4.349935514	4.479948411	4.227570434	NA	4.495244046	4.250513887	4.476124502	4.51436359	4.403470236	4.411118054	NA	4.479948411	4.231394343	4.349935514	4.564074404	4.571722221	4.564074404	4.334639879	4.375995452	4.216098708	4.54495486	4.154916168	4.365231149	4.48377232
3	2-Benzyl-4-chlorophenol (aka Clorophene)	24	MEAN_RingSpotCountRatioCh3Ch2	EC65	4.311696427	4.227570434	NA	4.917755371	4.235218252	4.212274799	4.395822419	NA	4.319344244	4.457004959	4.196979164	NA	4.48377232	4.235218252	4.464652776	4.449357141	4.365231149	4.39199851	NA	4.445533233	4.219922617	4.326992062	4.548778769	4.525835316	4.54495486	4.319344244	4.369055058	4.189331347	4.522011407	4.109029263	4.33081597	4.472300594
3	2-Benzyl-4-chlorophenol (aka Clorophene)	24	MEAN_RingSpotCountRatioCh3Ch2	EC70	4.284929065	4.200803073	NA	4.912050099	4.208450891	4.193155256	4.357583332	NA	4.281105157	4.434061506	4.166387894	NA	4.472300594	4.219922617	4.45318105	4.376702875	4.326992062	4.372878966	NA	4.411118054	4.204626982	4.3002247	4.533483134	4.472300594	4.525835316	4.3002247	4.363956513	4.154916168	4.491420137	4.063142358	4.292576883	4.460828868
3	2-Benzyl-4-chlorophenol (aka Clorophene)	24	MEAN_RingSpotCountRatioCh3Ch2	EC75	4.258161704	4.174035712	NA	4.904402281	4.181683529	4.174035712	4.319344244	NA	4.239042161	4.411118054	4.131972716	NA	4.457004959	4.204626982	4.441709324	4.3002247	4.284929065	4.353759423	NA	4.376702875	4.193155256	4.273457339	4.51436359	4.414941963	4.506715772	4.284929065	4.357583332	4.116677081	4.464652776	4.013431545	4.258161704	4.445533233
3	2-Benzyl-4-chlorophenol (aka Clorophene)	24	MEAN_RingSpotCountRatioCh3Ch2	EC80	4.231394343	4.143444442	NA	4.898542779	4.154916168	4.154916168	4.273457339	4.866163194	4.174035712	4.384350693	4.093733628	NA	4.441709324	4.189331347	4.426413689	4.208450891	4.235218252	4.326992062	NA	4.342287697	4.177859621	4.246689978	4.499067955	4.349935514	4.479948411	4.265809522	4.349935514	4.066966267	4.434061506	3.963720731	4.216098708	4.430237598
3	2-Benzyl-4-chlorophenol (aka Clorophene)	72	MEAN_RingSpotCountRatioCh3Ch2	EC50	4.407294145	4.548778769	NA	4.346111605	4.162563986	4.487596229	4.506715772	4.866163194	4.567898312	4.518187499	NA	4.84704365	4.552602677	4.39199851	4.441709324	4.414941963	NA	4.594665673	NA	4.388174601	NA	4.556426586	NA	NA	4.609961308	4.386045959	4.258161704	4.621433035	4.499067955	4.051670632	4.254337796	4.659672122
3	2-Benzyl-4-chlorophenol (aka Clorophene)	72	MEAN_RingSpotCountRatioCh3Ch2	EC55	4.388174601	4.537307042	3.432197416	4.323168153	4.105205355	4.449357141	4.457004959	4.850867559	4.556426586	4.479948411	NA	4.824100198	4.51436359	4.376702875	4.418765871	4.399646328	NA	4.533483134	NA	4.376702875	NA	4.541130951	NA	NA	4.583193947	4.376702875	4.242866069	4.602313491	4.487596229	4.036374997	4.15109226	4.617609126
3	2-Benzyl-4-chlorophenol (aka Clorophene)	72	MEAN_RingSpotCountRatioCh3Ch2	EC60	4.365231149	4.522011407	3.397782238	4.304048609	4.044022815	4.414941963	4.403470236	4.835571924	4.543392156	4.441709324	NA	4.801156745	4.472300594	4.36140724	4.39199851	4.380526784	NA	4.464652776	NA	4.365231149	NA	4.528137309	NA	NA	4.552602677	4.365231149	4.231394343	4.583193947	4.476124502	4.024903271	4.055494541	4.571722221
3	2-Benzyl-4-chlorophenol (aka Clorophene)	72	MEAN_RingSpotCountRatioCh3Ch2	EC65	4.346111605	4.506715772	3.378662694	4.281105157	3.982840275	4.376702875	4.342287697	4.81645238	4.529659225	4.403470236	NA	4.778213293	4.430237598	4.342287697	4.369055058	4.365231149	4.881458829	4.39199851	NA	4.35121015	NA	4.51436359	NA	NA	4.525835316	4.353759423	4.216098708	4.564074404	4.466437267	4.009607636	3.963720731	4.525835316
3	2-Benzyl-4-chlorophenol (aka Clorophene)	72	MEAN_RingSpotCountRatioCh3Ch2	EC70	4.323168153	4.491420137	3.365916331	4.261985613	3.914009918	4.342287697	4.265809522	4.797332837	4.518187499	4.365231149	NA	4.751445932	4.384350693	4.326992062	4.342287697	4.342287697	4.739974206	4.311696427	NA	4.338463788	NA	4.495244046	NA	NA	4.499067955	4.342287697	4.196979164	4.54495486	4.455296946	3.994312001	3.868123013	4.476124502
3	2-Benzyl-4-chlorophenol (aka Clorophene)	72	MEAN_RingSpotCountRatioCh3Ch2	EC75	4.3002247	4.476124502	3.354444605	4.235218252	3.837531743	4.304048609	4.162563986	4.774389384	4.502891864	4.323168153	NA	4.717030753	4.338463788	4.307872518	4.319344244	4.319344244	4.594665673	4.219922617	NA	4.319344244	NA	4.476124502	NA	2.682711303	4.468476685	4.323168153	4.181683529	4.522011407	4.441709324	3.975192457	3.761053568	4.42258978
3	2-Benzyl-4-chlorophenol (aka Clorophene)	72	MEAN_RingSpotCountRatioCh3Ch2	EC80	4.273457339	4.457004959	3.344247515	4.208450891	3.749581842	4.265809522	4.001959819	4.747622023	4.48377232	4.281105157	NA	4.682615575	4.284929065	4.284929065	4.292576883	4.284929065	4.445533233	4.12050099	NA	4.296400792	NA	4.45318105	NA	3.837531743	4.437885415	4.3002247	4.158740077	4.495244046	4.430237598	3.952249005	3.638688488	4.369055058
3	2-Benzyl-4-chlorophenol (aka Clorophene)	24	ValidObjectCount	EC50	4.199528437	4.282379793	NA	NA	4.024903271	4.074614085	4.261985613	4.481498369	4.139620533	4.369055058	4.33081597	4.403470236	4.250513887	4.242866069	4.363956513	4.05931845	4.430237598	4.418765871	NA	4.254337796	4.389793389	4.369055058	4.174035712	4.460828868	4.449357141	4.337189152	4.193155256	4.374102617	4.304048609	4.017255454	4.319344244	4.464652776
3	2-Benzyl-4-chlorophenol (aka Clorophene)	24	ValidObjectCount	EC55	4.185507438	NA	NA	NA	3.994312001	4.05931845	4.239042161	4.468476685	4.128148807	4.353759423	4.319344244	4.384350693	4.223746526	4.219922617	4.356308695	4.047846724	4.421789309	4.403470236	NA	4.231394343	4.381658661	4.355034059	4.166387894	4.441709324	4.437885415	4.332090607	4.185507438	4.365231149	4.288752974	4.005783727	4.304048609	4.454695318
3	2-Benzyl-4-chlorophenol (aka Clorophene)	24	ValidObjectCount	EC60	4.174035712	4.273457339	NA	NA	3.963720731	4.047846724	4.216098708	4.45318105	4.119226353	4.338463788	4.304048609	4.365231149	4.193155256	4.196979164	4.349935514	4.032551089	4.413259443	4.384350693	NA	4.208450891	4.372878966	4.342287697	4.158740077	4.418765871	4.426413689	4.326992062	4.177859621	4.357583332	4.26963343	3.994312001	4.288752974	4.445533233
3	2-Benzyl-4-chlorophenol (aka Clorophene)	24	ValidObjectCount	EC65	4.158740077	4.26963343	NA	NA	3.93695337	4.032551089	4.193155256	4.437885415	4.109029263	4.323168153	4.288752974	4.346111605	4.154916168	4.174035712	4.34101306	4.021079362	4.405285318	4.369055058	NA	4.189331347	4.365231149	4.33081597	4.152366896	4.395822419	4.411118054	4.32061888	4.170211803	4.348660878	4.254337796	3.982840275	4.26963343	4.434061506
3	2-Benzyl-4-chlorophenol (aka Clorophene)	24	ValidObjectCount	EC70	4.147268351	4.265809522	NA	NA	3.914009918	4.017255454	4.170211803	4.418765871	4.098832173	4.307872518	4.273457339	4.323168153	4.101381446	4.15109226	4.33081597	4.005783727	4.395822419	4.349935514	NA	4.166387894	4.356308695	4.315520335	4.145993715	4.372878966	4.39199851	4.315520335	4.162563986	4.338463788	4.235218252	3.971368549	4.254337796	4.418765871
3	2-Benzyl-4-chlorophenol (aka Clorophene)	24	ValidObjectCount	EC75	4.134521988	4.260710977	NA	NA	3.887242556	3.99813591	4.15109226	4.395822419	4.08990972	4.292576883	4.254337796	4.3002247	3.971368549	4.124324898	4.319344244	3.986664184	4.388174601	4.33081597	NA	4.139620533	4.346111605	4.304048609	4.138345897	4.346111605	4.376702875	4.309147154	4.154916168	4.326992062	4.219922617	3.956072914	4.239042161	4.407294145
3	2-Benzyl-4-chlorophenol (aka Clorophene)	24	ValidObjectCount	EC80	4.12050099	4.256887068	NA	NA	3.864299104	3.979016366	4.128148807	4.365231149	4.078437993	4.273457339	4.235218252	4.277281248	NA	4.097557537	4.3002247	3.959896822	4.376702875	4.307872518	NA	4.116677081	4.334639879	4.288752974	4.131972716	4.319344244	4.353759423	4.302773973	4.147268351	4.315520335	4.200803073	3.944601187	4.223746526	4.388174601
3	2-Benzyl-4-chlorophenol (aka Clorophene)	72	ValidObjectCount	EC50	4.349935514	4.369055058	NA	4.235218252	4.001959819	4.036374997	4.12050099	4.170211803	NA	4.430237598	4.430237598	4.235218252	4.051670632	4.204626982	4.174035712	4.301499337	4.502891864	4.315520335	NA	NA	NA	4.449357141	NA	4.434061506	4.426413689	4.476124502	4.533483134	4.112853172	4.3002247	4.001959819	4.407294145	4.441709324
3	2-Benzyl-4-chlorophenol (aka Clorophene)	72	ValidObjectCount	EC55	4.323168153	NA	NA	4.219922617	3.990488092	4.021079362	4.097557537	4.15109226	NA	4.418765871	4.411118054	4.196979164	4.021079362	4.193155256	4.15109226	4.295126155	4.479948411	4.273457339	NA	NA	NA	4.437885415	NA	4.411118054	4.414941963	4.457004959	4.48377232	4.082261902	4.281105157	3.975192457	4.357583332	4.42258978
3	2-Benzyl-4-chlorophenol (aka Clorophene)	72	ValidObjectCount	EC60	4.3002247	NA	NA	4.200803073	3.979016366	4.005783727	4.078437993	4.131972716	NA	4.407294145	4.39199851	4.158740077	3.994312001	4.181683529	4.135796625	4.287478338	4.457004959	4.235218252	NA	NA	NA	4.426413689	NA	4.388174601	4.403470236	4.437885415	4.430237598	4.051670632	4.265809522	3.952249005	4.304048609	4.399646328
3	2-Benzyl-4-chlorophenol (aka Clorophene)	72	ValidObjectCount	EC65	4.26963343	NA	NA	4.185507438	3.96754464	3.990488092	4.055494541	4.112853172	NA	4.395822419	4.372878966	4.12050099	3.963720731	4.170211803	4.116677081	4.27983052	4.434061506	4.193155256	NA	NA	NA	4.414941963	NA	4.365231149	4.39199851	4.42258978	4.380526784	4.017255454	4.250513887	3.929305553	4.246689978	4.369055058
3	2-Benzyl-4-chlorophenol (aka Clorophene)	72	ValidObjectCount	EC70	4.239042161	4.353759423	NA	4.166387894	3.956072914	3.96754464	4.02872718	4.086085811	NA	4.380526784	4.349935514	4.082261902	3.93695337	4.158740077	4.097557537	4.26963343	4.407294145	4.15109226	NA	NA	NA	4.399646328	NA	4.338463788	4.376702875	4.407294145	4.326992062	3.986664184	4.235218252	3.9063621	4.189331347	4.33081597
3	2-Benzyl-4-chlorophenol (aka Clorophene)	72	ValidObjectCount	EC75	4.208450891	4.349935514	NA	4.15109226	3.943326551	3.940777279	3.99813591	4.055494541	NA	4.365231149	4.33081597	4.040198906	3.910186009	4.147268351	4.082261902	4.258161704	4.384350693	4.101381446	NA	NA	NA	4.384350693	NA	4.311696427	4.36140724	4.39199851	4.273457339	3.952249005	4.223746526	3.887242556	4.124324898	4.281105157
3	2-Benzyl-4-chlorophenol (aka Clorophene)	72	ValidObjectCount	EC80	1.176091259	4.346111605	NA	4.128148807	3.929305553	3.887242556	3.959896822	4.013431545	NA	4.342287697	4.307872518	3.990488092	3.883418648	4.137071261	4.066966267	4.239042161	4.353759423	4.040198906	NA	NA	NA	4.36140724	NA	4.284929065	4.338463788	4.376702875	4.219922617	3.917833826	4.208450891	3.864299104	4.055494541	4.196979164
3	3-Iodo-2-propynylbutylcarbamate	24	MEAN_CircAvgIntenCh4	EC120	NA	3.483182866	NA	NA	4.934993551	3.053630451	3.566034222	3.493379956	3.531619043	3.458964777	3.149228169	3.386310511	2.759189478	3.48190823	3.080397812	3.241001979	3.489556047	3.48190823	NA	3.478084321	3.516323409	3.355719241	3.080397812	3.436021325	3.523971226	3.02686309	3.061278268	3.959896822	3.080397812	3.091869538	3.606822582	3.35954315
3	3-Iodo-2-propynylbutylcarbamate	24	MEAN_CircAvgIntenCh4	EC125	3.263945432	3.489556047	NA	NA	4.904402281	3.072749995	3.571132767	3.5124995	3.539266861	3.474260412	3.210410709	3.436021325	2.870082831	3.493379956	3.099517356	3.348071424	3.501027774	3.497203865	NA	3.493379956	3.523971226	3.397782238	3.099517356	3.45131696	3.531619043	3.038334816	3.068926086	3.968819276	3.153052078	3.110989082	3.611921127	3.378662694
3	3-Iodo-2-propynylbutylcarbamate	24	MEAN_CircAvgIntenCh4	EC130	3.401606146	3.495929229	3.233354162	NA	4.87763492	3.08804563	3.576231312	3.527795135	3.548189315	3.485732139	3.263945432	3.478084321	2.96568055	3.504851682	3.114812991	3.39013442	3.508675591	3.508675591	NA	4.896754464	3.529069771	3.432197416	3.110989082	3.466612595	3.540541497	3.049806542	3.075299267	3.975192457	3.2065868	3.126284717	3.615745036	3.397782238
3	3-Iodo-2-propynylbutylcarbamate	24	MEAN_CircAvgIntenCh4	EC135	3.432197416	3.501027774	3.275417158	NA	4.850867559	3.103341264	3.580055221	3.54309077	3.554562496	3.497203865	3.306008428	3.523971226	3.049806542	3.516323409	3.130108626	3.416901781	3.516323409	3.520147317	NA	4.866163194	3.535442952	3.458964777	4.950289186	3.478084321	3.546914678	3.060003632	3.080397812	3.982840275	3.248649797	3.141580352	3.619568945	3.409253964
3	3-Iodo-2-propynylbutylcarbamate	24	MEAN_CircAvgIntenCh4	EC140	3.45131696	3.506126319	3.294536702	NA	4.824100198	3.114812991	3.58387913	3.558386405	3.562210313	3.506126319	3.344247515	3.562210313	3.130108626	3.523971226	3.141580352	3.436021325	3.523971226	3.530344407	NA	3.527795135	3.540541497	3.48190823	3.133932534	3.489556047	3.55328786	3.06765145	3.085496357	3.989213456	3.286888884	3.156875987	3.623392853	3.423274962
3	3-Iodo-2-propynylbutylcarbamate	24	MEAN_CircAvgIntenCh4	EC145	3.462788686	3.511224864	3.309832337	3.344247515	4.793508928	3.123735444	NA	3.569858131	3.567308858	3.513774136	3.378662694	3.600449401	3.202762892	3.531619043	3.153052078	3.455140869	3.530344407	3.539266861	NA	3.535442952	NA	3.501027774	3.145404261	3.498478501	3.559661041	3.074024631	3.090594902	3.994312001	3.317480154	3.168347713	3.627216762	3.433472052
3	3-Iodo-2-propynylbutylcarbamate	24	MEAN_CircAvgIntenCh4	EC150	3.474260412	3.515048772	4.288752974	3.416901781	4.766741567	4.992352183	3.591526947	3.581329857	3.57368204	3.520147317	3.409253964	3.634864579	3.26776934	3.537992225	3.163249168	3.466612595	3.535442952	3.546914678	NA	4.770565476	4.973232639	3.516323409	4.694087301	3.507400955	3.564759586	3.080397812	3.094418811	4.000685182	3.344247515	3.182368712	3.631040671	3.443669142
3	3-Iodo-2-propynylbutylcarbamate	72	MEAN_CircAvgIntenCh4	EC120	3.306008428	3.413077873	1.623488582	4.57554613	4.254337796	1.38640624	3.2065868	3.091869538	NA	2.958032732	4.996176091	1.176091259	3.218058527	3.665455849	NA	3.122460808	3.600449401	1.309928065	NA	2.560346223	1.868218741	3.126284717	3.275417158	4.05931845	3.5124995	3.395232965	3.061278268	2.84331547	3.405430055	3.255022978	NA	3.401606146
3	3-Iodo-2-propynylbutylcarbamate	72	MEAN_CircAvgIntenCh4	EC125	3.311106973	3.425824235	1.711438483	4.571722221	3.175995531	2.816548109	3.317480154	3.103341264	3.000095728	3.019215272	3.692223211	3.279241067	3.260121523	3.707518846	NA	3.145404261	3.722814481	1.275512886	NA	2.533578862	NA	3.153052078	3.290712793	4.208450891	3.521421954	3.402880783	3.071475358	3.053630451	3.436021325	3.261396159	NA	3.411803236
3	3-Iodo-2-propynylbutylcarbamate	72	MEAN_CircAvgIntenCh4	EC130	3.317480154	3.436021325	1.807036201	4.567898312	3.183643348	3.160699896	3.424549599	3.114812991	3.126284717	3.065102177	3.707518846	3.374838785	3.29836061	3.745757933	NA	3.160699896	3.849003469	1.248745525	NA	2.48004414	NA	3.179819439	3.768701385	4.349935514	3.527795135	3.409253964	3.080397812	3.225706344	3.466612595	3.266494704	NA	3.42072569
3	3-Iodo-2-propynylbutylcarbamate	72	MEAN_CircAvgIntenCh4	EC135	3.322578699	3.447493051	1.917929555	4.564074404	4.074614085	3.455140869	3.523971226	3.126284717	3.187467257	3.099517356	4.824100198	3.436021325	3.332775789	3.780173112	1.998231638	3.172171622	3.971368549	1.221978164	NA	3.195115074	NA	3.2065868	3.711342754	4.487596229	3.534168316	3.416901781	3.08804563	3.374838785	3.493379956	3.271593249	NA	4.957937004
3	3-Iodo-2-propynylbutylcarbamate	72	MEAN_CircAvgIntenCh4	EC140	4.984704365	3.455140869	2.070885904	4.560556407	4.013431545	3.718990572	3.619568945	3.135207171	3.225706344	3.133932534	3.734286207	3.478084321	3.35954315	3.81458829	2.262081341	3.183643348	4.097557537	1.199034712	NA	3.229530253	NA	3.233354162	3.325127971	4.621433035	3.540541497	3.422000326	3.095693447	3.504851682	3.516323409	3.276691794	NA	4.950289186
3	3-Iodo-2-propynylbutylcarbamate	72	MEAN_CircAvgIntenCh4	EC145	4.923521825	3.46151405	NA	NA	3.210410709	3.963720731	3.718990572	3.145404261	3.256297614	3.160699896	3.745757933	3.5124995	3.39013442	3.849003469	2.422685509	3.195115074	4.219922617	1.179915168	NA	3.263945432	NA	3.26776934	3.336599698	4.751445932	3.545640042	3.428373507	3.102066628	3.619568945	3.539266861	3.280515703	NA	4.942641369
3	3-Iodo-2-propynylbutylcarbamate	72	MEAN_CircAvgIntenCh4	EC150	4.866163194	3.467887231	NA	4.554181952	3.218058527	4.193155256	3.81458829	3.155601351	3.283064975	3.187467257	3.761053568	3.54309077	3.416901781	3.883418648	2.545050588	3.2065868	4.342287697	NA	NA	3.29836061	NA	3.306008428	3.348071424	4.873811012	3.550738587	4.96940873	3.107165173	3.722814481	3.558386405	3.285614248	NA	4.934993551
3	3-Iodo-2-propynylbutylcarbamate	24	MEAN_RingAvgIntenCh2	EC50	3.894890374	3.860475195	3.692223211	3.696047119	3.405430055	3.627216762	4.078437993	4.942641369	3.803116564	3.791644838	NA	3.669279758	4.889106647	3.722814481	3.879594739	3.662906577	4.036374997	4.001959819	NA	3.745757933	3.764877477	3.902538191	3.650160214	4.063142358	4.212274799	3.665455849	4.652024305	3.838806379	3.680751484	3.306008428	3.665455849	NA
3	3-Iodo-2-propynylbutylcarbamate	24	MEAN_RingAvgIntenCh2	EC55	3.849003469	3.791644838	3.680751484	3.676927576	3.371014876	3.611921127	4.055494541	4.927345734	3.776349203	3.757229659	NA	3.657808032	4.866163194	3.707518846	3.764877477	3.652709487	4.021079362	3.93695337	NA	3.730462298	3.734286207	3.87577083	3.619568945	4.032551089	4.097557537	3.638688488	4.6061374	3.833707834	3.669279758	3.294536702	3.650160214	NA
3	3-Iodo-2-propynylbutylcarbamate	24	MEAN_RingAvgIntenCh2	EC60	3.81458829	3.730462298	3.665455849	3.661631941	3.340423606	3.596625492	4.036374997	4.90822619	3.749581842	3.722814481	NA	3.646336306	4.843219742	3.696047119	3.661631941	3.642512397	4.005783727	3.868123013	NA	3.718990572	3.711342754	3.849003469	3.596625492	4.009607636	4.005783727	3.615745036	4.564074404	3.828609289	3.660357304	3.281790339	3.638688488	NA
3	3-Iodo-2-propynylbutylcarbamate	24	MEAN_RingAvgIntenCh2	EC65	3.780173112	3.665455849	3.653984123	3.642512397	3.309832337	3.585153766	4.017255454	4.885282738	3.718990572	3.692223211	NA	3.637413852	4.820276289	3.680751484	3.562210313	3.631040671	3.994312001	3.791644838	NA	3.707518846	3.684575393	3.826060017	3.57368204	3.986664184	3.929305553	3.588977675	4.518187499	3.823510744	3.650160214	3.26776934	3.627216762	NA
3	3-Iodo-2-propynylbutylcarbamate	24	MEAN_RingAvgIntenCh2	EC70	3.745757933	3.596625492	3.642512397	3.619568945	3.279241067	3.569858131	3.99813591	4.862339285	3.688399302	3.661631941	4.954113095	3.627216762	4.793508928	3.669279758	3.466612595	3.620843581	3.979016366	3.696047119	NA	3.696047119	3.661631941	3.803116564	3.550738587	3.963720731	3.856651286	3.562210313	4.476124502	3.819686835	3.641237761	3.248649797	3.615745036	NA
3	3-Iodo-2-propynylbutylcarbamate	24	MEAN_RingAvgIntenCh2	EC75	3.715166663	3.523971226	3.631040671	3.596625492	3.248649797	3.558386405	3.979016366	4.835571924	3.657808032	3.627216762	4.472300594	3.615745036	4.762917658	3.657808032	3.378662694	3.609371855	3.96754464	3.550738587	NA	3.683300757	3.638688488	3.78399702	3.531619043	3.944601187	3.787820929	3.527795135	4.430237598	3.81458829	3.631040671	3.221882435	3.60427331	NA
3	3-Iodo-2-propynylbutylcarbamate	24	MEAN_RingAvgIntenCh2	EC80	3.680751484	3.432197416	3.615745036	3.562210313	3.210410709	3.54309077	3.956072914	4.804980654	3.615745036	3.592801583	4.047846724	3.60427331	4.732326388	3.646336306	3.286888884	3.596625492	3.952249005	3.202762892	NA	3.669279758	3.615745036	3.757229659	3.508675591	3.917833826	3.718990572	3.478084321	4.388174601	3.809489745	3.619568945	1.176091259	3.591526947	NA
3	3-Iodo-2-propynylbutylcarbamate	72	MEAN_RingAvgIntenCh2	EC50	3.696047119	3.688399302	NA	3.8043912	3.424549599	3.585153766	3.948425096	4.109029263	NA	3.749581842	3.745757933	NA	4.001959819	4.017255454	4.306597882	3.57368204	3.894890374	3.634864579	NA	3.986664184	3.707518846	3.731736934	3.600449401	3.711342754	3.822236108	4.116677081	3.550738587	3.82478538	3.986664184	3.81458829	3.676927576	3.833707834
3	3-Iodo-2-propynylbutylcarbamate	72	MEAN_RingAvgIntenCh2	EC55	3.676927576	3.673103667	NA	3.798018019	3.355719241	3.566034222	3.917833826	4.074614085	NA	3.722814481	3.735560843	3.749581842	3.986664184	3.99813591	4.298950064	3.535442952	3.87577083	3.619568945	NA	3.925481644	3.669279758	3.720265208	3.585153766	3.688399302	3.812039018	3.959896822	3.531619043	3.817137563	3.975192457	3.8043912	3.661631941	3.787820929
3	3-Iodo-2-propynylbutylcarbamate	72	MEAN_RingAvgIntenCh2	EC60	3.657808032	3.653984123	NA	3.791644838	3.332775789	3.546914678	3.887242556	4.044022815	NA	3.699871028	3.726638389	3.711342754	3.975192457	3.984114911	4.292576883	3.504851682	3.856651286	3.608097218	NA	3.864299104	3.634864579	3.711342754	3.57368204	3.669279758	3.803116564	3.795468747	3.5124995	3.810764382	3.959896822	3.795468747	3.646336306	3.75340575
3	3-Iodo-2-propynylbutylcarbamate	72	MEAN_RingAvgIntenCh2	EC65	3.646336306	3.638688488	NA	3.78399702	3.317480154	3.531619043	3.860475195	4.013431545	NA	3.673103667	3.715166663	3.692223211	3.963720731	3.971368549	4.286203702	3.474260412	3.841355651	3.59407622	NA	3.803116564	3.600449401	3.699871028	3.562210313	3.653984123	3.795468747	3.623392853	3.493379956	3.803116564	3.944601187	3.78399702	3.633589943	3.722814481
3	3-Iodo-2-propynylbutylcarbamate	72	MEAN_RingAvgIntenCh2	EC70	3.634864579	3.623392853	NA	3.77379993	3.302184519	3.516323409	3.833707834	3.982840275	NA	3.650160214	3.703694937	3.676927576	3.952249005	3.959896822	4.27983052	3.443669142	3.826060017	3.581329857	NA	3.741934024	3.566034222	3.690948574	3.55328786	3.638688488	3.787820929	3.436021325	3.470436504	3.796743383	3.925481644	3.772525294	3.619568945	3.696047119
3	3-Iodo-2-propynylbutylcarbamate	72	MEAN_RingAvgIntenCh2	EC75	3.623392853	3.608097218	NA	3.761053568	3.290712793	3.497203865	3.803116564	3.948425096	2.223842254	3.623392853	3.688399302	3.661631941	3.940777279	3.948425096	4.272182703	3.413077873	3.806940473	3.569858131	NA	3.680751484	3.531619043	3.680751484	3.54309077	3.619568945	3.777623839	3.233354162	3.439845234	3.787820929	3.902538191	3.757229659	3.608097218	3.673103667
3	3-Iodo-2-propynylbutylcarbamate	72	MEAN_RingAvgIntenCh2	EC80	3.611921127	3.588977675	NA	3.738110115	3.275417158	3.48190823	3.772525294	3.914009918	1.47818005	3.596625492	3.665455849	3.648885578	3.925481644	3.93695337	4.263260249	3.386310511	3.78399702	3.554562496	NA	3.619568945	3.493379956	3.673103667	3.535442952	3.60427331	3.767426749	3.007743546	3.386310511	3.778898475	3.87577083	3.734286207	3.596625492	3.646336306
3	3-Iodo-2-propynylbutylcarbamate	72	MEAN_RingSpotAvgIntenCh3	EC50	4.147268351	4.204626982	NA	4.640552578	4.3002247	3.806940473	3.959896822	4.499067955	NA	4.686439483	4.889106647	4.881458829	4.961760913	4.26963343	4.357583332	3.990488092	4.15109226	4.074614085	NA	NA	3.631040671	4.950289186	4.36140724	4.021079362	4.216098708	4.625256943	4.713206844	4.296400792	NA	4.564074404	4.869987103	NA
3	3-Iodo-2-propynylbutylcarbamate	72	MEAN_RingSpotAvgIntenCh3	EC55	4.116677081	4.177859621	NA	4.602313491	4.284929065	3.75340575	3.910186009	4.441709324	NA	4.63672867	4.854691468	4.831748015	4.942641369	4.193155256	4.323168153	3.975192457	4.074614085	4.055494541	NA	NA	3.619568945	4.934993551	4.281105157	4.001959819	4.193155256	4.583193947	4.671143848	4.208450891	NA	4.510539681	4.812628472	NA
3	3-Iodo-2-propynylbutylcarbamate	72	MEAN_RingSpotAvgIntenCh3	EC60	4.08990972	4.158740077	NA	4.567898312	4.26963343	3.699871028	3.868123013	4.384350693	NA	4.587017856	4.812628472	4.778213293	4.923521825	4.139620533	4.292576883	3.959896822	3.99813591	4.040198906	NA	NA	3.608097218	4.919697916	4.200803073	3.979016366	4.177859621	4.541130951	4.629080852	4.124324898	NA	4.457004959	4.755269841	4.87763492
3	3-Iodo-2-propynylbutylcarbamate	72	MEAN_RingSpotAvgIntenCh3	EC65	4.066966267	4.139620533	NA	4.529659225	4.258161704	3.642512397	3.826060017	4.33081597	NA	4.533483134	4.762917658	4.724678571	4.900578373	4.097557537	4.265809522	3.948425096	3.917833826	4.021079362	NA	NA	3.592801583	4.904402281	4.116677081	3.959896822	4.162563986	4.499067955	4.587017856	4.044022815	NA	4.407294145	4.697911209	4.728502479
3	3-Iodo-2-propynylbutylcarbamate	72	MEAN_RingSpotAvgIntenCh3	EC70	4.044022815	4.124324898	NA	4.495244046	4.242866069	3.581329857	3.787820929	4.273457339	NA	4.48377232	4.686439483	4.663496031	4.873811012	4.05931845	4.239042161	3.933129461	3.837531743	4.001959819	NA	NA	3.581329857	4.885282738	4.036374997	3.940777279	4.147268351	4.457004959	4.54495486	3.96754464	NA	4.353759423	4.640552578	4.57554613
3	3-Iodo-2-propynylbutylcarbamate	72	MEAN_RingSpotAvgIntenCh3	EC75	4.024903271	4.109029263	NA	4.457004959	4.227570434	3.508675591	3.745757933	4.216098708	NA	4.434061506	4.556426586	4.594665673	4.843219742	4.024903271	4.216098708	3.917833826	3.749581842	3.982840275	NA	NA	3.569858131	4.866163194	3.956072914	3.914009918	4.134521988	4.414941963	4.502891864	3.887242556	NA	4.3002247	4.583193947	4.411118054
3	3-Iodo-2-propynylbutylcarbamate	72	MEAN_RingSpotAvgIntenCh3	EC80	4.001959819	4.093733628	2.44945287	4.42258978	4.212274799	3.416901781	3.696047119	4.158740077	NA	4.384350693	4.044022815	4.522011407	4.812628472	3.990488092	4.196979164	3.898714283	3.650160214	3.959896822	NA	NA	3.558386405	4.84704365	3.87577083	3.887242556	4.12050099	4.369055058	4.460828868	3.806940473	NA	4.250513887	4.525835316	4.239042161
3	3-Iodo-2-propynylbutylcarbamate	24	ValidObjectCount	EC50	3.740659388	3.550738587	NA	3.558386405	3.248649797	3.32895188	3.680751484	3.692223211	3.696047119	3.653984123	3.703694937	3.662906577	3.615745036	3.642512397	3.363367059	3.638688488	3.650160214	3.729187662	NA	3.799292655	3.673103667	3.665455849	3.54309077	3.668005122	3.627216762	3.42072569	3.229530253	3.817137563	3.661631941	3.252473705	3.78399702	3.562210313
3	3-Iodo-2-propynylbutylcarbamate	24	ValidObjectCount	EC55	3.731736934	3.539266861	NA	3.443669142	3.229530253	3.306008428	3.670554394	3.673103667	3.676927576	3.634864579	3.680751484	3.653984123	3.600449401	3.631040671	3.325127971	3.627216762	3.631040671	3.715166663	NA	3.768701385	3.642512397	3.650160214	3.531619043	3.657808032	3.611921127	3.374838785	3.195115074	3.81458829	3.642512397	3.23717807	3.772525294	3.552013223
3	3-Iodo-2-propynylbutylcarbamate	24	ValidObjectCount	EC60	3.722814481	3.523971226	NA	3.252473705	3.210410709	3.286888884	3.661631941	3.650160214	3.653984123	3.615745036	3.657808032	3.642512397	3.581329857	3.618294308	3.286888884	3.615745036	3.615745036	3.703694937	NA	3.741934024	3.611921127	3.634864579	3.518872681	3.647610942	3.600449401	3.332775789	3.156875987	NA	3.623392853	3.223157072	3.761053568	3.54309077
3	3-Iodo-2-propynylbutylcarbamate	24	ValidObjectCount	EC65	3.707518846	3.508675591	NA	3.030686998	3.191291166	3.263945432	3.651434851	3.631040671	3.634864579	3.592801583	3.634864579	3.629766034	3.554562496	3.605547946	3.248649797	3.60427331	3.596625492	3.690948574	NA	3.715166663	3.585153766	3.619568945	3.504851682	3.637413852	3.585153766	3.286888884	3.122460808	3.808215109	3.608097218	3.210410709	3.749581842	3.531619043
3	3-Iodo-2-propynylbutylcarbamate	24	ValidObjectCount	EC70	3.680751484	3.489556047	NA	2.805076383	3.175995531	3.244825888	3.642512397	3.60427331	3.611921127	3.569858131	3.608097218	3.615745036	3.520147317	3.592801583	3.210410709	3.592801583	3.577505948	3.676927576	NA	3.692223211	3.554562496	3.60427331	3.493379956	3.625942126	3.57368204	3.233354162	3.084221721	3.805665837	3.588977675	3.195115074	3.738110115	3.516323409
3	3-Iodo-2-propynylbutylcarbamate	24	ValidObjectCount	EC75	3.57368204	3.455140869	NA	2.575641858	3.153052078	3.225706344	3.633589943	3.577505948	3.588977675	3.54309077	3.581329857	3.592801583	3.45131696	3.581329857	3.168347713	3.581329857	3.558386405	3.661631941	NA	3.669279758	3.527795135	3.588977675	3.478084321	3.611921127	3.558386405	3.175995531	3.045982633	NA	3.569858131	3.179819439	3.726638389	3.501027774
3	3-Iodo-2-propynylbutylcarbamate	24	ValidObjectCount	EC80	3.317480154	3.260121523	NA	2.350031243	3.133932534	3.202762892	3.623392853	3.546914678	3.566034222	3.508675591	3.554562496	3.562210313	3.183643348	3.566034222	3.126284717	3.571132767	3.539266861	3.642512397	NA	3.642512397	3.497203865	3.569858131	3.458964777	3.592801583	3.546914678	3.103341264	3.000095728	3.799292655	3.550738587	3.160699896	3.715166663	3.485732139
3	3-Iodo-2-propynylbutylcarbamate	72	ValidObjectCount	EC50	3.577505948	3.458964777	NA	3.130108626	3.47171114	3.577505948	3.729187662	3.588977675	3.340423606	3.5124995	3.657808032	3.638688488	3.416901781	3.702420301	NA	3.099517356	3.696047119	3.741934024	NA	NA	3.080397812	3.596625492	NA	3.711342754	3.566034222	3.474260412	3.294536702	3.873221558	3.57368204	3.45131696	3.608097218	3.428373507
3	3-Iodo-2-propynylbutylcarbamate	72	ValidObjectCount	EC55	3.546914678	3.35954315	NA	2.984800094	3.462788686	3.558386405	3.718990572	3.535442952	3.279241067	3.485732139	3.646336306	3.623392853	3.340423606	3.693497847	NA	3.08804563	3.684575393	3.650160214	NA	NA	3.019215272	3.57368204	NA	3.665455849	3.54309077	3.455140869	3.271593249	3.868123013	3.508675591	3.409253964	3.596625492	3.409253964
3	3-Iodo-2-propynylbutylcarbamate	72	ValidObjectCount	EC60	3.520147317	3.260121523	NA	2.724774299	3.45131696	3.539266861	3.710068118	3.48190823	3.198938983	3.455140869	3.636139216	3.60427331	3.271593249	3.685850029	NA	3.076573903	3.673103667	3.558386405	NA	NA	2.958032732	3.554562496	NA	3.623392853	3.520147317	3.436021325	3.248649797	3.863024468	3.436021325	3.371014876	3.581329857	3.386310511
3	3-Iodo-2-propynylbutylcarbamate	72	ValidObjectCount	EC65	3.489556047	3.164523804	NA	NA	3.443669142	3.520147317	3.699871028	3.432197416	3.095693447	3.413077873	3.627216762	3.585153766	3.202762892	3.678202212	NA	3.065102177	3.664181213	3.470436504	NA	NA	2.893026284	3.527795135	NA	3.581329857	3.489556047	3.416901781	3.221882435	3.857925923	3.35954315	3.332775789	3.569858131	3.363367059
3	3-Iodo-2-propynylbutylcarbamate	72	ValidObjectCount	EC70	3.462788686	3.072749995	NA	NA	3.432197416	3.504851682	3.688399302	3.378662694	2.942737097	3.332775789	3.615745036	3.562210313	3.137756443	3.670554394	NA	3.056179723	3.653984123	3.382486603	NA	NA	2.824195926	3.493379956	NA	3.54309077	3.443669142	3.393958329	3.195115074	3.852827378	3.271593249	3.294536702	3.558386405	3.340423606
3	3-Iodo-2-propynylbutylcarbamate	72	ValidObjectCount	EC75	3.439845234	2.980976185	NA	NA	3.42072569	3.485732139	3.676927576	3.325127971	2.686535212	3.137756443	3.606822582	3.527795135	3.076573903	3.661631941	NA	3.045982633	3.642512397	3.294536702	NA	NA	2.75154166	3.443669142	NA	3.504851682	3.35954315	3.371014876	3.164523804	3.849003469	3.175995531	3.256297614	3.546914678	3.313656245
3	3-Iodo-2-propynylbutylcarbamate	72	ValidObjectCount	EC80	3.413077873	2.893026284	NA	NA	3.405430055	3.466612595	3.665455849	3.263945432	2.273553068	2.87390674	3.596625492	3.474260412	3.015391363	3.653984123	NA	3.034510907	3.633589943	3.2065868	NA	NA	2.667415668	3.340423606	NA	3.466612595	3.214234618	3.340423606	3.126284717	1.367286696	3.068926086	3.218058527	3.531619043	3.286888884
3	Bensulide	24	MEAN_CircAvgIntenCh4	EC120	3.914009918	4.166387894	4.583193947	3.959896822	4.472300594	4.265809522	4.158740077	4.812628472	4.468476685	4.147268351	1.707614574	4.33081597	NA	4.502891864	4.055494541	4.739974206	4.510539681	4.502891864	NA	4.479948411	4.055494541	4.674967757	NA	4.720854662	3.799292655	4.131972716	4.403470236	4.66731994	3.608097218	4.177859621	NA	2.070885904
3	Bensulide	24	MEAN_CircAvgIntenCh4	EC125	4.032551089	4.235218252	4.625256943	4.116677081	4.506715772	4.315520335	4.250513887	4.87763492	4.499067955	4.326992062	1.612016856	4.48377232	4.26963343	4.590841765	4.139620533	4.759093749	4.594665673	4.739974206	NA	4.529659225	4.074614085	4.743798114	NA	4.770565476	3.940777279	4.177859621	4.445533233	4.720854662	3.787820929	4.223746526	NA	1.791740566
3	Bensulide	24	MEAN_CircAvgIntenCh4	EC130	4.131972716	4.3002247	4.66731994	4.235218252	4.537307042	4.36140724	4.33081597	4.934993551	4.533483134	4.495244046	1.531714772	4.63672867	4.506715772	4.66731994	4.204626982	4.778213293	4.66731994	4.973232639	NA	4.57554613	4.086085811	4.808804563	NA	4.81645238	4.074614085	4.216098708	4.48377232	4.755269841	3.940777279	4.261985613	NA	1.439940962
3	Bensulide	24	MEAN_CircAvgIntenCh4	EC135	4.216098708	4.36140724	4.701735118	4.326992062	4.564074404	4.399646328	4.403470236	4.992352183	4.571722221	4.652024305	1.459060506	4.789685019	4.587017856	4.739974206	4.261985613	4.793508928	4.739974206	NA	NA	4.617609126	4.097557537	4.869987103	NA	4.858515377	4.196979164	4.254337796	4.518187499	4.785861111	4.070790176	4.3002247	NA	4.430237598
3	Bensulide	24	MEAN_CircAvgIntenCh4	EC140	4.292576883	4.418765871	4.736150297	4.403470236	4.587017856	4.437885415	4.468476685	NA	4.640552578	4.804980654	1.394054057	4.946465278	4.640552578	4.808804563	4.311696427	4.808804563	4.801156745	NA	NA	4.652024305	4.109029263	4.931169643	NA	4.896754464	4.311696427	4.288752974	4.548778769	4.808804563	4.189331347	4.338463788	NA	4.491420137
3	Bensulide	24	MEAN_CircAvgIntenCh4	EC145	4.36140724	4.476124502	4.766741567	4.468476685	4.609961308	4.468476685	4.529659225	NA	NA	4.950289186	1.332871517	NA	4.674967757	4.869987103	4.353759423	4.822718492	4.862339285	NA	NA	4.686439483	4.881458829	4.988528274	NA	4.931169643	4.42258978	4.319344244	4.579370038	4.827924107	4.296400792	4.369055058	NA	4.54495486
3	Bensulide	72	MEAN_CircAvgIntenCh4	EC120	4.15109226	4.319344244	4.170211803	3.038334816	3.302184519	NA	4.414941963	4.323168153	3.653984123	2.755365569	4.66731994	4.304048609	4.6061374	4.158740077	NA	1.382582331	4.506715772	4.892930555	NA	4.166387894	NA	4.57554613	NA	4.472300594	3.600449401	4.319344244	3.917833826	3.393958329	4.162563986	3.592801583	1.35581497	NA
3	Bensulide	72	MEAN_CircAvgIntenCh4	EC125	4.223746526	4.334639879	4.227570434	3.275417158	3.447493051	NA	4.502891864	4.36140724	3.849003469	3.049806542	4.739974206	4.42258978	4.632904761	4.212274799	NA	1.520243046	4.564074404	4.980880456	NA	4.3002247	NA	4.613785217	NA	4.567898312	3.799292655	4.338463788	3.994312001	3.531619043	4.239042161	3.646336306	1.413173601	NA
3	Bensulide	72	MEAN_CircAvgIntenCh4	EC130	4.288752974	4.346111605	4.281105157	3.42072569	3.562210313	NA	4.587017856	4.39199851	3.979016366	3.275417158	4.804980654	4.510539681	4.659672122	4.265809522	3.455140869	1.673199395	4.609961308	NA	NA	4.403470236	NA	4.648200396	1.248745525	4.663496031	3.921657735	4.353759423	4.051670632	3.653984123	4.3002247	3.696047119	1.47818005	3.829883925
3	Bensulide	72	MEAN_CircAvgIntenCh4	EC135	4.353759423	4.357583332	4.33081597	3.535442952	3.661631941	NA	4.663496031	4.42258978	4.082261902	3.458964777	4.866163194	4.583193947	4.678791666	4.315520335	3.707518846	1.845275289	4.655848213	NA	NA	4.495244046	NA	4.678791666	1.451412688	4.759093749	4.013431545	4.369055058	4.101381446	3.764877477	4.349935514	3.741934024	1.554658224	4.181683529
3	Bensulide	72	MEAN_CircAvgIntenCh4	EC140	4.414941963	4.369055058	4.376702875	3.631040671	3.745757933	NA	4.736150297	4.449357141	4.162563986	3.619568945	4.927345734	4.640552578	4.701735118	4.36140724	3.837531743	2.036470726	4.694087301	NA	NA	4.571722221	NA	4.705559027	1.703790665	4.854691468	4.082261902	4.380526784	4.143444442	3.868123013	4.395822419	3.787820929	1.642608125	4.296400792
3	Bensulide	72	MEAN_CircAvgIntenCh4	EC145	4.472300594	4.380526784	4.426413689	3.715166663	3.826060017	NA	4.804980654	4.476124502	4.231394343	3.761053568	4.980880456	4.694087301	4.717030753	4.403470236	3.925481644	2.246785707	4.724678571	NA	NA	4.640552578	NA	4.732326388	2.040294635	4.954113095	4.143444442	4.395822419	4.181683529	3.963720731	4.434061506	3.826060017	1.74967757	4.369055058
3	Bensulide	72	MEAN_CircAvgIntenCh4	EC150	4.525835316	4.390417961	4.468476685	3.787820929	3.894890374	NA	4.869987103	4.502891864	4.292576883	3.887242556	NA	4.739974206	4.736150297	4.445533233	3.994312001	2.487691957	4.759093749	NA	NA	4.701735118	NA	4.755269841	2.545050588	NA	4.193155256	4.407294145	4.216098708	4.051670632	4.468476685	3.868123013	1.887338285	4.42258978
3	Bensulide	24	MEAN_RingSpotAvgIntenCh3	EC120	3.837531743	4.93881746	4.885282738	NA	NA	4.759093749	4.759093749	4.850867559	4.812628472	4.33081597	4.399646328	4.277281248	4.697911209	4.690263392	4.319344244	4.766741567	4.323168153	NA	NA	4.801156745	NA	4.407294145	3.191291166	4.90822619	4.854691468	4.464652776	4.613785217	4.468476685	4.965584821	4.804980654	4.579370038	4.457004959
3	Bensulide	72	MEAN_RingSpotAvgIntenCh3	EC120	4.082261902	4.449357141	3.871946921	NA	NA	2.866258923	3.929305553	4.487596229	4.162563986	3.879594739	4.705559027	4.040198906	NA	4.235218252	4.158740077	3.745757933	3.5124995	4.02872718	NA	3.202762892	NA	4.05931845	NA	4.349935514	4.525835316	4.464652776	3.833707834	3.030686998	4.6061374	NA	3.600449401	3.48190823
3	Carbaryl	72	MEAN_RingSpotAvgIntenCh3	EC120	4.743798114	4.33081597	4.147268351	4.342287697	NA	3.860475195	4.820276289	3.351895333	4.170211803	4.434061506	NA	4.342287697	4.395822419	4.942641369	4.208450891	3.634864579	4.472300594	4.541130951	NA	NA	3.080397812	4.736150297	NA	NA	4.388174601	4.617609126	3.806940473	3.627216762	4.709382936	4.464652776	4.827924107	4.15109226
3	Carbaryl	72	MEAN_RingSpotAvgIntenCh3	EC125	4.827924107	4.51436359	4.399646328	4.464652776	NA	4.032551089	4.866163194	3.531619043	4.258161704	4.552602677	NA	4.472300594	4.518187499	NA	4.315520335	3.864299104	4.759093749	4.686439483	NA	NA	3.650160214	4.759093749	NA	NA	4.502891864	4.682615575	4.047846724	3.673103667	4.81645238	4.57554613	4.87763492	4.296400792
3	Carbaryl	72	MEAN_RingSpotAvgIntenCh3	EC130	4.896754464	4.686439483	4.598489582	4.564074404	NA	4.204626982	4.912050099	3.715166663	4.334639879	4.655848213	NA	4.782037202	4.632904761	NA	4.403470236	4.047846724	4.996176091	4.827924107	NA	NA	4.3002247	4.782037202	2.858611105	NA	4.602313491	4.736150297	4.277281248	3.799292655	4.90822619	4.66731994	4.923521825	4.411118054
3	Cycloheximide	24	MEAN_CircAvgIntenCh4	EC120	2.931265371	3.852827378	NA	2.743893843	4.097557537	4.349935514	4.105205355	3.60427331	4.116677081	3.523971226	4.45318105	4.319344244	1.26404116	4.556426586	1.176091259	4.567898312	NA	NA	NA	NA	3.248649797	3.283064975	2.426509417	3.711342754	NA	2.900674101	4.131972716	4.346111605	2.770661204	4.33081597	4.05931845	3.233354162
3	Cycloheximide	24	MEAN_CircAvgIntenCh4	EC125	3.05745436	4.066966267	NA	2.854787196	4.200803073	4.365231149	4.158740077	3.676927576	4.147268351	3.634864579	4.774389384	4.346111605	1.183739077	4.869987103	1.485827867	4.694087301	NA	NA	NA	1.176091259	3.413077873	3.569858131	3.455140869	3.829883925	3.382486603	3.007743546	4.250513887	4.372878966	3.061278268	4.353759423	4.174035712	3.374838785
3	Cycloheximide	24	MEAN_CircAvgIntenCh4	EC130	3.187467257	4.281105157	NA	2.977152276	4.284929065	4.380526784	4.208450891	3.741934024	4.174035712	3.734286207	NA	4.372878966	3.780173112	NA	1.745853661	4.820276289	3.118636899	NA	NA	3.864299104	3.54309077	3.852827378	3.780173112	3.93695337	3.803116564	3.107165173	4.36140724	4.39199851	3.416901781	4.380526784	4.284929065	3.48190823
3	Cycloheximide	24	MEAN_CircAvgIntenCh4	EC135	3.313656245	4.495244046	NA	3.126284717	4.353759423	4.391038709	4.254337796	3.799292655	4.200803073	3.822236108	NA	4.403470236	4.005783727	NA	1.967640368	4.93881746	3.642512397	NA	NA	3.929305553	3.653984123	4.139620533	3.990488092	4.02872718	4.009607636	3.195115074	4.457004959	4.411118054	3.776349203	4.407294145	4.384350693	3.569858131
3	Cycloheximide	24	MEAN_CircAvgIntenCh4	EC140	3.443669142	4.709382936	NA	3.321304063	4.414941963	4.399646328	4.3002247	3.852827378	4.223746526	3.898714283	NA	4.430237598	4.227570434	NA	2.162659714	NA	3.891066465	NA	NA	3.96754464	3.749581842	4.426413689	4.147268351	4.112853172	4.154916168	3.275417158	4.548778769	4.430237598	4.135796625	4.437885415	4.479948411	3.642512397
3	Cycloheximide	24	MEAN_CircAvgIntenCh4	EC145	3.569858131	4.923521825	NA	3.871946921	4.472300594	4.407294145	4.342287697	3.898714283	4.246689978	3.971368549	NA	4.460828868	4.445533233	NA	2.338559516	NA	4.063142358	NA	NA	3.99813591	3.833707834	4.713206844	4.277281248	4.189331347	4.265809522	3.351895333	4.632904761	4.449357141	4.495244046	4.479948411	4.571722221	3.707518846
3	Cycloheximide	72	MEAN_CircAvgIntenCh4	EC120	NA	2.854787196	NA	3.118636899	3.233354162	2.254433524	4.246689978	3.566034222	2.522107136	3.229530253	4.170211803	2.330911699	2.931265371	4.051670632	1.745853661	3.952249005	3.141580352	1.178003213	NA	NA	4.931169643	2.854787196	1.631136399	4.407294145	2.705654755	3.202762892	2.950384915	3.065102177	NA	4.12050099	NA	3.478084321
3	Cycloheximide	72	MEAN_CircAvgIntenCh4	EC125	NA	2.96568055	NA	3.378662694	3.413077873	2.556522315	4.284929065	3.730462298	2.667415668	3.363367059	4.261985613	2.495339775	3.126284717	4.158740077	1.90263392	4.040198906	3.168347713	NA	NA	NA	4.942641369	2.908321919	4.304048609	4.460828868	2.805076383	3.325127971	3.053630451	3.08804563	1.497299593	4.15109226	NA	3.592801583
3	Cycloheximide	72	MEAN_CircAvgIntenCh4	EC130	3.768701385	3.072749995	NA	3.523971226	3.588977675	2.785956839	4.319344244	3.879594739	2.793604656	3.48190823	4.342287697	2.640648307	3.306008428	4.265809522	2.047942452	4.124324898	3.198938983	NA	NA	NA	4.954113095	2.958032732	4.403470236	4.506715772	2.896850192	3.413077873	3.137756443	3.110989082	1.275512886	4.177859621	NA	3.692223211
3	Cycloheximide	72	MEAN_CircAvgIntenCh4	EC135	4.032551089	3.175995531	NA	3.631040671	3.764877477	2.973328367	4.357583332	4.013431545	2.908321919	3.592801583	4.42258978	2.778309022	3.470436504	4.372878966	2.181779258	4.204626982	3.233354162	NA	NA	NA	4.963519911	3.003919637	4.502891864	4.537307042	2.984800094	3.485732139	3.214234618	3.126284717	2.32708779	4.200803073	NA	3.780173112
3	Cycloheximide	72	MEAN_CircAvgIntenCh4	EC140	4.170211803	3.271593249	NA	3.715166663	3.940777279	3.137756443	4.403470236	4.135796625	3.011567455	3.696047119	4.495244046	2.90449801	3.623392853	4.479948411	2.307968246	4.277281248	3.290712793	NA	NA	NA	4.973232639	3.053630451	4.602313491	4.567898312	3.065102177	3.546914678	3.279241067	3.145404261	2.483868048	4.223746526	NA	3.856651286
3	Cycloheximide	72	MEAN_CircAvgIntenCh4	EC145	4.265809522	3.367190968	NA	3.78399702	4.116677081	3.279241067	4.479948411	4.250513887	3.114812991	3.791644838	4.567898312	3.02686309	3.768701385	4.587017856	2.426509417	4.353759423	NA	NA	NA	NA	4.980880456	3.103341264	4.697911209	4.590841765	3.145404261	3.600449401	3.340423606	3.160699896	2.621528763	4.242866069	NA	3.929305553
3	Cycloheximide	72	MEAN_CircAvgIntenCh4	EC150	4.338463788	3.462788686	NA	3.849003469	4.292576883	3.405430055	NA	4.357583332	3.210410709	3.879594739	4.63672867	3.145404261	3.902538191	4.694087301	2.537402771	4.426413689	NA	NA	NA	NA	4.988528274	3.156875987	4.793508928	4.613785217	3.221882435	3.650160214	3.397782238	3.175995531	2.747717752	4.261985613	NA	3.994312001
3	Cycloheximide	72	MEAN_RingAvgIntenCh2	EC70	4.487596229	4.51436359	NA	4.850867559	NA	4.384350693	4.047846724	4.648200396	2.912145827	4.231394343	4.437885415	4.388174601	NA	NA	4.57554613	4.292576883	4.659672122	3.826060017	NA	4.070790176	NA	4.782037202	NA	4.782037202	4.529659225	4.02872718	4.204626982	4.326992062	4.407294145	4.682615575	4.005783727	4.801156745
3	Cycloheximide	72	MEAN_RingAvgIntenCh2	EC75	4.319344244	4.315520335	NA	4.766741567	NA	4.231394343	3.894890374	4.476124502	2.663591759	4.147268351	4.365231149	4.097557537	NA	NA	4.407294145	4.261985613	4.548778769	3.592801583	NA	3.93695337	4.158740077	4.613785217	NA	4.713206844	4.510539681	3.959896822	4.074614085	4.143444442	4.055494541	4.518187499	3.776349203	4.713206844
3	Cycloheximide	72	MEAN_RingAvgIntenCh2	EC80	4.128148807	4.109029263	NA	4.579370038	4.196979164	4.066966267	3.734286207	4.319344244	2.411213782	4.070790176	4.334639879	3.887242556	4.770565476	NA	4.223746526	4.235218252	4.434061506	3.309832337	NA	3.787820929	3.990488092	4.502891864	NA	4.632904761	4.495244046	3.891066465	3.944601187	3.956072914	3.726638389	4.334639879	3.523971226	4.609961308
3	Cycloheximide	24	MEAN_RingSpotAvgIntenCh3	EC120	1.474356141	2.740069934	NA	2.78213293	2.189427075	2.858611105	3.183643348	3.413077873	3.554562496	3.309832337	2.839491561	3.436021325	2.334735608	3.581329857	3.42072569	3.799292655	3.283064975	3.233354162	NA	3.133932534	3.608097218	2.740069934	NA	3.462788686	2.621528763	3.2065868	3.535442952	4.009607636	2.678887394	3.952249005	4.009607636	3.107165173
3	Cycloheximide	24	MEAN_RingSpotAvgIntenCh3	EC125	2.839491561	2.931265371	NA	3.000095728	2.407389874	3.049806542	3.279241067	3.428373507	3.699871028	3.320029426	2.942737097	3.554562496	2.755365569	3.661631941	3.455140869	3.963720731	3.48190823	3.336599698	NA	3.168347713	3.623392853	2.839491561	NA	3.546914678	2.732422117	3.233354162	3.546914678	4.070790176	2.789780748	4.040198906	4.02872718	3.187467257
3	Cycloheximide	24	MEAN_RingSpotAvgIntenCh3	EC130	3.023039181	3.091869538	NA	3.722814481	2.621528763	3.29836061	3.351895333	3.443669142	3.849003469	3.32895188	3.030686998	3.657808032	3.229530253	3.75340575	3.478084321	4.131972716	3.680751484	3.436021325	NA	3.214234618	3.642512397	2.938913189	NA	3.623392853	2.835667653	3.271593249	3.562210313	4.147268351	3.000095728	4.12050099	4.044022815	3.256297614
3	Cycloheximide	24	MEAN_RingSpotAvgIntenCh3	EC135	3.202762892	3.229530253	NA	4.457004959	2.835667653	3.585153766	3.416901781	3.457690141	4.024903271	3.336599698	3.114812991	3.75340575	3.703694937	3.879594739	3.493379956	4.296400792	3.879594739	3.527795135	NA	3.317480154	3.661631941	3.034510907	NA	3.696047119	2.93508928	3.32895188	3.577505948	4.273457339	3.286888884	4.196979164	4.063142358	3.321304063
3	Cycloheximide	24	MEAN_RingSpotAvgIntenCh3	EC140	3.386310511	3.35954315	NA	NA	3.053630451	3.879594739	3.474260412	3.470436504	4.311696427	3.348071424	3.191291166	3.84517956	4.181683529	4.235218252	3.508675591	4.460828868	4.078437993	3.619568945	NA	3.531619043	3.684575393	3.130108626	NA	3.764877477	3.030686998	3.436021325	3.596625492	4.583193947	3.585153766	4.26963343	4.082261902	3.378662694
3	Cycloheximide	24	MEAN_RingSpotAvgIntenCh3	EC145	3.569858131	3.478084321	NA	NA	3.283064975	4.174035712	3.523971226	3.48190823	NA	3.35954315	3.263945432	3.933129461	4.655848213	NA	3.523971226	4.629080852	4.277281248	3.707518846	NA	3.768701385	3.715166663	3.229530253	NA	3.829883925	3.126284717	3.619568945	3.619568945	NA	3.879594739	4.338463788	4.105205355	3.432197416
3	Cycloheximide	72	MEAN_RingSpotAvgIntenCh3	EC120	3.126284717	3.313656245	NA	3.489556047	4.434061506	2.954208824	3.718990572	3.289438157	2.304144338	3.501027774	4.261985613	3.348071424	3.095693447	4.583193947	2.177955349	NA	3.661631941	3.095693447	NA	NA	3.436021325	2.805076383	3.5124995	4.200803073	3.003919637	3.600449401	3.497203865	2.69035912	3.393958329	2.850963288	3.034510907	2.946561006
3	Cycloheximide	72	MEAN_RingSpotAvgIntenCh3	EC125	3.317480154	3.432197416	NA	3.5124995	4.785861111	3.003919637	3.860475195	3.29836061	2.44945287	4.655848213	4.357583332	3.363367059	3.168347713	4.674967757	2.273553068	NA	4.093733628	3.290712793	NA	NA	3.54309077	3.053630451	3.539266861	4.395822419	3.137756443	3.99813591	3.5124995	2.931265371	3.501027774	2.870082831	3.172171622	3.08804563
3	Cycloheximide	72	MEAN_RingSpotAvgIntenCh3	EC130	3.489556047	3.562210313	NA	3.535442952	NA	3.045982633	3.986664184	3.306008428	2.579465767	3.520147317	4.445533233	3.382486603	3.244825888	4.759093749	2.350031243	NA	4.525835316	3.501027774	NA	NA	3.642512397	3.275417158	3.562210313	4.583193947	3.263945432	NA	3.523971226	3.149228169	3.611921127	2.893026284	3.317480154	3.210410709
3	Cycloheximide	72	MEAN_RingSpotAvgIntenCh3	EC135	3.653984123	3.718990572	NA	3.562210313	NA	3.084221721	4.101381446	3.313656245	2.698006938	4.537307042	4.522011407	3.413077873	3.344247515	4.831748015	2.415037691	NA	4.957937004	3.75340575	NA	NA	3.730462298	3.474260412	3.577505948	4.762917658	3.386310511	NA	3.536717588	3.348071424	3.738110115	NA	3.485732139	3.317480154
3	Cycloheximide	24	ValidObjectCount	EC75	3.634864579	2.736246025	NA	4.242866069	4.590841765	4.066966267	NA	4.024903271	3.971368549	4.086085811	4.87763492	4.541130951	3.286888884	4.980880456	3.02686309	NA	4.487596229	4.529659225	NA	4.954113095	3.99813591	3.956072914	3.894890374	4.571722221	4.239042161	2.908321919	3.699871028	3.175995531	3.034510907	4.648200396	4.395822419	4.170211803
3	Cycloheximide	24	ValidObjectCount	EC80	3.351895333	2.686535212	NA	3.065102177	4.552602677	3.864299104	4.996176091	3.917833826	3.661631941	3.948425096	4.804980654	4.388174601	3.110989082	4.93881746	2.75154166	NA	4.42258978	4.281105157	NA	4.319344244	3.979016366	3.680751484	3.703694937	4.39199851	4.066966267	2.598585311	3.592801583	3.030686998	2.877730649	4.441709324	4.239042161	4.097557537
3	Cycloheximide	72	ValidObjectCount	EC50	4.590841765	4.005783727	NA	3.692223211	4.613785217	3.443669142	4.143444442	3.650160214	2.755365569	3.577505948	4.39199851	3.81458829	3.841355651	4.690263392	NA	4.3002247	4.162563986	4.250513887	NA	3.776349203	3.891066465	3.378662694	NA	4.074614085	3.034510907	3.806940473	3.527795135	3.634864579	NA	4.430237598	4.166387894	3.703694937
3	Cycloheximide	72	ValidObjectCount	EC55	4.495244046	3.887242556	NA	3.554562496	4.552602677	3.23717807	4.055494541	3.516323409	2.598585311	3.478084321	4.307872518	3.650160214	3.711342754	4.617609126	NA	4.273457339	4.055494541	4.162563986	NA	3.673103667	3.78399702	3.221882435	NA	4.032551089	2.847139379	3.726638389	3.515048772	3.489556047	NA	4.411118054	4.074614085	3.54309077
3	Cycloheximide	72	ValidObjectCount	EC60	4.395822419	3.772525294	NA	3.42072569	4.491420137	3.02686309	3.963720731	3.378662694	2.44945287	3.367190968	4.219922617	3.48190823	3.588977675	4.541130951	NA	4.246689978	3.944601187	4.05931845	NA	3.577505948	3.673103667	3.068926086	NA	3.990488092	2.663591759	3.646336306	3.501027774	3.344247515	NA	4.39199851	3.990488092	3.336599698
3	Cycloheximide	72	ValidObjectCount	EC65	4.296400792	3.657808032	NA	3.290712793	4.430237598	2.805076383	3.87577083	3.244825888	2.307968246	3.248649797	4.131972716	3.306008428	3.470436504	4.460828868	NA	4.219922617	3.833707834	3.917833826	NA	3.48190823	3.554562496	2.915969736	NA	3.952249005	2.491515866	3.554562496	3.489556047	3.202762892	NA	4.369055058	3.914009918	3.103341264
3	Cycloheximide	72	ValidObjectCount	EC70	4.193155256	3.54309077	NA	3.160699896	4.365231149	2.57181795	3.78399702	3.103341264	2.177955349	3.107165173	4.036374997	3.122460808	3.35954315	4.372878966	NA	4.193155256	3.718990572	3.688399302	NA	3.386310511	3.432197416	2.770661204	NA	3.914009918	2.32708779	3.45131696	3.474260412	3.065102177	NA	4.346111605	3.84517956	2.862435014
3	Cycloheximide	72	ValidObjectCount	EC75	4.086085811	3.432197416	NA	3.038334816	4.296400792	2.32708779	3.692223211	2.961856641	2.055590269	2.927441462	3.93695337	2.919793645	3.256297614	4.281105157	NA	4.166387894	3.60427331	3.225706344	NA	3.286888884	3.29836061	2.621528763	NA	3.87577083	2.170307532	3.332775789	1.176091259	2.923617554	NA	4.319344244	3.776349203	2.621528763
3	Cycloheximide	72	ValidObjectCount	EC80	3.975192457	3.321304063	NA	2.915969736	4.227570434	2.070885904	3.596625492	2.808900291	1.940873007	2.659767851	3.829883925	2.694183029	3.153052078	4.177859621	NA	4.135796625	3.489556047	2.533578862	NA	3.179819439	3.156875987	2.472396322	NA	3.837531743	2.021175091	3.175995531	1.677023304	2.778309022	NA	4.284929065	3.715166663	2.376798604
3	Fenamidone	24	MEAN_RingSpotAvgIntenCh3	EC120	3.646336306	3.979016366	3.956072914	4.162563986	4.231394343	3.405430055	4.372878966	3.871946921	4.116677081	4.307872518	3.87577083	3.757229659	3.707518846	3.952249005	3.332775789	4.479948411	4.15109226	NA	NA	4.457004959	3.60427331	4.33081597	NA	NA	4.613785217	4.078437993	3.554562496	4.315520335	3.959896822	3.699871028	4.751445932	3.363367059
3	Fenamidone	24	MEAN_RingSpotAvgIntenCh3	EC125	3.93695337	4.097557537	4.174035712	4.839395833	4.518187499	3.898714283	4.556426586	4.001959819	4.292576883	4.674967757	4.296400792	4.036374997	3.883418648	4.124324898	3.592801583	4.613785217	4.304048609	NA	NA	4.598489582	3.910186009	4.751445932	NA	NA	4.923521825	4.380526784	3.611921127	4.808804563	4.177859621	3.818412199	NA	3.608097218
3	Fenamidone	72	MEAN_RingSpotAvgIntenCh3	EC120	3.768701385	3.57368204	3.493379956	3.826060017	3.75340575	4.097557537	3.699871028	3.493379956	3.478084321	3.35954315	4.311696427	4.223746526	3.642512397	3.952249005	3.45131696	3.455140869	3.799292655	3.87577083	NA	2.946561006	4.08990972	3.849003469	3.149228169	3.803116564	3.676927576	3.516323409	3.455140869	1.631136399	4.005783727	3.508675591	3.87577083	3.497203865
3	Fenamidone	72	MEAN_RingSpotAvgIntenCh3	EC125	3.902538191	3.692223211	3.631040671	3.887242556	4.074614085	4.204626982	3.81458829	3.634864579	3.57368204	3.447493051	4.357583332	4.315520335	3.757229659	4.017255454	3.539266861	3.592801583	3.910186009	3.902538191	NA	3.179819439	4.162563986	3.96754464	3.336599698	3.864299104	3.806940473	3.608097218	3.546914678	2.464748505	4.131972716	3.60427331	3.982840275	3.642512397
3	Fenamidone	72	MEAN_RingSpotAvgIntenCh3	EC130	4.024903271	3.795468747	3.745757933	3.940777279	4.399646328	4.307872518	3.914009918	3.757229659	3.653984123	3.611921127	4.403470236	4.411118054	3.852827378	4.070790176	3.615745036	3.711342754	4.009607636	3.929305553	NA	3.371014876	4.227570434	4.063142358	3.5124995	3.921657735	3.917833826	3.699871028	3.627216762	2.763013387	4.258161704	3.692223211	4.074614085	3.734286207
3	Fenamidone	72	MEAN_RingSpotAvgIntenCh3	EC135	4.139620533	3.883418648	3.84517956	3.990488092	4.724678571	4.403470236	3.99813591	3.868123013	3.726638389	3.776349203	4.445533233	4.506715772	3.944601187	4.12050099	3.680751484	3.822236108	4.101381446	3.956072914	NA	3.535442952	4.288752974	4.147268351	3.680751484	3.990488092	4.017255454	3.787820929	3.699871028	2.961856641	4.376702875	3.772525294	4.158740077	3.806940473
3	Fenamidone	72	MEAN_RingSpotAvgIntenCh3	EC140	4.246689978	3.963720731	3.933129461	4.040198906	NA	4.495244046	4.078437993	3.96754464	3.787820929	3.940777279	4.491420137	4.6061374	4.02872718	4.170211803	3.738110115	3.921657735	4.181683529	3.986664184	NA	3.680751484	4.342287697	4.219922617	3.841355651	4.082261902	4.105205355	3.871946921	3.768701385	3.110989082	4.499067955	3.84517956	4.231394343	3.864299104
3	Fenamidone	72	MEAN_RingSpotAvgIntenCh3	EC145	4.349935514	4.036374997	4.009607636	4.086085811	NA	4.583193947	4.147268351	4.063142358	3.84517956	4.105205355	4.537307042	4.713206844	4.105205355	4.212274799	3.791644838	4.013431545	4.258161704	4.021079362	NA	3.810764382	4.395822419	4.288752974	3.99813591	4.548778769	4.185507438	3.956072914	3.833707834	3.23717807	4.613785217	3.914009918	4.3002247	3.914009918
3	Fenamidone	72	MEAN_RingSpotAvgIntenCh3	EC150	4.45318105	4.109029263	4.082261902	4.128148807	NA	4.671143848	4.212274799	4.147268351	3.894890374	4.26963343	4.587017856	4.824100198	4.181683529	4.258161704	3.841355651	4.101381446	4.33081597	4.063142358	NA	3.929305553	4.445533233	4.346111605	4.15109226	NA	4.261985613	4.036374997	3.891066465	3.340423606	4.732326388	3.979016366	4.365231149	3.956072914
3	Fenoxycarb	24	MEAN_RingSpotCountRatioCh3Ch2	EC75	4.376702875	4.587017856	NA	4.564074404	4.384350693	4.372878966	4.200803073	4.372878966	4.365231149	4.896754464	1.986759912	4.158740077	4.277281248	4.590841765	4.472300594	4.017255454	4.644376487	3.256297614	NA	4.235218252	4.326992062	4.81645238	4.216098708	4.996176091	NA	4.326992062	4.411118054	4.808804563	4.338463788	4.380526784	NA	4.522011407
3	Fenoxycarb	24	MEAN_RingSpotCountRatioCh3Ch2	EC80	4.189331347	4.418765871	4.885282738	4.338463788	4.346111605	4.193155256	4.128148807	4.139620533	4.319344244	4.996176091	1.692318939	3.917833826	4.181683529	4.449357141	4.45318105	3.787820929	4.525835316	2.808900291	NA	4.154916168	3.921657735	4.736150297	3.688399302	4.827924107	NA	4.277281248	4.212274799	4.678791666	4.254337796	4.319344244	NA	4.499067955
3	Fentin hydroxide	24	MEAN_CircAvgIntenCh4	EC120	2.30669361	1.183739077	2.231490072	2.070885904	1.631136399	NA	1.684671122	2.128244536	2.147364079	2.078533722	2.162659714	2.044118543	1.925577372	4.782037202	1.826155745	2.009703365	2.220018345	2.372974695	NA	2.078533722	NA	2.106575719	4.912050099	NA	2.143540171	2.050491724	1.818507928	2.111674264	NA	2.093829357	2.151187988	1.663986325
3	Fentin hydroxide	24	MEAN_CircAvgIntenCh4	EC125	2.314341428	1.199034712	2.273553068	2.101477174	1.684671122	NA	1.795564475	2.151187988	2.193250984	2.105301083	2.185603167	2.070885904	2.002055547	2.166483623	1.891162194	2.055590269	2.242961798	2.4188616	NA	2.087456176	2.070885904	2.119322082	1.20285862	NA	2.155011897	2.056864906	1.84145138	2.120596718	1.221978164	4.896754464	4.697911209	1.673199395
3	Fentin hydroxide	24	MEAN_CircAvgIntenCh4	EC130	2.319439973	1.218154255	2.307968246	2.124420627	1.734381935	NA	1.879690467	2.17413144	2.239137889	2.120596718	2.200898802	2.086181539	2.032646817	2.17413144	1.940873007	2.093829357	2.26590525	2.457100687	NA	2.096378629	2.132068444	2.128244536	1.26404116	NA	2.162659714	2.063238087	1.856747015	2.128244536	1.309928065	4.835571924	2.185603167	1.683724067
3	Fentin hydroxide	24	MEAN_CircAvgIntenCh4	EC135	2.324538518	1.23344989	2.342383425	2.147364079	1.78026884	NA	1.952344733	2.189427075	2.285024794	2.135892353	2.212370528	2.096378629	3.527795135	2.181779258	1.979112095	2.120596718	2.285024794	2.487691957	NA	2.104026447	2.155011897	2.135892353	1.3252237	NA	2.170307532	2.068336632	1.87204265	2.134617717	1.394054057	2.128244536	2.193250984	1.690572687
3	Fentin hydroxide	24	MEAN_CircAvgIntenCh4	EC140	4.96940873	1.248745525	2.369150786	2.166483623	1.822331836	NA	2.013527273	2.20472271	2.32708779	2.151187988	2.223842254	2.105301083	3.447493051	4.250513887	2.009703365	2.147364079	2.300320429	2.514459318	NA	2.110399628	2.170307532	2.143540171	1.394054057	2.074709813	2.176680713	2.073435177	1.887338285	2.140990898	1.474356141	2.135892353	2.200898802	1.698628389
3	Fentin hydroxide	24	MEAN_CircAvgIntenCh4	EC145	4.869987103	1.267865069	2.395918147	2.185603167	1.860570924	NA	2.070885904	2.220018345	2.365326877	2.162659714	4.827924107	2.112948901	2.078533722	4.12050099	2.040294635	2.170307532	2.319439973	2.537402771	NA	2.116772809	2.181779258	2.151187988	1.474356141	2.128244536	2.181779258	2.077259086	1.898810011	2.147364079	1.550834316	4.655848213	4.457004959	1.705009218
3	Fentin hydroxide	24	MEAN_CircAvgIntenCh4	EC150	4.770565476	1.283160704	2.422685509	2.20472271	1.894986102	NA	2.120596718	2.23531398	2.403565965	2.17413144	4.728502479	2.119322082	2.090005448	3.986664184	2.063238087	2.193250984	2.334735608	2.560346223	NA	4.797332837	4.934993551	2.156286533	1.562306042	2.155011897	NA	2.082357631	1.910281737	2.152462624	1.623488582	4.594665673	2.212370528	1.711438483
3	Fentin hydroxide	72	MEAN_ObjectSizeCh1	EC80	2.262081341	NA	NA	2.254433524	3.539266861	1.883514376	2.338559516	2.495339775	3.470436504	2.250609615	NA	3.191291166	3.42072569	1.764973205	NA	2.227666163	4.292576883	2.246785707	NA	2.220018345	2.369150786	2.242961798	1.87204265	2.361502969	2.709478664	2.246785707	3.436021325	2.499163683	NA	4.258161704	2.342383425	2.365326877
3	Fentin hydroxide	24	MEAN_RingSpotAvgIntenCh3	EC50	2.57181795	NA	2.988624002	2.590937493	2.49024123	2.401016692	2.641922943	2.701830847	2.537402771	2.545050588	2.75154166	2.560346223	2.557796951	2.519557863	2.564170132	2.525931045	2.617704854	2.603683856	NA	2.564170132	2.556522315	2.659767851	2.553973042	2.556522315	2.652120033	2.385721057	3.627216762	2.567994041	2.538677407	4.701735118	2.525931045	2.652120033
3	Fentin hydroxide	24	MEAN_RingSpotAvgIntenCh3	EC55	2.537402771	2.288848703	2.977152276	2.579465767	2.48004414	2.397192784	2.631725853	2.686535212	2.53102959	2.536128135	2.69035912	2.550149133	2.550149133	2.513184682	2.553973042	2.495339775	2.606233128	2.594761402	NA	2.556522315	2.545050588	2.644472216	2.545050588	2.543775952	2.606233128	NA	3.81458829	2.559071587	2.53102959	4.739974206	2.518283227	2.629176581
3	Fentin hydroxide	24	MEAN_RingSpotAvgIntenCh3	EC60	2.51063541	2.239137889	2.96568055	2.567994041	2.472396322	2.393368875	2.621528763	2.671239577	2.525931045	2.525931045	2.636824398	2.54122668	2.542501316	2.506811501	2.545050588	2.468572413	2.598585311	2.587113584	NA	2.548874497	2.533578862	2.633000489	2.537402771	2.529754953	2.564170132	NA	3.979016366	2.548874497	2.523381772	4.774389384	2.509360773	2.606233128
3	Fentin hydroxide	24	MEAN_RingSpotAvgIntenCh3	EC65	2.48004414	2.212370528	2.954208824	2.560346223	2.462199232	2.389544966	2.613880946	2.659767851	2.519557863	2.518283227	2.579465767	2.533578862	2.534853498	2.501712956	2.536128135	2.445628961	2.587113584	2.578191131	NA	2.54122668	2.522107136	2.622803399	2.529754953	2.518283227	2.525931045	1.176091259	4.128148807	2.537402771	2.517008591	4.808804563	2.501712956	2.587113584
3	Fentin hydroxide	24	MEAN_RingSpotAvgIntenCh3	EC70	2.44945287	2.193250984	2.942737097	2.552698406	2.453276779	2.385721057	2.606233128	2.644472216	2.513184682	2.508086137	2.525931045	2.524656408	2.527205681	2.495339775	2.528480317	2.4188616	2.576916494	2.569268677	NA	2.533578862	2.514459318	2.613880946	2.522107136	2.502987592	2.487691957	1.260217251	4.26963343	2.527205681	2.51063541	4.839395833	2.492790502	2.567994041
3	Fentin hydroxide	24	MEAN_RingSpotAvgIntenCh3	EC75	2.4188616	2.177955349	2.931265371	2.546325225	2.441805052	NA	2.597310674	2.633000489	2.508086137	2.499163683	2.468572413	2.515733955	2.5208325	2.49024123	2.5208325	2.399742056	2.567994041	2.560346223	NA	2.527205681	2.504262228	2.606233128	2.514459318	2.487691957	2.44945287	1.344343244	4.399646328	2.515733955	2.504262228	4.869987103	2.483868048	2.545050588
3	Fentin hydroxide	24	MEAN_RingSpotAvgIntenCh3	EC80	2.38827033	2.166483623	2.915969736	2.54122668	2.430333326	2.379347876	2.589662857	2.620254127	2.502987592	2.491515866	2.403565965	2.508086137	2.514459318	2.483868048	2.513184682	2.376798604	2.556522315	2.552698406	NA	2.5208325	2.495339775	2.597310674	2.506811501	2.468572413	2.411213782	1.428469236	4.525835316	2.502987592	2.497889047	4.896754464	1.241097708	2.522107136
3	Fentin hydroxide	72	MEAN_RingSpotAvgIntenCh3	EC50	2.453276779	2.422685509	2.409939146	2.383171785	1.917929555	2.147364079	2.50043832	2.508086137	3.122460808	2.977152276	2.386995694	2.515733955	2.533578862	1.757325388	2.54122668	2.300320429	2.395918147	2.525931045	NA	2.93508928	2.79233002	2.587113584	2.436706507	2.394643511	2.602409219	2.185603167	NA	2.692908393	2.560346223	2.223842254	2.553973042	2.40866451
3	Fentin hydroxide	72	MEAN_RingSpotAvgIntenCh3	EC55	2.446903597	2.376798604	2.403565965	2.37807324	1.887338285	2.135892353	2.492790502	2.502987592	3.103341264	2.96568055	2.381897149	2.51063541	2.506811501	1.744028382	2.529754953	2.269729159	2.386995694	2.5208325	NA	2.908321919	2.783407566	2.579465767	2.42905869	2.386995694	2.594761402	2.17413144	NA	2.683985939	2.545050588	2.212370528	2.545050588	2.403565965
3	Fentin hydroxide	72	MEAN_RingSpotAvgIntenCh3	EC60	2.441805052	2.35767906	2.39846742	NA	1.860570924	2.121871354	2.486417321	2.497889047	3.08804563	2.954208824	2.37807324	2.505536865	2.48004414	1.730558026	2.522107136	2.242961798	2.379347876	2.515733955	NA	2.881554558	2.774485113	2.57181795	2.421410872	2.380622512	2.585838948	2.162659714	NA	2.676338122	2.533578862	2.202173438	2.537402771	2.39846742
3	Fentin hydroxide	72	MEAN_RingSpotAvgIntenCh3	EC65	2.436706507	2.342383425	2.393368875	2.371700059	1.833803562	2.111674264	2.48004414	2.492790502	3.072749995	2.942737097	2.372974695	2.50043832	2.44945287	1.7190863	2.513184682	2.216194437	2.372974695	2.51063541	NA	2.854787196	2.768111932	2.564170132	2.415037691	2.372974695	2.579465767	2.155011897	1.176091259	2.669964941	2.525931045	2.193250984	2.527205681	2.393368875
3	Fentin hydroxide	72	MEAN_RingSpotAvgIntenCh3	EC70	2.431607962	2.330911699	2.38827033	NA	1.81086011	2.101477174	2.473670958	2.487691957	3.05745436	2.93508928	2.369150786	2.496614411	2.4188616	1.709082955	2.505536865	2.193250984	2.366601514	2.506811501	NA	2.831843744	2.760464114	2.559071587	2.407389874	2.36787615	2.57181795	2.143540171	NA	2.663591759	2.517008591	2.183053894	2.518283227	2.389544966
3	Fentin hydroxide	72	MEAN_RingSpotAvgIntenCh3	EC75	2.426509417	2.319439973	2.384446421	2.365326877	1.787916658	2.090005448	2.468572413	2.483868048	3.045982633	2.92489219	2.365326877	2.492790502	2.380622512	1.698628389	2.497889047	2.166483623	2.361502969	2.502987592	NA	2.808900291	2.752816297	2.553973042	2.399742056	2.361502969	2.565444768	2.133343081	NA	2.657218578	2.509360773	2.17413144	2.51063541	2.384446421
3	Fentin hydroxide	72	MEAN_RingSpotAvgIntenCh3	EC80	2.421410872	2.307968246	2.379347876	2.362777605	1.764973205	2.081082994	2.462199232	NA	3.030686998	2.915969736	2.360228333	NA	2.338559516	1.68849503	2.49024123	2.143540171	2.355129788	2.499163683	NA	2.78213293	2.746443115	2.548874497	2.390819602	2.355129788	2.559071587	2.124420627	NA	2.650845397	2.502987592	2.165208987	2.501712956	2.379347876
3	Fentin hydroxide	24	MEAN_RingSpotCountRatioCh3Ch2	EC60	3.154326714	4.996176091	3.218058527	4.441709324	4.296400792	3.39013442	4.281105157	3.122460808	3.332775789	3.485732139	3.160699896	2.655943942	4.200803073	3.791644838	2.640648307	4.261985613	3.688399302	4.927345734	NA	4.109029263	3.155601351	3.214234618	NA	4.499067955	3.476809685	3.367190968	NA	4.346111605	NA	2.151187988	NA	NA
3	Fentin hydroxide	24	MEAN_RingSpotCountRatioCh3Ch2	EC65	3.147953533	1.894986102	3.191291166	4.376702875	4.239042161	3.383761239	4.250513887	3.107165173	3.327677244	3.480633594	3.149228169	2.633000489	4.15109226	3.661631941	2.545050588	4.212274799	3.122460808	3.32895188	NA	4.066966267	3.145404261	3.187467257	NA	4.487596229	3.470436504	3.581329857	NA	4.281105157	NA	2.093829357	NA	NA
3	Fentin hydroxide	24	MEAN_RingSpotCountRatioCh3Ch2	EC70	3.141580352	1.581425586	3.160699896	4.311696427	4.181683529	3.378662694	4.216098708	3.095693447	3.322578699	3.474260412	3.137756443	2.617704854	4.097557537	3.531619043	2.44945287	4.162563986	2.839491561	3.145404261	NA	4.02872718	3.137756443	3.156875987	NA	4.472300594	3.462788686	3.757229659	NA	4.219922617	NA	2.044118543	NA	NA
3	Fentin hydroxide	24	MEAN_RingSpotCountRatioCh3Ch2	EC75	3.135207171	1.424645327	3.133932534	4.246689978	4.124324898	3.373564149	4.185507438	3.084221721	3.317480154	3.469161867	3.128833989	2.602409219	4.044022815	3.401606146	2.353855151	4.116677081	2.652120033	4.957937004	NA	3.990488092	1.179915168	3.130108626	NA	4.457004959	3.455140869	3.910186009	NA	4.154916168	NA	1.998231638	NA	NA
3	Fentin hydroxide	24	MEAN_RingSpotCountRatioCh3Ch2	EC80	3.130108626	1.317575882	3.107165173	4.181683529	4.070790176	3.368465604	4.15109226	3.071475358	3.311106973	3.464063322	3.119911536	2.587113584	3.994312001	3.271593249	2.258257433	4.066966267	2.514459318	2.774485113	NA	3.952249005	3.122460808	3.099517356	NA	4.441709324	3.447493051	4.047846724	NA	4.08990972	NA	1.959992551	NA	NA
3	Fentin hydroxide	24	ValidObjectCount	EC50	2.399742056	NA	2.223842254	2.175406077	1.940873007	2.23531398	2.223842254	2.200898802	2.180504622	2.185603167	2.376798604	2.162659714	1.959992551	2.222567618	2.17413144	2.126969899	2.369150786	2.375523967	NA	2.166483623	2.170307532	2.193250984	2.17413144	2.231490072	2.205997347	1.96381646	NA	2.220018345	2.48004414	2.17413144	2.476220231	1.914105646
3	Fentin hydroxide	24	ValidObjectCount	EC55	2.38827033	NA	2.216194437	2.166483623	1.90263392	2.170307532	2.216194437	2.185603167	2.170307532	2.176680713	2.371700059	2.128244536	1.940873007	2.212370528	2.151187988	2.112948901	2.353855151	2.369150786	NA	2.151187988	2.151187988	2.181779258	2.051766361	2.220018345	2.198349529	1.944696916	NA	2.20472271	2.468572413	2.162659714	2.467297777	1.887338285
3	Fentin hydroxide	24	ValidObjectCount	EC60	2.375523967	NA	2.208546619	2.157561169	1.868218741	2.078533722	2.208546619	2.166483623	2.162659714	2.166483623	2.366601514	2.097653266	1.921753464	2.20472271	2.128244536	2.101477174	2.342383425	2.362777605	NA	2.132068444	2.132068444	2.17413144	1.93322519	2.209821255	2.191976348	1.929401281	NA	2.189427075	2.45964996	2.151187988	2.457100687	1.864394832
3	Fentin hydroxide	24	ValidObjectCount	EC65	2.361502969	NA	2.200898802	2.147364079	1.833803562	1.956168642	2.202173438	2.151187988	2.155011897	2.157561169	2.361502969	2.063238087	1.90263392	2.195800257	2.101477174	2.090005448	2.330911699	2.353855151	NA	2.120596718	2.109124992	2.162659714	1.81086011	2.199624165	2.18432853	1.914105646	NA	2.177955349	2.448178234	2.142265534	2.448178234	1.837627471
3	Fentin hydroxide	24	ValidObjectCount	EC70	2.350031243	NA	2.193250984	2.139716262	1.803212293	1.814684019	2.19452562	2.132068444	2.146089443	2.147364079	2.356404424	2.028822908	1.883514376	2.185603167	2.078533722	2.077259086	2.319439973	2.343658061	NA	2.105301083	2.074709813	2.151187988	1.692318939	2.189427075	2.177955349	1.894986102	NA	2.166483623	2.434157235	2.132068444	2.437981144	1.814684019
3	Fentin hydroxide	24	ValidObjectCount	EC75	2.338559516	NA	2.18432853	2.128244536	1.776444931	1.665551578	2.188152439	2.116772809	2.135892353	2.139716262	2.348756606	1.986759912	1.864394832	2.175406077	2.051766361	2.064512723	2.307968246	2.32708779	NA	2.090005448	2.002055547	2.139716262	1.569953859	2.177955349	2.170307532	1.875866559	NA	2.151187988	2.4188616	2.124420627	2.426509417	1.784092749
3	Fentin hydroxide	24	ValidObjectCount	EC80	2.32708779	NA	2.17413144	2.118047446	1.74967757	1.516419137	2.181779258	2.097653266	2.128244536	2.129519172	2.339834153	1.93322519	1.849099197	2.162659714	2.021175091	2.051766361	2.295221884	2.292672611	NA	2.078533722	NA	2.124420627	1.451412688	2.166483623	2.162659714	1.856747015	NA	2.139716262	2.392094239	2.114223537	2.415037691	1.757325388
3	Fentin hydroxide	72	ValidObjectCount	EC50	2.135892353	2.307968246	2.155011897	2.097653266	1.677023304	2.013527273	2.330911699	2.124420627	1.795564475	2.028822908	2.393368875	1.803212293	1.822331836	1.732654803	NA	1.573777768	2.189427075	2.32708779	NA	2.258257433	2.583289676	2.115498173	NA	2.135892353	2.124420627	2.181779258	2.047942452	2.147364079	2.009703365	2.434157235	2.35767906	1.84145138
3	Fentin hydroxide	72	ValidObjectCount	EC55	2.116772809	2.288848703	2.144814807	2.086181539	1.671295089	1.979112095	2.281200885	2.105301083	1.761149296	1.956168642	2.38827033	1.654079852	1.807036201	1.722910209	NA	1.401701875	2.181779258	2.288848703	NA	2.246785707	2.457100687	2.101477174	NA	2.124420627	2.101477174	2.162659714	2.032646817	2.135892353	1.982936003	2.423960145	2.351305879	1.822331836
3	Fentin hydroxide	72	ValidObjectCount	EC60	2.097653266	2.273553068	2.132068444	2.070885904	1.663986325	1.917929555	2.116772809	2.086181539	1.726734118	1.860570924	2.383171785	1.504947411	1.791740566	1.715262392	NA	1.229625981	2.172856804	2.090005448	NA	2.239137889	2.20472271	2.086181539	NA	2.116772809	2.074709813	2.128244536	2.017351182	2.120596718	1.948520825	2.415037691	2.344932698	1.803212293
3	Fentin hydroxide	72	ValidObjectCount	EC65	2.063238087	2.254433524	2.120596718	2.055590269	1.65790376	1.62731249	1.929401281	2.067061996	1.692318939	1.738205844	2.37807324	1.351991061	1.776444931	1.706745272	NA	NA	2.162659714	1.845275289	NA	2.228940799	1.921753464	2.070885904	NA	2.106575719	2.044118543	2.070885904	2.005879456	2.109124992	1.891162194	2.403565965	2.336010244	1.784092749
3	Fentin hydroxide	72	ValidObjectCount	EC70	1.948520825	2.239137889	2.105301083	2.040294635	1.652327227	1.176091259	1.745853661	2.036470726	1.654079852	1.589073403	2.371700059	1.20285862	1.757325388	1.696142848	NA	NA	2.155011897	1.604369038	NA	2.221292982	1.634960308	2.047942452	NA	2.097653266	2.002055547	1.975288186	1.990583821	2.093829357	1.745853661	2.38827033	2.323263881	1.768797114
3	Fentin hydroxide	72	ValidObjectCount	EC75	NA	2.220018345	2.086181539	2.017351182	1.646432034	NA	1.558482133	1.998231638	1.608192947	1.428469236	2.362777605	NA	1.738205844	1.684671122	NA	NA	2.143540171	1.359638879	NA	2.213645164	1.351991061	2.021175091	NA	2.090005448	1.940873007	1.868218741	1.975288186	2.078533722	1.493475685	2.372974695	2.304144338	1.74967757
3	Imazalil	24	MEAN_CircAvgIntenCh4	EC125	4.124324898	NA	4.479948411	4.598489582	NA	4.66731994	4.047846724	4.812628472	4.977056548	NA	4.977056548	4.690263392	4.05931845	4.613785217	3.81458829	4.583193947	4.487596229	4.697911209	NA	4.479948411	NA	4.755269841	4.686439483	NA	4.560250495	4.369055058	4.39199851	4.476124502	4.319344244	4.124324898	NA	4.426413689
3	Imazalil	24	MEAN_CircAvgIntenCh4	EC130	4.181683529	NA	4.522011407	4.625256943	3.933129461	4.686439483	4.128148807	4.824100198	NA	NA	NA	4.720854662	4.116677081	4.648200396	4.227570434	4.617609126	4.506715772	4.732326388	NA	4.510539681	NA	4.793508928	4.713206844	4.326992062	4.6061374	4.403470236	4.45318105	4.522011407	4.36140724	4.193155256	NA	4.495244046
3	Imazalil	24	MEAN_CircAvgIntenCh4	EC135	4.227570434	3.860475195	4.560250495	4.652024305	4.124324898	4.705559027	4.189331347	4.835571924	NA	NA	NA	4.751445932	4.170211803	4.678791666	4.326992062	4.644376487	4.529659225	4.766741567	NA	4.541130951	NA	4.827924107	4.736150297	4.66731994	4.648200396	4.434061506	4.499067955	4.564074404	4.395822419	4.254337796	NA	4.54495486
3	Imazalil	24	MEAN_CircAvgIntenCh4	EC140	4.273457339	4.162563986	4.594665673	4.674967757	4.235218252	4.720854662	4.239042161	4.845896478	NA	NA	NA	4.774389384	4.219922617	4.705559027	4.384350693	4.671143848	4.548778769	4.793508928	NA	4.567898312	NA	4.858515377	4.755269841	4.736150297	4.690263392	4.460828868	4.533483134	4.598489582	4.426413689	4.311696427	NA	4.579370038
3	Imazalil	24	MEAN_CircAvgIntenCh4	EC145	4.311696427	4.26963343	4.625256943	4.697911209	4.311696427	4.736150297	4.281105157	4.854691468	NA	NA	NA	4.797332837	4.265809522	4.724678571	4.426413689	4.694087301	4.567898312	4.820276289	NA	4.594665673	NA	4.889106647	4.770565476	4.778213293	4.724678571	4.487596229	4.564074404	4.632904761	4.45318105	4.357583332	NA	4.613785217
3	Imazalil	24	MEAN_CircAvgIntenCh4	EC150	4.349935514	4.338463788	4.655848213	4.717030753	4.372878966	4.747622023	4.319344244	4.864276732	NA	NA	NA	4.81645238	4.307872518	4.743798114	4.460828868	4.713206844	4.590841765	4.84704365	NA	4.617609126	NA	4.915874008	4.785861111	4.804980654	4.759093749	4.510539681	4.587017856	4.659672122	4.476124502	4.403470236	NA	4.63672867
3	Imazalil	72	MEAN_CircAvgIntenCh4	EC120	2.984800094	4.506715772	4.196979164	4.602313491	4.648200396	NA	3.959896822	4.399646328	4.170211803	4.522011407	NA	4.254337796	4.45318105	4.804980654	NA	1.176091259	4.724678571	NA	NA	4.590841765	4.720854662	4.26963343	NA	NA	4.495244046	4.196979164	4.338463788	4.414941963	4.384350693	4.311696427	4.124324898	3.856651286
3	Imazalil	72	MEAN_CircAvgIntenCh4	EC125	3.294536702	4.54495486	4.26963343	4.671143848	4.682615575	NA	4.082261902	4.460828868	4.258161704	4.571722221	NA	4.323168153	4.487596229	4.820276289	NA	4.602313491	4.751445932	NA	NA	4.629080852	4.751445932	4.349935514	NA	NA	4.537307042	4.235218252	4.384350693	4.479948411	4.418765871	4.357583332	4.437885415	4.024903271
3	Imazalil	72	MEAN_CircAvgIntenCh4	EC130	3.485732139	4.571722221	4.326992062	4.713206844	4.713206844	1.176091259	4.174035712	4.506715772	4.334639879	4.613785217	NA	4.380526784	4.51436359	4.835571924	3.745757933	4.713206844	4.774389384	NA	NA	4.663496031	4.782037202	4.407294145	NA	NA	4.571722221	4.26963343	4.418765871	4.533483134	4.449357141	4.399646328	4.736150297	4.193155256
3	Imazalil	72	MEAN_CircAvgIntenCh4	EC135	3.623392853	4.598489582	4.376702875	4.747622023	4.739974206	3.975192457	4.242866069	4.54495486	4.403470236	4.648200396	NA	4.430237598	4.541130951	4.850867559	3.994312001	4.782037202	4.793508928	NA	NA	4.694087301	4.804980654	4.45318105	NA	NA	4.598489582	4.304048609	4.449357141	4.579370038	4.476124502	4.437885415	4.996176091	4.36140724
3	Imazalil	72	MEAN_CircAvgIntenCh4	EC140	3.738110115	4.625256943	4.42258978	4.770565476	4.762917658	4.200803073	4.3002247	4.57554613	4.464652776	4.678791666	NA	4.468476685	4.564074404	4.866163194	4.112853172	4.827924107	4.808804563	NA	NA	4.720854662	4.827924107	4.491420137	NA	NA	4.621433035	4.33081597	4.479948411	4.613785217	4.499067955	4.472300594	NA	4.529659225
3	Imazalil	72	MEAN_CircAvgIntenCh4	EC145	3.829883925	4.644376487	4.460828868	4.793508928	4.782037202	4.334639879	4.349935514	4.598489582	4.522011407	4.705559027	NA	4.506715772	4.587017856	4.87763492	4.189331347	4.862339285	4.827924107	NA	NA	4.743798114	4.850867559	4.525835316	NA	NA	4.640552578	4.357583332	4.502891864	4.648200396	4.522011407	4.506715772	NA	4.697911209
3	Imazalil	72	MEAN_CircAvgIntenCh4	EC150	3.910186009	4.663496031	4.495244046	4.812628472	4.801156745	4.430237598	4.39199851	4.621433035	4.571722221	4.728502479	NA	4.537307042	4.6061374	4.889106647	4.246689978	4.892930555	4.839395833	NA	NA	4.766741567	4.869987103	4.552602677	NA	NA	4.659672122	4.380526784	4.525835316	4.678791666	4.541130951	4.541130951	NA	4.869987103
3	Imazalil	24	MEAN_RingAvgIntenCh2	EC70	4.804980654	4.762917658	4.904402281	4.804980654	4.965584821	4.663496031	4.889106647	4.87763492	4.778213293	4.808804563	NA	NA	4.942641369	4.766741567	4.587017856	4.552602677	4.950289186	4.732326388	NA	NA	4.854691468	4.996176091	4.965584821	NA	NA	4.54495486	4.598489582	4.743798114	4.862339285	4.747622023	4.946465278	4.648200396
3	Imazalil	24	MEAN_RingAvgIntenCh2	EC75	4.728502479	4.724678571	4.854691468	4.732326388	4.919697916	4.609961308	4.854691468	4.827924107	4.652024305	4.770565476	NA	NA	4.881458829	4.720854662	4.51436359	4.529659225	4.919697916	4.648200396	NA	4.954113095	4.743798114	4.957937004	4.946465278	NA	4.996176091	4.51436359	4.560250495	4.652024305	4.835571924	4.686439483	4.87763492	4.587017856
3	Imazalil	24	MEAN_RingAvgIntenCh2	EC80	4.66731994	4.686439483	4.789685019	4.63672867	4.866163194	4.54495486	4.81645238	4.774389384	4.353759423	4.724678571	NA	NA	4.804980654	4.66731994	4.426413689	4.506715772	4.885282738	4.552602677	NA	4.835571924	4.632904761	4.90822619	4.919697916	NA	4.904402281	4.479948411	4.510539681	4.541130951	4.797332837	4.609961308	4.801156745	4.518187499
3	Imazalil	72	MEAN_RingAvgIntenCh2	EC80	NA	4.506715772	4.778213293	4.965584821	4.885282738	NA	4.820276289	4.759093749	4.158740077	4.613785217	NA	NA	4.747622023	4.873811012	4.495244046	4.793508928	4.686439483	4.705559027	NA	4.732326388	4.835571924	4.701735118	4.548778769	NA	4.743798114	1.642608125	3.914009918	4.655848213	4.84704365	4.705559027	4.869987103	NA
3	Imazalil	24	ValidObjectCount	EC60	4.912050099	4.686439483	4.732326388	4.892930555	4.564074404	4.93881746	4.57554613	4.90822619	4.858515377	4.892930555	NA	NA	4.567898312	4.93881746	4.54495486	4.728502479	NA	4.824100198	NA	NA	4.349935514	4.996176091	4.912050099	NA	NA	4.541130951	4.629080852	4.881458829	4.476124502	4.655848213	4.866163194	4.717030753
3	Imazalil	24	ValidObjectCount	EC65	4.854691468	4.640552578	4.66731994	4.858515377	4.548778769	4.912050099	4.506715772	4.885282738	4.81645238	4.869987103	NA	4.984704365	4.445533233	4.927345734	4.518187499	4.686439483	NA	4.766741567	NA	4.957937004	4.200803073	4.957937004	4.889106647	NA	4.961760913	4.531973964	4.57554613	4.785861111	4.403470236	4.640552578	4.81645238	4.671143848
3	Imazalil	24	ValidObjectCount	EC70	4.747622023	4.587017856	4.598489582	4.812628472	4.537307042	4.885282738	4.437885415	4.862339285	4.770565476	4.84704365	4.992352183	4.946465278	4.284929065	4.915874008	4.491420137	4.644376487	4.992352183	4.705559027	NA	4.835571924	NA	4.90822619	4.858515377	NA	4.892930555	4.522011407	4.51436359	4.690263392	4.323168153	4.621433035	4.766741567	4.617609126
3	Imazalil	24	ValidObjectCount	EC75	4.315520335	4.529659225	4.525835316	4.728502479	4.522011407	4.854691468	4.357583332	4.831748015	4.720854662	4.81645238	4.728502479	4.904402281	4.063142358	4.900578373	4.460828868	4.602313491	4.977056548	4.632904761	NA	4.705559027	NA	4.858515377	4.808804563	NA	4.81645238	4.510539681	4.449357141	4.587017856	4.231394343	4.602313491	4.709382936	4.548778769
3	Imazalil	24	ValidObjectCount	EC80	3.562210313	4.460828868	4.449357141	4.468476685	4.510539681	4.827924107	4.273457339	4.797332837	4.671143848	4.766741567	4.441709324	4.854691468	3.757229659	4.885282738	4.42258978	4.560250495	4.957937004	4.552602677	NA	4.564074404	NA	4.801156745	4.709382936	NA	4.736150297	4.499067955	4.372878966	4.472300594	4.131972716	4.583193947	4.648200396	4.45318105
3	Imazalil	72	ValidObjectCount	EC60	4.804980654	4.84704365	4.759093749	4.751445932	4.896754464	4.441709324	4.931169643	4.732326388	4.858515377	4.801156745	4.977056548	4.946465278	4.778213293	NA	4.464652776	NA	4.732326388	4.999358858	NA	NA	NA	4.854691468	NA	4.942641369	4.904402281	4.560250495	4.552602677	4.854691468	4.808804563	4.793508928	4.640552578	NA
3	Imazalil	72	ValidObjectCount	EC65	4.747622023	4.827924107	4.694087301	4.678791666	4.87763492	4.349935514	4.900578373	4.63672867	4.793508928	4.697911209	4.954113095	4.923521825	4.751445932	NA	4.449357141	NA	4.686439483	4.977056548	NA	NA	NA	4.789685019	NA	4.934993551	4.881458829	4.533483134	4.541130951	4.81645238	4.762917658	4.755269841	4.292576883	NA
3	Imazalil	72	ValidObjectCount	EC70	4.686439483	4.804980654	4.587017856	4.602313491	4.858515377	4.246689978	4.858515377	4.487596229	4.621433035	4.518187499	4.931169643	4.896754464	4.724678571	NA	4.437885415	NA	4.63672867	4.950289186	NA	NA	NA	4.694087301	NA	4.923521825	4.854691468	4.502891864	4.531460286	4.762917658	4.717030753	4.717030753	3.871946921	NA
3	Imazalil	72	ValidObjectCount	EC75	4.629080852	4.778213293	4.353759423	4.510539681	4.835571924	4.135796625	4.785861111	4.017255454	4.246689978	4.311696427	4.90822619	4.862339285	4.690263392	NA	4.42258978	NA	4.587017856	4.919697916	NA	NA	NA	4.48377232	NA	4.912050099	4.81645238	4.472300594	4.522011407	4.663496031	4.671143848	4.678791666	3.447493051	4.885282738
3	Imazalil	72	ValidObjectCount	EC80	4.564074404	4.751445932	3.914009918	4.411118054	4.812628472	4.005783727	4.552602677	NA	3.841355651	4.101381446	4.881458829	4.812628472	4.659672122	NA	4.403470236	NA	4.533483134	4.885282738	NA	NA	NA	3.933129461	NA	4.900578373	4.762917658	4.437885415	4.510539681	4.36140724	4.621433035	4.640552578	3.023039181	4.502891864
3	Permethrin	24	MEAN_RingSpotAvgIntenCh3	EC120	4.185507438	4.353759423	4.537307042	3.818412199	4.502891864	NA	4.701735118	4.48377232	4.265809522	4.384350693	4.594665673	4.567898312	4.212274799	4.296400792	4.047846724	3.741934024	4.609961308	4.239042161	NA	4.525835316	NA	4.782037202	4.655848213	4.682615575	4.743798114	4.395822419	4.277281248	4.869987103	4.594665673	4.235218252	4.594665673	4.353759423
3	Permethrin	24	MEAN_RingSpotAvgIntenCh3	EC125	4.227570434	4.372878966	4.770565476	4.044022815	4.571722221	1.176091259	4.739974206	4.518187499	4.365231149	4.426413689	4.644376487	4.625256943	4.315520335	4.323168153	4.154916168	4.319344244	4.648200396	4.265809522	NA	4.609961308	NA	4.812628472	4.690263392	4.736150297	4.785861111	4.42258978	4.307872518	4.892930555	4.632904761	4.288752974	4.644376487	4.42258978
3	Permethrin	24	MEAN_RingSpotAvgIntenCh3	EC130	4.261985613	4.388174601	4.992352183	4.177859621	4.629080852	4.05931845	4.774389384	4.556426586	4.449357141	4.468476685	4.686439483	4.671143848	4.399646328	4.349935514	4.231394343	4.479948411	4.678791666	4.292576883	NA	4.686439483	NA	4.839395833	4.717030753	4.785861111	4.820276289	4.449357141	4.334639879	4.912050099	4.66731994	4.334639879	4.686439483	4.479948411
3	Permethrin	24	MEAN_RingSpotAvgIntenCh3	EC135	4.288752974	4.399646328	NA	4.277281248	4.678791666	4.254337796	4.804980654	4.590841765	4.522011407	4.510539681	4.724678571	4.717030753	4.468476685	4.372878966	4.288752974	4.579370038	4.701735118	4.315520335	NA	4.762917658	NA	4.862339285	4.743798114	4.827924107	4.850867559	4.472300594	4.36140724	4.931169643	4.697911209	4.376702875	4.724678571	4.529659225
3	Permethrin	24	MEAN_RingSpotAvgIntenCh3	EC140	4.315520335	4.414941963	NA	4.353759423	4.724678571	4.372878966	4.831748015	4.625256943	4.587017856	4.548778769	4.755269841	4.755269841	4.529659225	4.395822419	4.334639879	4.652024305	4.724678571	4.338463788	NA	4.831748015	NA	4.881458829	4.766741567	4.866163194	4.881458829	4.491420137	4.380526784	4.950289186	4.724678571	4.411118054	4.755269841	4.571722221
3	Permethrin	24	MEAN_RingSpotAvgIntenCh3	EC145	4.338463788	4.426413689	NA	4.414941963	4.762917658	4.457004959	4.854691468	4.659672122	4.644376487	4.590841765	4.782037202	4.789685019	4.583193947	4.414941963	4.372878966	4.709382936	4.743798114	4.357583332	NA	4.900578373	NA	4.896754464	4.789685019	4.904402281	4.904402281	4.510539681	4.403470236	4.965584821	4.747622023	4.445533233	4.785861111	4.609961308
3	Permethrin	24	MEAN_RingSpotAvgIntenCh3	EC150	4.357583332	4.437885415	NA	4.468476685	4.801156745	4.522011407	4.873811012	4.694087301	4.697911209	4.632904761	4.808804563	4.820276289	4.632904761	4.434061506	4.411118054	4.759093749	4.762917658	4.380526784	NA	4.96940873	NA	4.912050099	4.808804563	4.93881746	4.927345734	4.529659225	4.42258978	4.980880456	4.770565476	4.476124502	4.812628472	4.644376487
3	Piperonyl butoxide	24	MEAN_CircAvgIntenCh4	EC120	3.837531743	1.176091259	3.971368549	2.659767851	1.929401281	NA	3.703694937	3.5124995	4.170211803	1.218154255	4.005783727	3.803116564	4.502891864	4.288752974	1.283160704	NA	4.411118054	4.326992062	NA	NA	NA	3.795468747	1.38640624	NA	4.529659225	3.638688488	4.434061506	2.273553068	3.856651286	4.376702875	NA	4.39199851
3	Piperonyl butoxide	24	MEAN_CircAvgIntenCh4	EC125	3.887242556	3.54309077	4.021079362	2.938913189	3.707518846	NA	3.849003469	3.344247515	4.319344244	4.181683529	4.139620533	4.055494541	4.797332837	4.319344244	1.206682529	NA	4.506715772	4.518187499	NA	NA	NA	3.806940473	1.210506438	NA	4.57554613	3.738110115	4.476124502	3.646336306	3.963720731	4.441709324	NA	4.464652776
3	Piperonyl butoxide	72	MEAN_CircAvgIntenCh4	EC120	NA	4.273457339	3.306008428	4.26963343	1.917929555	NA	3.489556047	3.745757933	3.948425096	4.797332837	4.759093749	4.070790176	4.48377232	4.032551089	NA	NA	4.42258978	4.449357141	NA	2.732422117	1.214330346	3.806940473	NA	NA	3.726638389	3.87577083	3.944601187	3.940777279	4.678791666	4.204626982	3.860475195	3.780173112
3	Piperonyl butoxide	72	MEAN_CircAvgIntenCh4	EC125	1.176091259	4.288752974	3.501027774	4.346111605	3.730462298	NA	3.673103667	3.860475195	3.990488092	4.858515377	4.785861111	4.086085811	4.533483134	4.041473542	NA	NA	4.460828868	4.686439483	NA	2.525931045	1.225802073	3.925481644	NA	NA	3.826060017	3.9063621	3.971368549	4.044022815	4.709382936	4.227570434	3.910186009	3.883418648
3	Piperonyl butoxide	72	MEAN_CircAvgIntenCh4	EC130	3.290712793	4.307872518	3.661631941	4.407294145	3.776349203	NA	3.818412199	3.971368549	4.032551089	4.912050099	4.812628472	4.105205355	4.579370038	4.051670632	NA	NA	4.499067955	4.912050099	NA	2.277376976	1.244921616	3.990488092	NA	NA	3.910186009	3.925481644	3.994312001	4.105205355	4.732326388	4.250513887	3.952249005	3.979016366
3	Piperonyl butoxide	72	MEAN_CircAvgIntenCh4	EC135	3.436021325	4.323168153	3.791644838	4.464652776	3.822236108	NA	3.940777279	4.078437993	4.070790176	4.961760913	4.835571924	4.128148807	4.625256943	4.912050099	NA	NA	4.537307042	NA	NA	1.894986102	1.275512886	4.036374997	4.996176091	NA	3.982840275	3.944601187	4.017255454	4.15109226	4.755269841	4.273457339	4.001959819	4.070790176
3	Piperonyl butoxide	72	MEAN_CircAvgIntenCh4	EC140	3.520147317	4.338463788	3.9063621	4.518187499	3.868123013	NA	4.044022815	4.185507438	4.105205355	NA	4.854691468	4.158740077	4.66731994	4.070790176	3.030686998	1.596721221	4.571722221	NA	NA	4.017255454	1.41699751	4.074614085	4.954113095	NA	4.044022815	3.963720731	4.036374997	4.185507438	4.774389384	4.296400792	4.05931845	4.158740077
3	Piperonyl butoxide	72	MEAN_CircAvgIntenCh4	EC145	3.585153766	4.353759423	4.009607636	4.564074404	3.914009918	NA	4.135796625	4.292576883	4.143444442	NA	4.873811012	NA	4.705559027	4.082261902	3.340423606	3.665455849	4.609961308	NA	NA	4.063142358	NA	4.105205355	4.90822619	NA	4.105205355	3.979016366	4.055494541	4.216098708	4.793508928	4.319344244	4.147268351	4.246689978
3	Piperonyl butoxide	24	MEAN_RingSpotCountRatioCh3Ch2	EC50	4.02872718	4.05931845	4.430237598	4.713206844	3.921657735	4.093733628	4.632904761	4.166387894	NA	4.652024305	3.32895188	4.426413689	4.304048609	4.812628472	4.193155256	3.600449401	4.407294145	NA	NA	3.883418648	4.583193947	4.717030753	4.082261902	4.644376487	3.933129461	4.304048609	4.39199851	4.03892427	4.342287697	4.219922617	4.449357141	4.720854662
3	Piperonyl butoxide	24	MEAN_RingSpotCountRatioCh3Ch2	EC55	3.963720731	4.013431545	4.338463788	4.644376487	3.868123013	3.99813591	4.587017856	4.135796625	NA	4.571722221	3.187467257	4.36140724	4.235218252	4.789685019	4.078437993	3.485732139	4.39199851	NA	NA	3.78399702	4.495244046	4.491420137	3.944601187	4.571722221	3.818412199	4.277281248	4.292576883	4.024903271	4.319344244	4.131972716	4.319344244	4.674967757
3	Piperonyl butoxide	24	MEAN_RingSpotCountRatioCh3Ch2	EC60	3.860475195	3.963720731	4.254337796	4.571722221	3.175995531	3.9063621	4.541130951	4.109029263	NA	4.464652776	3.045982633	4.296400792	4.170211803	4.766741567	3.956072914	3.374838785	4.380526784	NA	NA	3.684575393	4.407294145	4.223746526	3.803116564	4.499067955	3.703694937	4.250513887	4.193155256	4.013431545	4.235218252	4.040198906	4.189331347	4.632904761
3	Piperonyl butoxide	24	MEAN_RingSpotCountRatioCh3Ch2	EC65	3.60427331	3.914009918	4.170211803	4.502891864	1.527890863	3.81458829	4.495244046	4.078437993	NA	4.315520335	2.90449801	4.231394343	4.105205355	4.743798114	3.826060017	3.26776934	4.36140724	NA	NA	3.588977675	4.319344244	3.952249005	3.646336306	4.426413689	3.592801583	4.223746526	4.101381446	4.001959819	2.181779258	3.952249005	4.05931845	4.587017856
3	Piperonyl butoxide	24	MEAN_RingSpotCountRatioCh3Ch2	EC70	3.061278268	3.860475195	4.086085811	4.434061506	NA	3.726638389	4.449357141	4.044022815	NA	4.05931845	2.755365569	4.166387894	4.040198906	4.720854662	3.692223211	3.153052078	4.342287697	NA	NA	3.489556047	4.235218252	3.680751484	3.470436504	4.346111605	3.478084321	4.200803073	4.009607636	3.986664184	NA	3.864299104	3.925481644	4.54495486
3	Piperonyl butoxide	24	MEAN_RingSpotCountRatioCh3Ch2	EC75	2.487691957	3.791644838	3.99813591	4.365231149	NA	3.634864579	4.399646328	4.001959819	NA	NA	2.594761402	4.101381446	3.975192457	4.697911209	3.546914678	3.034510907	4.315520335	NA	NA	3.386310511	4.147268351	3.409253964	3.271593249	4.265809522	3.363367059	4.177859621	3.914009918	3.96754464	NA	3.776349203	3.791644838	4.499067955
3	Piperonyl butoxide	24	MEAN_RingSpotCountRatioCh3Ch2	EC80	1.910281737	3.703694937	3.910186009	4.292576883	NA	3.54309077	4.349935514	3.952249005	NA	NA	2.38827033	3.2065868	3.910186009	4.674967757	3.386310511	2.889202375	4.26963343	NA	NA	3.286888884	4.05931845	3.137756443	3.042158725	4.181683529	3.248649797	4.15109226	3.822236108	3.93695337	NA	3.688399302	3.657808032	4.45318105
3	Piperonyl butoxide	24	ValidObjectCount	EC50	4.128148807	4.380526784	NA	4.143444442	4.258161704	4.537307042	4.380526784	4.793508928	4.12050099	NA	4.963519911	4.166387894	3.971368549	4.281105157	4.3002247	4.934993551	4.518187499	4.671143848	NA	4.839395833	4.96940873	NA	4.044022815	4.950289186	NA	4.457004959	4.541130951	4.105205355	4.307872518	4.996176091	NA	NA
3	Piperonyl butoxide	24	ValidObjectCount	EC55	4.109029263	4.277281248	NA	4.070790176	4.227570434	4.216098708	4.353759423	4.736150297	4.101381446	NA	4.954113095	4.15109226	3.860475195	4.273457339	4.250513887	4.873811012	4.460828868	4.472300594	NA	4.804980654	4.797332837	NA	3.959896822	4.93881746	NA	4.418765871	4.499067955	4.093733628	4.302773973	4.648200396	NA	NA
3	Piperonyl butoxide	24	ValidObjectCount	EC60	4.093733628	4.193155256	NA	3.982840275	4.196979164	3.879594739	4.326992062	4.678791666	4.082261902	NA	4.942641369	4.139620533	3.749581842	4.267084158	4.204626982	4.804980654	4.411118054	4.323168153	NA	4.766741567	4.629080852	NA	3.883418648	4.923521825	NA	4.380526784	4.464652776	4.084811175	4.298950064	4.590841765	NA	4.246689978
3	Piperonyl butoxide	24	ValidObjectCount	EC65	4.078437993	4.124324898	NA	3.871946921	4.170211803	3.531619043	4.3002247	4.613785217	4.066966267	NA	4.931169643	4.128148807	3.631040671	4.260710977	4.158740077	4.732326388	4.365231149	4.204626982	NA	4.728502479	4.457004959	NA	3.803116564	4.912050099	NA	4.346111605	4.437885415	4.074614085	NA	4.556426586	4.189331347	4.204626982
3	Piperonyl butoxide	24	ValidObjectCount	EC70	4.063142358	4.063142358	NA	3.676927576	4.143444442	3.164523804	4.273457339	4.548778769	4.055494541	NA	4.919697916	4.116677081	3.508675591	4.254337796	4.116677081	4.648200396	4.323168153	4.101381446	NA	4.686439483	4.284929065	NA	3.726638389	4.896754464	NA	4.307872518	4.411118054	4.066966267	4.29002761	4.529659225	4.139620533	4.181683529
3	Piperonyl butoxide	24	ValidObjectCount	EC75	4.047846724	4.005783727	NA	3.122460808	4.116677081	2.763013387	4.246689978	4.476124502	4.040198906	NA	4.900578373	4.105205355	3.367190968	4.246689978	4.070790176	4.552602677	4.281105157	4.009607636	NA	4.640552578	4.112853172	NA	3.642512397	4.87763492	NA	4.26963343	4.388174601	4.056769177	4.286203702	4.506715772	4.112853172	4.166387894
3	Piperonyl butoxide	24	ValidObjectCount	EC80	4.032551089	3.948425096	NA	2.311792155	4.086085811	2.300320429	4.219922617	4.399646328	4.024903271	NA	4.881458829	4.093733628	3.195115074	4.239042161	4.024903271	4.437885415	4.239042161	3.921657735	NA	4.590841765	3.940777279	3.883418648	3.558386405	4.862339285	NA	4.227570434	4.36140724	4.047846724	4.282379793	4.487596229	4.08990972	4.15109226
3	Rotenone	24	ValidObjectCount	EC50	3.738110115	4.296400792	NA	3.191291166	4.388174601	NA	4.430237598	3.81458829	3.382486603	4.013431545	4.258161704	4.292576883	3.489556047	4.720854662	3.049806542	4.082261902	4.42258978	4.02872718	NA	4.066966267	3.929305553	4.365231149	3.829883925	4.193155256	3.9063621	4.261985613	4.08990972	4.051670632	3.692223211	4.112853172	4.02872718	3.608097218
3	Rotenone	24	ValidObjectCount	EC55	3.523971226	4.032551089	NA	2.84331547	4.246689978	NA	4.349935514	3.699871028	3.122460808	3.822236108	4.174035712	4.242866069	3.378662694	4.617609126	2.870082831	4.063142358	4.39199851	3.959896822	NA	4.036374997	3.734286207	4.261985613	3.673103667	4.143444442	3.791644838	4.116677081	3.856651286	3.715166663	3.523971226	4.051670632	3.952249005	3.523971226
3	Rotenone	24	ValidObjectCount	EC60	3.321304063	3.806940473	NA	2.499163683	4.116677081	NA	4.265809522	3.588977675	2.84331547	3.619568945	4.105205355	4.193155256	3.244825888	4.495244046	2.682711303	4.044022815	4.365231149	3.898714283	NA	4.009607636	3.539266861	4.154916168	3.527795135	4.097557537	3.680751484	3.963720731	3.596625492	3.397782238	3.363367059	3.990488092	3.883418648	3.436021325
3	Rotenone	24	ValidObjectCount	EC65	3.122460808	3.60427331	NA	2.151187988	3.99813591	NA	4.185507438	3.478084321	2.54122668	3.409253964	4.040198906	4.135796625	3.065102177	4.349935514	2.472396322	4.024903271	4.334639879	3.833707834	NA	3.979016366	3.348071424	4.051670632	3.39013442	4.055494541	3.569858131	3.803116564	3.294536702	3.099517356	3.2065868	3.929305553	3.818412199	3.340423606
3	Rotenone	24	ValidObjectCount	EC70	2.931265371	3.424549599	NA	1.803212293	3.879594739	NA	4.097557537	3.371014876	2.208546619	3.195115074	3.979016366	4.070790176	2.797428565	4.177859621	2.223842254	4.005783727	4.304048609	3.772525294	NA	3.944601187	3.164523804	3.940777279	3.256297614	4.013431545	3.455140869	3.623392853	2.912145827	2.820372018	3.053630451	3.868123013	3.75340575	3.225706344
3	Rotenone	24	ValidObjectCount	EC75	2.743893843	3.260121523	NA	1.44758878	3.764877477	NA	4.005783727	3.263945432	1.818507928	2.977152276	3.921657735	3.986664184	2.411213782	3.971368549	1.860570924	3.986664184	4.273457339	3.699871028	NA	3.9063621	2.980976185	3.829883925	3.118636899	3.971368549	3.340423606	3.42072569	2.365326877	2.560346223	2.900674101	3.803116564	3.692223211	3.084221721
3	Rotenone	24	ValidObjectCount	EC80	2.560346223	3.107165173	NA	NA	3.642512397	NA	3.914009918	3.153052078	1.321399791	2.755365569	3.856651286	3.864299104	1.967640368	3.715166663	1.176091259	3.963720731	4.235218252	3.615745036	NA	3.841355651	2.801252474	3.711342754	2.973328367	3.925481644	3.210410709	3.191291166	1.187562985	2.315616064	2.743893843	3.730462298	3.623392853	2.889202375
3	Rotenone	72	ValidObjectCount	EC50	NA	3.049806542	NA	2.847139379	4.235218252	3.068926086	3.588977675	3.168347713	2.109124992	2.992447911	4.250513887	3.198938983	3.504851682	4.185507438	1.917929555	3.321304063	3.963720731	2.29649652	NA	3.959896822	2.361502969	3.214234618	4.074614085	4.005783727	2.923617554	2.984800094	3.156875987	3.374838785	2.342383425	3.856651286	2.143540171	2.407389874
3	Rotenone	72	ValidObjectCount	EC55	NA	2.87390674	NA	2.69035912	4.105205355	2.93508928	3.474260412	3.019215272	1.929401281	2.808900291	4.109029263	3.02686309	3.367190968	4.097557537	1.803212293	3.076573903	3.887242556	1.875866559	NA	3.711342754	2.20472271	3.126284717	3.894890374	3.940777279	2.789780748	2.736246025	2.969504459	3.214234618	1.891162194	3.799292655	2.028822908	2.189427075
3	Rotenone	72	ValidObjectCount	EC60	NA	2.72095039	NA	2.491515866	3.986664184	2.778309022	3.325127971	2.858611105	1.742029753	2.625352672	3.975192457	2.797428565	3.229530253	4.017255454	1.68849503	2.862435014	3.803116564	1.497299593	NA	3.489556047	2.067061996	3.030686998	3.718990572	3.894890374	2.659767851	2.430333326	2.805076383	3.068926086	1.374934514	3.75340575	1.937049099	1.971464277
3	Rotenone	72	ValidObjectCount	EC65	NA	2.583289676	NA	2.170307532	3.864299104	2.583289676	3.076573903	2.678887394	1.550834316	2.441805052	3.84517956	2.384446421	3.091869538	3.93695337	1.562306042	2.667415668	3.703694937	1.176091259	NA	3.283064975	1.944696916	2.927441462	3.539266861	3.852827378	2.522107136	2.074709813	2.659767851	2.93508928	NA	3.711342754	1.860570924	1.74967757
3	Rotenone	72	ValidObjectCount	EC70	NA	2.457100687	NA	1.176091259	3.726638389	2.319439973	2.652120033	2.48004414	1.35581497	2.258257433	3.722814481	1.176091259	2.954208824	3.860475195	NA	2.48004414	3.554562496	NA	NA	3.076573903	1.833803562	2.801252474	3.35954315	3.818412199	2.376798604	1.696142848	2.525931045	2.808900291	NA	3.673103667	1.791740566	1.531714772
3	Spirodiclofen	24	MEAN_CircAvgIntenCh4	EC120	3.929305553	4.235218252	NA	3.780173112	4.284929065	3.470436504	4.426413689	4.323168153	4.418765871	4.629080852	4.522011407	4.326992062	4.170211803	4.147268351	3.963720731	4.449357141	4.487596229	4.827924107	NA	4.376702875	4.652024305	3.982840275	NA	4.697911209	4.533483134	4.02872718	4.556426586	NA	4.426413689	4.235218252	4.81645238	4.051670632
3	Spirodiclofen	24	MEAN_CircAvgIntenCh4	EC125	3.99813591	4.265809522	NA	4.001959819	4.418765871	3.608097218	4.45318105	4.353759423	4.449357141	4.674967757	4.552602677	4.357583332	4.204626982	4.212274799	4.047846724	4.48377232	4.529659225	4.84704365	NA	4.556426586	4.694087301	4.124324898	NA	4.732326388	4.571722221	4.086085811	4.587017856	NA	4.460828868	4.26963343	4.843219742	4.135796625
3	Spirodiclofen	24	MEAN_CircAvgIntenCh4	EC130	4.051670632	4.292576883	NA	4.128148807	4.495244046	3.711342754	4.476124502	4.384350693	4.479948411	4.713206844	4.579370038	4.388174601	4.235218252	4.265809522	4.116677081	4.510539681	4.567898312	4.866163194	NA	4.736150297	4.728502479	4.212274799	NA	4.759093749	4.609961308	4.135796625	4.609961308	3.944601187	4.491420137	4.3002247	4.866163194	4.204626982
3	Spirodiclofen	24	MEAN_CircAvgIntenCh4	EC135	4.097557537	4.315520335	NA	4.219922617	4.548778769	3.791644838	4.499067955	4.411118054	4.506715772	4.743798114	4.602313491	4.418765871	4.261985613	4.315520335	4.177859621	4.541130951	4.594665673	4.881458829	NA	4.915874008	4.762917658	4.277281248	NA	4.778213293	4.644376487	4.177859621	4.632904761	4.116677081	4.51436359	4.323168153	4.892930555	4.258161704
3	Spirodiclofen	24	MEAN_CircAvgIntenCh4	EC140	4.131972716	4.334639879	4.609961308	4.288752974	4.590841765	3.860475195	4.518187499	4.437885415	4.529659225	4.774389384	4.621433035	4.445533233	4.288752974	4.357583332	4.227570434	4.564074404	4.621433035	4.896754464	NA	NA	4.789685019	4.326992062	NA	4.801156745	4.674967757	4.216098708	4.655848213	4.193155256	4.541130951	4.349935514	4.915874008	4.304048609
3	Spirodiclofen	24	MEAN_CircAvgIntenCh4	EC145	4.162563986	4.353759423	4.632904761	4.346111605	4.629080852	3.921657735	4.533483134	4.460828868	4.552602677	4.797332837	4.640552578	4.472300594	4.311696427	4.395822419	4.273457339	4.587017856	4.644376487	4.910321692	NA	NA	4.81645238	4.369055058	NA	4.81645238	4.705559027	4.250513887	4.674967757	4.242866069	4.560250495	4.372878966	4.934993551	4.342287697
3	Spirodiclofen	24	MEAN_CircAvgIntenCh4	EC150	4.193155256	4.369055058	4.648200396	4.395822419	4.655848213	3.971368549	4.552602677	4.48377232	4.57554613	4.824100198	4.655848213	4.499067955	4.334639879	4.430237598	4.315520335	4.609961308	4.66731994	4.923521825	NA	NA	4.843219742	4.407294145	NA	4.835571924	4.732326388	4.281105157	4.690263392	4.281105157	4.579370038	4.39199851	4.957937004	4.380526784
3	Spirodiclofen	24	MEAN_RingAvgIntenCh2	EC55	4.854691468	4.713206844	4.770565476	4.728502479	4.961760913	4.552602677	4.889106647	4.934993551	4.694087301	NA	4.904402281	NA	4.892930555	4.827924107	4.54495486	4.992352183	4.804980654	4.934993551	NA	NA	4.954113095	4.992352183	4.495244046	NA	NA	4.824100198	4.81645238	4.854691468	4.778213293	4.904402281	4.919697916	4.762917658
3	Spirodiclofen	24	MEAN_RingAvgIntenCh2	EC60	4.801156745	4.659672122	4.720854662	4.682615575	4.942641369	4.537307042	4.839395833	4.912050099	4.63672867	NA	4.885282738	NA	4.843219742	4.785861111	4.525835316	4.946465278	4.755269841	4.919697916	NA	NA	4.881458829	4.954113095	4.468476685	NA	NA	4.778213293	4.778213293	4.827924107	4.736150297	4.873811012	4.820276289	4.709382936
3	Spirodiclofen	24	MEAN_RingAvgIntenCh2	EC65	4.747622023	4.602313491	4.663496031	4.632904761	4.919697916	4.522011407	4.785861111	4.885282738	4.567898312	NA	4.862339285	NA	4.782037202	4.739974206	4.506715772	4.900578373	4.701735118	4.896754464	NA	NA	4.801156745	4.912050099	4.437885415	4.984704365	NA	4.728502479	4.736150297	4.797332837	4.694087301	4.839395833	4.709382936	4.652024305
3	Spirodiclofen	24	MEAN_RingAvgIntenCh2	EC70	4.686439483	4.537307042	4.6061374	4.583193947	4.896754464	4.502891864	4.724678571	4.858515377	4.487596229	4.93881746	4.835571924	NA	4.709382936	4.686439483	4.491420137	4.850867559	4.63672867	4.869987103	NA	NA	4.717030753	4.862339285	4.411118054	4.961760913	NA	4.674967757	4.686439483	4.762917658	4.648200396	4.793508928	4.587017856	4.590841765
3	Spirodiclofen	24	MEAN_RingAvgIntenCh2	EC75	4.621433035	4.472300594	4.541130951	4.529659225	4.873811012	4.487596229	4.652024305	4.827924107	4.388174601	4.728502479	4.804980654	NA	4.621433035	4.625256943	4.468476685	4.797332837	4.560250495	4.827924107	NA	4.988528274	4.625256943	4.812628472	4.376702875	4.934993551	4.946465278	4.6061374	4.629080852	4.720854662	4.594665673	4.736150297	4.45318105	4.522011407
3	Spirodiclofen	24	MEAN_RingAvgIntenCh2	EC80	4.552602677	4.399646328	4.468476685	4.472300594	4.843219742	4.468476685	4.552602677	4.789685019	4.258161704	4.495244046	4.770565476	NA	4.506715772	4.552602677	4.445533233	4.743798114	4.460828868	4.713206844	NA	4.942641369	4.525835316	4.751445932	4.334639879	4.90822619	4.839395833	4.522011407	4.560250495	4.674967757	4.541130951	4.652024305	4.296400792	4.445533233
3	Spirodiclofen	72	MEAN_RingAvgIntenCh2	EC65	NA	4.579370038	NA	NA	4.927345734	4.449357141	4.732326388	4.87763492	4.881458829	4.950289186	4.839395833	NA	NA	4.954113095	4.541130951	4.801156745	4.892930555	4.42258978	NA	4.892930555	4.934993551	4.590841765	4.774389384	NA	4.629080852	4.617609126	4.835571924	4.965584821	4.961760913	4.839395833	4.728502479	4.923521825
3	Spirodiclofen	72	MEAN_RingAvgIntenCh2	EC70	NA	4.502891864	NA	4.973232639	4.90822619	4.346111605	4.652024305	4.84704365	4.739974206	4.931169643	4.782037202	NA	NA	4.93881746	4.479948411	4.766741567	4.782037202	4.342287697	NA	4.850867559	4.892930555	4.430237598	4.694087301	NA	4.518187499	4.479948411	4.766741567	4.927345734	4.896754464	4.782037202	4.697911209	4.892930555
3	Spirodiclofen	72	MEAN_RingAvgIntenCh2	EC75	NA	4.418765871	NA	4.869987103	4.885282738	4.223746526	4.552602677	4.812628472	4.564074404	4.904402281	4.717030753	NA	4.957937004	4.919697916	4.399646328	4.724678571	4.66731994	4.246689978	NA	4.801156745	4.84704365	4.246689978	4.602313491	NA	4.395822419	4.139620533	4.564074404	4.881458829	4.824100198	4.717030753	4.663496031	4.84704365
3	Spirodiclofen	72	MEAN_RingAvgIntenCh2	EC80	NA	4.326992062	NA	4.770565476	4.858515377	4.063142358	4.418765871	4.762917658	4.33081597	4.869987103	4.652024305	NA	4.755269841	4.900578373	4.284929065	4.678791666	4.54495486	4.135796625	NA	4.747622023	4.793508928	4.032551089	4.502891864	NA	4.258161704	3.313656245	3.401606146	4.824100198	4.747622023	4.63672867	4.632904761	4.778213293
3	Spirodiclofen	24	ValidObjectCount	EC50	4.609961308	4.743798114	NA	4.472300594	4.869987103	4.525835316	4.652024305	4.694087301	4.617609126	4.789685019	4.724678571	4.965584821	4.376702875	4.671143848	4.430237598	4.747622023	4.583193947	4.896754464	NA	4.659672122	4.177859621	4.862339285	4.441709324	4.950289186	4.862339285	4.609961308	4.835571924	4.694087301	4.6061374	4.57554613	4.674967757	4.529659225
3	Spirodiclofen	24	ValidObjectCount	EC55	4.594665673	4.694087301	NA	4.384350693	4.84704365	4.495244046	4.567898312	4.671143848	4.57554613	4.747622023	4.686439483	4.923521825	4.315520335	4.629080852	4.388174601	4.709382936	4.567898312	4.87763492	NA	4.621433035	4.143444442	4.835571924	4.430237598	4.93881746	4.835571924	4.594665673	4.808804563	4.66731994	4.57554613	4.564074404	4.6061374	4.51653557
3	Spirodiclofen	24	ValidObjectCount	EC60	4.579370038	4.644376487	NA	4.288752974	4.820276289	4.45318105	4.479948411	4.652024305	4.533483134	4.701735118	4.63672867	4.881458829	4.246689978	4.590841765	4.346111605	4.663496031	4.552602677	4.858515377	NA	4.590841765	4.112853172	4.808804563	4.414941963	4.923521825	4.808804563	4.579370038	4.785861111	4.644376487	4.54495486	4.556426586	4.537307042	4.502891864
3	Spirodiclofen	24	ValidObjectCount	EC65	4.564074404	4.587017856	NA	4.193155256	4.789685019	4.403470236	4.39199851	4.632904761	4.491420137	4.652024305	4.587017856	4.835571924	4.154916168	4.548778769	4.3002247	4.617609126	4.537307042	4.831748015	NA	4.556426586	4.082261902	4.778213293	4.399646328	4.90822619	4.778213293	4.564074404	4.755269841	4.621433035	4.51436359	4.546669246	4.464652776	4.491420137
3	Spirodiclofen	24	ValidObjectCount	EC70	4.548778769	4.525835316	NA	4.097557537	4.755269841	4.319344244	4.3002247	4.609961308	4.445533233	4.594665673	4.525835316	4.789685019	4.009607636	4.502891864	4.250513887	4.571722221	4.522011407	4.793508928	NA	4.525835316	4.051670632	4.747622023	4.384350693	4.889106647	4.747622023	4.548778769	4.728502479	4.594665673	4.487596229	4.537307042	4.388174601	4.476124502
3	Spirodiclofen	24	ValidObjectCount	EC75	4.537307042	4.45318105	NA	3.994312001	4.713206844	4.124324898	4.208450891	4.590841765	4.399646328	4.525835316	4.457004959	4.736150297	3.569858131	4.457004959	4.196979164	4.518187499	4.506715772	4.743798114	NA	4.491420137	4.021079362	4.713206844	4.369055058	4.866163194	4.713206844	4.529659225	4.697911209	4.567898312	4.457004959	4.527619807	4.307872518	4.460828868
3	Spirodiclofen	24	ValidObjectCount	EC80	4.522011407	4.369055058	NA	3.887242556	4.659672122	3.699871028	4.112853172	4.564074404	4.349935514	4.441709324	4.369055058	4.678791666	1.41699751	4.407294145	4.131972716	4.464652776	4.487596229	4.655848213	NA	4.460828868	3.990488092	4.678791666	1.20285862	4.839395833	4.674967757	4.51436359	4.66731994	4.541130951	4.426413689	4.518187499	4.219922617	4.437885415
3	Thapsigargin	72	MEAN_ObjectSizeCh1	EC80	3.550738587	3.554562496	NA	3.306008428	3.868123013	3.248649797	4.457004959	4.017255454	NA	3.428373507	NA	4.609961308	3.791644838	3.81458829	NA	3.699871028	4.055494541	3.887242556	NA	4.185507438	3.156875987	3.577505948	2.055590269	4.395822419	NA	3.290712793	4.124324898	3.638688488	4.166387894	4.732326388	4.464652776	NA
3	Thapsigargin	24	MEAN_RingAvgIntenCh2	EC50	3.966270004	3.688399302	NA	3.592801583	3.699871028	3.623392853	4.036374997	4.047846724	3.615745036	3.673103667	4.082261902	4.036374997	4.051670632	4.066966267	3.914009918	3.707518846	3.730462298	3.879594739	NA	3.910186009	3.806940473	3.692223211	3.577505948	4.116677081	4.177859621	3.642512397	3.696047119	3.670554394	3.803116564	3.799292655	3.696047119	4.139620533
3	Thapsigargin	24	MEAN_RingAvgIntenCh2	EC55	3.952249005	3.674378303	NA	3.58387913	3.673103667	3.611921127	3.982840275	4.017255454	3.592801583	3.660357304	4.044022815	4.021079362	4.032551089	4.017255454	3.833707834	3.688399302	3.718990572	3.852827378	NA	3.898714283	3.800567292	3.680751484	3.562210313	4.097557537	4.131972716	3.627216762	3.665455849	3.660357304	3.741934024	3.780173112	3.688399302	4.093733628
3	Thapsigargin	24	MEAN_RingAvgIntenCh2	EC60	3.93695337	3.662906577	NA	3.57368204	3.646336306	3.599174765	3.93695337	3.986664184	3.562210313	3.648885578	4.009607636	4.009607636	4.013431545	3.971368549	3.749581842	3.673103667	3.706244209	3.826060017	NA	3.888517193	3.795468747	3.669279758	3.550738587	4.082261902	4.08990972	3.615745036	3.638688488	3.650160214	3.688399302	3.761053568	3.679476848	4.047846724
3	Thapsigargin	24	MEAN_RingAvgIntenCh2	EC65	3.921657735	3.651434851	NA	3.564759586	3.615745036	3.586428402	3.894890374	3.959896822	3.520147317	3.637413852	3.975192457	3.994312001	3.99813591	3.925481644	3.657808032	3.657808032	3.693497847	3.799292655	NA	3.879594739	3.789095565	3.657808032	3.535442952	4.066966267	4.047846724	3.60427331	3.615745036	3.638688488	3.634864579	3.745757933	3.670554394	4.001959819
3	Thapsigargin	24	MEAN_RingAvgIntenCh2	EC70	3.902538191	3.641237761	NA	3.554562496	3.588977675	3.57368204	3.852827378	3.93695337	3.405430055	3.625942126	3.944601187	3.979016366	3.986664184	3.87577083	3.550738587	3.642512397	3.683300757	3.772525294	NA	3.868123013	3.781447748	3.650160214	3.516323409	4.051670632	4.009607636	3.592801583	3.588977675	3.62466749	3.581329857	3.734286207	3.661631941	3.952249005
3	Thapsigargin	24	MEAN_RingAvgIntenCh2	EC75	3.879594739	3.629766034	NA	3.545640042	3.554562496	3.562210313	3.81458829	3.910186009	1.176091259	3.613195763	3.910186009	3.963720731	3.971368549	3.822236108	3.416901781	3.627216762	3.673103667	3.745757933	NA	3.857925923	3.772525294	3.641237761	3.497203865	4.036374997	3.971368549	3.580055221	3.566034222	3.611921127	3.531619043	3.718990572	3.653984123	3.902538191
3	Thapsigargin	24	MEAN_RingAvgIntenCh2	EC80	3.84517956	3.617019672	NA	3.535442952	3.516323409	3.550738587	3.772525294	3.887242556	NA	3.600449401	3.879594739	3.944601187	3.959896822	3.761053568	3.218058527	3.611921127	3.661631941	3.711342754	NA	3.847728833	3.761053568	3.631040671	3.466612595	4.017255454	3.933129461	3.566034222	3.54309077	1.715262392	3.478084321	3.707518846	3.642512397	3.841355651
3	Thapsigargin	72	MEAN_RingAvgIntenCh2	EC50	3.32895188	3.520147317	NA	NA	3.26776934	3.168347713	3.210410709	2.212370528	NA	NA	1.527890863	3.428373507	3.871946921	3.631040671	3.523971226	3.54309077	3.562210313	3.860475195	NA	3.817137563	3.290712793	3.29836061	3.428373507	3.244825888	3.099517356	3.068926086	3.413077873	NA	3.221882435	3.657808032	3.294536702	3.214234618
3	Thapsigargin	72	MEAN_RingAvgIntenCh2	EC55	3.29836061	3.363367059	NA	NA	3.233354162	2.969504459	3.198938983	1.761149296	NA	NA	4.074614085	NA	3.837531743	1.229625981	3.458964777	3.48190823	3.550738587	3.837531743	NA	3.809489745	3.118636899	3.289438157	3.401606146	3.202762892	2.942737097	3.053630451	1.998231638	NA	3.110989082	3.615745036	3.233354162	2.824195926
3	Thapsigargin	24	MEAN_RingSpotAvgIntenCh3	EC50	4.112853172	4.074614085	NA	4.208450891	4.021079362	3.864299104	4.479948411	4.441709324	3.711342754	4.078437993	4.154916168	4.109029263	4.48377232	4.261985613	3.661631941	3.772525294	4.112853172	4.009607636	NA	3.948425096	3.730462298	4.162563986	3.638688488	4.135796625	4.235218252	3.772525294	3.959896822	3.842630288	4.522011407	3.799292655	4.047846724	4.063142358
3	Thapsigargin	24	MEAN_RingSpotAvgIntenCh3	EC55	4.08990972	4.047846724	NA	4.093733628	4.001959819	3.829883925	4.3002247	4.3002247	3.703694937	4.040198906	4.135796625	4.095008265	4.388174601	4.223746526	3.647610942	3.726638389	4.082261902	3.975192457	NA	3.910186009	3.720265208	4.112853172	3.625942126	4.116677081	4.208450891	3.738110115	3.914009918	3.833707834	4.434061506	3.768701385	4.02872718	4.044022815
3	Thapsigargin	24	MEAN_RingSpotAvgIntenCh3	EC60	4.074614085	4.024903271	NA	4.02872718	3.986664184	3.803116564	4.170211803	4.223746526	3.693497847	4.013431545	4.124324898	4.082261902	4.319344244	4.189331347	3.634864579	3.692223211	4.05931845	3.944601187	NA	3.879594739	3.711342754	4.074614085	3.611921127	4.101381446	4.189331347	3.718990572	3.883418648	3.82478538	4.36140724	3.749581842	4.009607636	4.02872718
3	Thapsigargin	24	MEAN_RingSpotAvgIntenCh3	EC65	4.05931845	4.009607636	NA	3.979016366	3.975192457	3.780173112	4.066966267	4.166387894	3.685850029	3.986664184	4.112853172	4.073339448	4.265809522	4.162563986	3.623392853	3.657808032	4.040198906	3.917833826	NA	3.852827378	3.703694937	4.040198906	3.601724037	4.091184356	4.174035712	3.703694937	3.852827378	3.817137563	4.3002247	3.734286207	3.994312001	4.017255454
3	Thapsigargin	24	MEAN_RingSpotAvgIntenCh3	EC70	4.047846724	3.994312001	NA	3.940777279	3.961171459	3.757229659	3.975192457	4.124324898	3.678202212	3.96754464	4.103930718	4.063142358	4.219922617	4.135796625	3.611921127	3.627216762	4.021079362	3.891066465	NA	3.826060017	3.696047119	4.009607636	3.591526947	4.082261902	4.162563986	3.688399302	3.829883925	3.810764382	4.242866069	3.718990572	3.979016366	4.005783727
3	Thapsigargin	24	MEAN_RingSpotAvgIntenCh3	EC75	4.036374997	3.982840275	NA	3.910186009	3.949699732	3.734286207	3.894890374	4.08990972	3.670554394	3.948425096	4.093733628	4.055494541	4.181683529	4.112853172	3.600449401	3.596625492	4.005783727	3.868123013	NA	3.803116564	3.689673938	3.982840275	3.581329857	4.073339448	4.148542987	3.676927576	3.806940473	3.8043912	4.193155256	3.707518846	3.963720731	3.994312001
3	Thapsigargin	24	MEAN_RingSpotAvgIntenCh3	EC80	4.024903271	3.971368549	NA	3.879594739	3.939502643	3.715166663	3.81458829	4.05931845	3.664181213	3.933129461	4.086085811	4.047846724	4.143444442	4.08990972	3.585153766	3.566034222	3.990488092	3.84517956	NA	3.780173112	3.683300757	3.959896822	3.569858131	4.064416995	4.139620533	3.665455849	3.787820929	3.799292655	4.147268351	3.696047119	3.948425096	3.982840275
3	Thapsigargin	72	MEAN_RingSpotAvgIntenCh3	EC55	3.661631941	4.109029263	NA	NA	3.470436504	4.261985613	3.93695337	3.837531743	4.044022815	3.585153766	4.219922617	4.082261902	4.047846724	3.925481644	3.979016366	3.489556047	3.864299104	4.81645238	NA	4.548778769	3.497203865	3.409253964	3.715166663	4.177859621	4.357583332	3.871946921	3.699871028	4.93881746	4.430237598	3.768701385	3.447493051	3.378662694
3	Thapsigargin	72	MEAN_RingSpotAvgIntenCh3	EC60	3.642512397	4.044022815	NA	3.715166663	3.443669142	4.174035712	3.810764382	3.799292655	3.956072914	3.569858131	4.174035712	3.929305553	4.045297451	3.902538191	3.914009918	3.462788686	3.85537665	4.759093749	NA	4.441709324	3.455140869	3.40033151	3.592801583	4.005783727	4.258161704	3.684575393	3.669279758	4.652024305	4.219922617	3.749581842	3.405430055	3.348071424
3	Thapsigargin	72	MEAN_RingSpotAvgIntenCh3	EC65	3.627216762	3.99813591	NA	3.634864579	3.42072569	4.097557537	3.718990572	3.776349203	3.87577083	3.560935677	4.147268351	3.849003469	NA	3.883418648	3.87577083	3.436021325	3.846454196	4.697911209	NA	4.338463788	3.42072569	3.393958329	3.48190823	3.879594739	4.177859621	3.581329857	3.650160214	4.445533233	4.12050099	3.734286207	3.378662694	3.32895188
3	Thapsigargin	72	MEAN_RingSpotAvgIntenCh3	EC70	3.615745036	3.963720731	NA	3.608097218	3.401606146	4.02872718	3.642512397	3.757229659	3.803116564	3.550738587	4.124324898	3.787820929	4.03892427	3.868123013	3.849003469	3.413077873	3.840081015	4.63672867	NA	4.239042161	3.39013442	3.39013442	3.382486603	3.776349203	4.109029263	3.504851682	3.634864579	4.288752974	4.05931845	3.718990572	3.35954315	3.314930881
3	Thapsigargin	72	MEAN_RingSpotAvgIntenCh3	EC75	3.600449401	3.93695337	NA	3.592801583	3.386310511	3.963720731	3.581329857	3.745757933	3.738110115	3.54309077	4.109029263	3.745757933	NA	3.852827378	3.826060017	3.393958329	3.833707834	4.57554613	NA	4.143444442	3.35954315	3.386310511	3.290712793	3.688399302	4.055494541	3.447493051	3.619568945	4.158740077	4.009607636	3.707518846	3.340423606	3.302184519
3	Thapsigargin	72	MEAN_RingSpotAvgIntenCh3	EC80	3.588977675	3.914009918	NA	3.581329857	3.371014876	3.9063621	3.527795135	3.734286207	3.680751484	3.535442952	4.093733628	3.707518846	4.032551089	3.837531743	3.810764382	3.371014876	3.828609289	4.51436359	NA	4.051670632	3.336599698	3.383761239	3.2065868	3.611921127	4.005783727	3.397782238	3.608097218	4.051670632	3.971368549	3.699871028	3.325127971	3.293262065
3	Thapsigargin	24	ValidObjectCount	EC50	3.218058527	3.615745036	NA	3.436021325	3.447493051	3.5124995	3.569858131	3.891066465	3.478084321	3.634864579	3.688399302	3.696047119	3.497203865	3.657808032	3.26776934	3.592801583	3.600449401	3.596625492	NA	3.829883925	3.761053568	3.577505948	3.265220068	3.801841928	3.718990572	3.485732139	3.439845234	3.558386405	3.489556047	3.661631941	3.617019672	3.826060017
3	Thapsigargin	24	ValidObjectCount	EC55	3.122460808	3.592801583	NA	3.42072569	3.409253964	3.504851682	3.559661041	3.879594739	3.439845234	3.619568945	3.673103667	3.665455849	3.447493051	3.619568945	3.233354162	3.577505948	3.588977675	3.562210313	NA	3.818412199	3.734286207	3.569858131	3.256297614	3.795468747	3.696047119	3.462788686	3.409253964	3.539266861	3.466612595	3.634864579	3.608097218	3.749581842
3	Thapsigargin	24	ValidObjectCount	EC60	3.02686309	3.57368204	NA	3.405430055	3.371014876	3.495929229	3.550738587	3.868123013	3.351895333	3.60427331	3.653984123	3.638688488	3.332775789	3.581329857	3.191291166	3.56348495	3.57368204	3.527795135	NA	3.803116564	3.535442952	3.562210313	3.248649797	3.789095565	3.673103667	3.424549599	3.374838785	3.523971226	1.543186498	3.608097218	3.596625492	1.176091259
3	Thapsigargin	24	ValidObjectCount	EC65	2.93508928	3.550738587	NA	3.386310511	3.325127971	3.488281411	3.54309077	3.856651286	2.047942452	3.581329857	3.634864579	3.608097218	2.954208824	3.535442952	3.141580352	3.550738587	3.558386405	3.497203865	NA	3.78399702	2.766837295	3.554562496	3.241001979	3.782722384	1.74967757	3.306008428	3.336599698	3.504851682	3.397782238	3.577505948	3.587703038	NA
3	Thapsigargin	24	ValidObjectCount	EC70	2.84331547	3.527795135	NA	3.363367059	3.263945432	3.480633594	3.534168316	3.837531743	NA	3.558386405	3.615745036	3.57368204	2.51063541	3.48190823	3.072749995	3.535442952	3.54309077	3.466612595	NA	3.757229659	2.002055547	3.546914678	3.232079525	3.77379993	3.619568945	2.556522315	3.290712793	1.520243046	3.321304063	3.546914678	3.577505948	NA
3	Thapsigargin	24	ValidObjectCount	EC75	2.75154166	3.501027774	NA	3.32895188	3.179819439	3.47171114	3.526520498	1.829979654	NA	3.523971226	3.592801583	3.531619043	2.063238087	3.397782238	1.608192947	3.520147317	3.516323409	3.432197416	NA	3.665455849	1.23344989	1.317575882	3.224431708	3.764877477	3.581329857	1.738205844	3.225706344	2.200898802	NA	3.508675591	3.567308858	NA
3	Troglitazone	72	MEAN_CircAvgIntenCh4	EC120	4.625256943	4.820276289	NA	4.33081597	3.099517356	NA	4.124324898	4.261985613	4.116677081	4.602313491	4.671143848	4.640552578	4.208450891	4.81645238	1.176091259	NA	4.552602677	4.609961308	NA	4.690263392	3.531619043	4.200803073	NA	4.747622023	4.476124502	3.929305553	3.558386405	3.93695337	4.556426586	4.078437993	4.843219742	4.334639879
3	Troglitazone	72	MEAN_CircAvgIntenCh4	EC125	4.644376487	4.831748015	NA	4.376702875	3.416901781	NA	4.181683529	4.33081597	4.166387894	4.629080852	4.694087301	4.652024305	4.292576883	4.831748015	4.147268351	NA	4.583193947	4.652024305	NA	4.713206844	3.638688488	4.288752974	NA	4.782037202	4.522011407	3.986664184	3.741934024	4.032551089	4.57554613	4.08990972	4.885282738	4.472300594
3	Troglitazone	72	MEAN_CircAvgIntenCh4	EC130	4.663496031	4.843219742	NA	4.411118054	3.738110115	NA	4.231394343	4.380526784	4.208450891	4.655848213	4.717030753	4.663496031	4.357583332	4.850867559	4.235218252	NA	4.609961308	4.694087301	NA	4.732326388	3.738110115	4.346111605	NA	4.812628472	4.556426586	4.036374997	3.864299104	4.112853172	4.598489582	4.102656082	4.923521825	4.541130951
3	Troglitazone	72	MEAN_CircAvgIntenCh4	EC135	4.682615575	4.854691468	NA	4.441709324	4.066966267	NA	4.277281248	4.42258978	4.242866069	4.678791666	4.739974206	4.674967757	4.411118054	4.866163194	4.288752974	NA	4.632904761	4.728502479	NA	4.747622023	3.833707834	4.39199851	NA	4.843219742	4.583193947	4.082261902	3.959896822	4.181683529	4.613785217	4.115402445	4.961760913	4.590841765
3	Troglitazone	72	MEAN_CircAvgIntenCh4	EC140	4.696279675	4.866163194	NA	4.468476685	4.403470236	NA	4.315520335	4.45318105	4.273457339	4.697911209	4.759093749	4.686439483	4.457004959	4.881458829	4.323168153	NA	4.655848213	4.759093749	NA	4.762917658	3.929305553	4.426413689	NA	4.869987103	4.6061374	4.12050099	4.032551089	4.239042161	4.632904761	4.125599535	4.996176091	4.629080852
3	Troglitazone	72	MEAN_CircAvgIntenCh4	EC145	4.709382936	4.873811012	NA	4.495244046	4.739974206	NA	4.353759423	4.48377232	4.304048609	4.717030753	4.774389384	4.697911209	4.495244046	4.892930555	4.353759423	NA	4.674967757	4.789685019	NA	4.778213293	4.017255454	4.457004959	NA	4.900578373	4.625256943	4.158740077	4.093733628	4.288752974	4.648200396	4.135796625	NA	4.655848213
3	Troglitazone	72	MEAN_CircAvgIntenCh4	EC150	4.720854662	4.885282738	NA	4.51436359	NA	NA	4.388174601	4.506715772	4.326992062	4.736150297	4.793508928	4.705559027	4.525835316	4.906676233	4.376702875	NA	4.690263392	4.81645238	NA	4.789685019	4.105205355	4.48377232	NA	4.927345734	4.640552578	4.193155256	4.15109226	4.334639879	4.663496031	4.147268351	NA	4.682615575
3	Troglitazone	72	MEAN_RingAvgIntenCh2	EC55	4.640552578	4.892930555	NA	4.720854662	4.934993551	4.93881746	4.854691468	4.992352183	4.697911209	4.946465278	NA	4.835571924	NA	4.915874008	4.755269841	NA	4.869987103	4.613785217	NA	4.858515377	NA	4.946465278	4.782037202	4.996176091	4.862339285	4.900578373	4.755269841	4.854691468	4.801156745	4.84704365	4.915874008	4.996176091
3	Troglitazone	72	MEAN_RingAvgIntenCh2	EC60	4.617609126	4.862339285	NA	4.674967757	4.912050099	4.915874008	4.824100198	4.96940873	4.625256943	4.931169643	NA	4.762917658	NA	4.869987103	4.697911209	NA	4.824100198	4.564074404	NA	4.835571924	NA	4.931169643	4.751445932	4.977056548	4.793508928	4.881458829	4.705559027	4.824100198	4.755269841	4.812628472	4.87763492	4.980880456
3	Troglitazone	72	MEAN_RingAvgIntenCh2	EC65	4.602313491	4.820276289	NA	4.625256943	4.881458829	4.885282738	4.785861111	4.93881746	4.548778769	4.915874008	4.996176091	4.678791666	4.984704365	4.81645238	4.632904761	4.961760913	4.770565476	4.533483134	NA	4.81645238	4.820276289	4.912050099	4.720854662	4.957937004	4.713206844	4.854691468	4.648200396	4.782037202	4.701735118	4.770565476	4.835571924	4.965584821
3	Troglitazone	72	MEAN_RingAvgIntenCh2	EC70	4.587017856	4.755269841	NA	4.571722221	4.84704365	4.854691468	4.743798114	4.904402281	4.464652776	4.892930555	4.965584821	4.579370038	4.961760913	4.755269841	4.548778769	4.866163194	4.713206844	4.502891864	NA	4.793508928	4.342287697	4.889106647	4.690263392	4.927345734	4.609961308	4.824100198	4.579370038	4.728502479	4.644376487	4.724678571	4.789685019	4.946465278
3	Troglitazone	72	MEAN_RingAvgIntenCh2	EC75	4.571722221	4.598489582	NA	4.510539681	4.804980654	4.81645238	4.697911209	4.858515377	4.365231149	4.873811012	4.931169643	4.449357141	4.931169643	4.678791666	4.426413689	4.755269841	4.644376487	4.479948411	NA	4.770565476	4.26963343	4.862339285	4.659672122	4.889106647	4.472300594	4.778213293	4.487596229	4.652024305	4.57554613	4.671143848	4.732326388	4.923521825
3	Troglitazone	72	MEAN_RingAvgIntenCh2	EC80	4.556426586	2.567994041	NA	4.445533233	4.751445932	4.770565476	4.640552578	4.789685019	4.246689978	4.84704365	4.892930555	4.26963343	4.900578373	4.583193947	4.239042161	4.625256943	4.560250495	4.45318105	NA	4.751445932	4.208450891	4.820276289	4.629080852	4.827924107	4.254337796	4.717030753	4.36140724	4.51436359	4.499067955	4.6061374	4.663496031	4.896754464
3	Troglitazone	72	MEAN_RingSpotCountRatioCh3Ch2	EC80	4.705559027	4.801156745	NA	4.376702875	4.659672122	4.001959819	4.686439483	4.426413689	NA	NA	4.671143848	4.671143848	NA	4.185507438	4.009607636	NA	4.311696427	4.479948411	NA	4.369055058	NA	3.08804563	1.466708323	4.904402281	4.54495486	4.594665673	4.686439483	4.009607636	4.625256943	4.996176091	4.26963343	4.143444442
3	Troglitazone	24	ValidObjectCount	EC50	4.602313491	4.919697916	NA	4.831748015	4.801156745	NA	4.843219742	4.812628472	4.556426586	4.929002761	4.858515377	4.766741567	4.927345734	4.835571924	4.66731994	4.644376487	4.659672122	4.801156745	NA	4.529659225	4.277281248	4.717030753	4.717030753	4.936088464	4.850867559	4.548778769	4.552602677	4.804980654	4.858515377	4.539601388	4.804980654	4.556426586
3	Troglitazone	24	ValidObjectCount	EC55	4.583193947	4.906676233	NA	4.801156745	4.770565476	NA	4.820276289	4.789685019	4.548778769	4.918191296	4.835571924	4.732326388	4.912050099	4.812628472	4.617609126	4.583193947	4.625256943	4.774389384	NA	4.479948411	4.246689978	4.686439483	4.678791666	4.927345734	4.831748015	4.533483134	4.533483134	4.778213293	4.831748015	4.529659225	4.782037202	4.510539681
3	Troglitazone	24	ValidObjectCount	EC60	4.564074404	4.892930555	NA	4.770565476	4.739974206	NA	4.793508928	4.762917658	4.541130951	4.904402281	4.808804563	4.697911209	4.896754464	4.789685019	4.564074404	4.51436359	4.590841765	4.743798114	NA	4.430237598	4.219922617	4.655848213	4.640552578	4.915874008	4.808804563	4.518187499	4.51436359	4.751445932	4.804980654	4.520418112	4.751445932	4.464652776
3	Troglitazone	24	ValidObjectCount	EC65	4.548778769	4.881458829	NA	4.736150297	4.705559027	NA	4.766741567	4.736150297	4.533483134	4.892930555	4.778213293	4.663496031	4.873811012	4.762917658	4.506715772	4.437885415	4.556426586	4.709382936	NA	4.380526784	4.189331347	4.625256943	4.602313491	4.904402281	4.785861111	4.502891864	4.495244046	4.720854662	4.770565476	4.510539681	4.724678571	4.42258978
3	Troglitazone	24	ValidObjectCount	EC70	4.529659225	4.869987103	NA	4.694087301	4.66731994	NA	4.736150297	4.705559027	4.527619807	4.873811012	4.743798114	4.625256943	4.843219742	4.732326388	4.445533233	4.346111605	4.522011407	4.674967757	NA	4.326992062	4.162563986	4.594665673	4.564074404	4.889106647	4.762917658	4.48377232	4.476124502	4.686439483	4.732326388	4.502891864	4.690263392	4.376702875
3	Troglitazone	24	ValidObjectCount	EC75	4.51436359	4.858515377	NA	4.648200396	4.625256943	NA	4.705559027	4.674967757	4.520418112	4.858515377	4.697911209	4.583193947	4.801156745	4.701735118	4.376702875	4.227570434	4.48377232	4.63672867	NA	4.26963343	4.135796625	4.564074404	4.522011407	4.873811012	4.732326388	4.464652776	4.460828868	4.652024305	4.690263392	4.49291911	4.659672122	4.33081597
3	Troglitazone	24	ValidObjectCount	EC80	4.491420137	4.845106203	NA	4.587017856	4.57554613	NA	4.674967757	4.644376487	4.51436359	4.835571924	4.63672867	4.541130951	4.720854662	4.66731994	4.3002247	4.066966267	4.441709324	4.594665673	NA	4.208450891	4.105205355	4.529659225	4.48377232	4.854691468	4.701735118	4.437885415	4.441709324	4.613785217	4.632904761	4.48377232	4.621433035	4.284929065
3	Troglitazone	72	ValidObjectCount	EC50	4.889106647	4.96940873	NA	4.87763492	4.889106647	NA	4.839395833	4.862339285	4.690263392	4.743798114	4.873811012	4.923521825	4.850867559	4.951907974	NA	NA	4.789685019	4.520418112	NA	NA	NA	4.831748015	4.923521825	4.94442586	4.808804563	4.697911209	4.774389384	4.66731994	4.812628472	4.583193947	4.820276289	4.778213293
3	Troglitazone	72	ValidObjectCount	EC55	4.869987103	4.963519911	NA	4.866163194	4.866163194	NA	4.804980654	4.839395833	4.640552578	4.705559027	4.854691468	4.912050099	4.789685019	4.942641369	NA	NA	4.755269841	4.508724599	NA	NA	NA	4.801156745	4.912050099	4.934993551	4.778213293	4.652024305	4.686439483	4.613785217	4.789685019	4.529659225	4.789685019	4.736150297
3	Troglitazone	72	ValidObjectCount	EC60	4.854691468	4.956519608	NA	4.850867559	4.84704365	NA	4.762917658	4.81645238	4.583193947	4.66731994	4.835571924	4.900578373	4.728502479	4.931169643	NA	NA	4.720854662	4.499067955	NA	NA	NA	4.770565476	4.896754464	4.927345734	4.747622023	4.6061374	4.594665673	4.560250495	4.766741567	4.479948411	4.755269841	4.690263392
3	Troglitazone	72	ValidObjectCount	EC65	4.835571924	4.950289186	NA	4.835571924	4.827924107	NA	4.701735118	4.789685019	4.51436359	4.625256943	4.812628472	4.889106647	4.66731994	4.919697916	NA	NA	4.686439483	4.487596229	NA	NA	4.904402281	4.728502479	4.881458829	4.917033927	4.717030753	4.556426586	4.499067955	4.502891864	4.739974206	4.434061506	4.720854662	4.63672867
3	Troglitazone	72	ValidObjectCount	EC70	4.81645238	4.942641369	NA	4.81645238	4.808804563	NA	4.613785217	4.759093749	4.426413689	4.579370038	4.793508928	4.87763492	4.602313491	4.904402281	NA	NA	4.644376487	4.476124502	NA	NA	4.782037202	4.678791666	4.866163194	4.90822619	4.678791666	4.506715772	4.403470236	4.437885415	4.717030753	4.388174601	4.686439483	4.579370038
3	Troglitazone	72	ValidObjectCount	EC75	4.797332837	4.934993551	NA	4.797332837	4.785861111	NA	4.45318105	4.728502479	4.315520335	4.529659225	4.766741567	4.866163194	4.537307042	4.889106647	NA	NA	4.602313491	4.467008304	NA	NA	4.655848213	4.609961308	4.850867559	4.897802215	4.63672867	4.449357141	4.3002247	4.372878966	4.690263392	4.349935514	4.648200396	4.506715772
3	Troglitazone	72	ValidObjectCount	EC80	4.774389384	4.927345734	NA	4.778213293	4.766741567	NA	4.181683529	4.690263392	4.15109226	4.472300594	4.739974206	4.850867559	4.468476685	4.873811012	NA	NA	4.556426586	4.457004959	NA	NA	4.533483134	4.487596229	4.835571924	4.889106647	4.587017856	4.384350693	4.193155256	4.304048609	4.659672122	4.307872518	4.609961308	4.418765871
4	Aspirin	72	ValidObjectCount	EC55	6.232779978	6.316754309	NA	6.37019252	NA	6.39309461	6.568677301	6.919842684	6.564860286	6.221328933	6.687004767	NA	6.328205354	6.419813715	6.465617895	NA	6.186975798	6.137354603	6.549592226	NA	6.190792813	6.492337001	NA	5.759470114	6.648834617	6.186975798	6.988548955	6.312937294	6.167890723	NA	6.591579391	6.755711038
4	Aspirin	72	ValidObjectCount	EC60	6.198426843	6.160256693	NA	6.316754309	6.240414008	6.358741474	6.549592226	6.770979098	6.530507151	6.171707738	6.599213422	NA	6.301486249	6.251865054	6.419813715	NA	6.156439678	5.980856986	6.465617895	6.297669234	6.125903557	6.480885956	NA	5.698397874	6.610664467	6.171707738	6.916025669	6.259499084	6.152622663	NA	6.484702971	6.706089842
4	Aspirin	72	ValidObjectCount	EC65	6.167890723	6.003759076	NA	6.263316099	6.144988633	6.328205354	6.530507151	6.679370737	6.496154016	6.148805648	6.526690136	NA	6.270950129	6.038112212	6.381643565	NA	6.133537588	5.828176385	6.389277595	6.217511918	6.068648332	6.465617895	6.183158783	5.660227723	6.572494316	6.160256693	6.843502384	6.213694903	6.137354603	NA	6.42363073	6.660285662
4	Aspirin	72	ValidObjectCount	EC70	6.141171618	5.843444445	NA	6.209877888	6.110635497	6.305303264	6.515239091	6.610664467	6.465617895	6.133537588	6.46943491	NA	6.244231023	5.721299964	6.347290429	NA	6.114452512	5.679312799	6.309120279	6.183158783	6.015210121	6.450349835	5.83962743	5.629691603	6.538141181	6.148805648	6.770979098	6.164073708	6.122086542	NA	6.374009535	6.622115512
4	Aspirin	72	ValidObjectCount	EC75	6.114452512	5.675495784	NA	6.160256693	6.091550422	6.278584159	6.503788046	6.553409241	6.435081775	6.118269527	6.4159967	NA	6.213694903	5.141113679	6.312937294	NA	6.095367437	5.530449212	6.225145948	6.160256693	5.965588926	6.427447745	5.644959663	5.602972498	6.507605061	6.133537588	6.698455812	6.114452512	6.110635497	NA	6.335839384	6.587762376
4	Aspirin	72	ValidObjectCount	EC80	6.083916392	5.503730107	NA	6.106818482	6.072465347	6.255682069	6.492337001	6.507605061	6.404545655	6.108090821	6.37019252	NA	6.179341768	3.984558124	6.278584159	NA	6.072465347	5.377768611	6.133537588	6.141171618	5.908333701	6.40072864	5.499913092	5.580070408	6.47706894	6.118269527	6.625932527	6.061014302	6.095367437	6.996182985	6.301486249	6.553409241
4	Difenoconazole	24	ValidObjectCount	EC50	4.500574124	4.515482119	NA	4.563933103	4.634746079	4.545298109	4.500574124	4.105512259	4.500574124	NA	4.757737037	NA	4.433488147	4.135328249	4.519209118	4.903089987	4.903089987	4.448396142	4.168871238	4.783826028	4.180052234	4.291862196	NA	NA	4.679470063	4.463304137	4.824823014	4.180052234	4.228503217	4.19123323	4.180052234	NA
4	Difenoconazole	24	ValidObjectCount	EC55	4.385037164	4.440942145	NA	4.54157111	4.563933103	4.478212132	4.45585014	4.090604264	4.467031136	NA	4.705559054	NA	4.411126155	4.116693255	4.429761149	4.735375044	4.664562068	4.42603415	4.150236244	4.608657087	4.157690241	4.183779233	4.809915019	NA	4.616111085	4.418580152	4.761464035	4.124147253	4.153963243	4.176325235	4.16141724	NA
4	Difenoconazole	24	ValidObjectCount	EC60	4.280681199	4.362675171	NA	4.526663115	4.493120127	4.414853154	4.418580152	4.075696269	4.433488147	NA	4.653381072	NA	4.392491161	4.098058262	4.332859182	4.552752107	4.493120127	4.407399156	4.135328249	4.493120127	4.139055248	4.150236244	4.295589194	NA	4.552752107	4.373856168	4.694378058	4.094331263	4.083150267	4.16141724	4.146509245	NA
4	Difenoconazole	24	ValidObjectCount	EC65	4.176325235	4.284408198	NA	4.508028122	4.422307151	4.351494175	4.377583166	4.060788274	4.403672157	NA	4.604930089	NA	4.373856168	4.079423268	4.235957215	4.377583166	4.355221174	4.388764163	4.120420254	4.407399156	4.124147253	4.124147253	4.217322221	NA	4.489393128	4.332859182	4.627292081	4.071969271	4.012337291	4.146509245	4.13160125	NA
4	Difenoconazole	24	ValidObjectCount	EC70	4.075696269	4.202414226	NA	4.493120127	4.351494175	4.288135197	4.340313179	4.049607278	4.370129169	NA	4.556479105	NA	4.355221174	4.053334277	4.13160125	4.198687227	4.228503217	4.370129169	4.105512259	4.332859182	4.105512259	4.105512259	4.176325235	3.777536371	4.422307151	4.295589194	4.560206104	4.053334277	3.945251314	4.135328249	4.116693255	4.839731009
4	Difenoconazole	24	ValidObjectCount	EC75	3.971340305	4.105512259	NA	4.474485133	4.276954201	4.22104922	4.295589194	4.034699283	4.33658618	NA	4.508028122	NA	4.329132183	4.01606429	4.023518287	4.023518287	4.109239258	4.355221174	4.090604264	4.262046206	4.086877266	4.086877266	4.150236244	3.732812386	4.351494175	4.258319207	4.489393128	4.030972285	3.874438338	4.116693255	4.105512259	4.672016066
4	Difenoconazole	24	ValidObjectCount	EC80	3.863257342	3.993702297	NA	4.45585014	4.194960229	4.150236244	4.243411212	4.019791288	4.299316193	4.187506231	4.45585014	NA	4.288135197	3.81107936	3.904254328	3.848349347	3.989975299	4.33658618	4.071969271	4.19123323	4.057061276	4.071969271	4.127874252	3.702996397	4.280681199	4.22104922	4.414853154	4.012337291	3.803625362	4.098058262	4.090604264	4.496847126
4	Docetaxel	24	MEAN_RingAvgIntenCh2	EC120	4.785861111	4.273457339	NA	1.665551578	NA	NA	3.898714283	4.434061506	3.914009918	3.818412199	1.244921616	3.424549599	NA	3.745757933	2.460924596	2.567994041	2.411213782	1.74967757	1.81086011	2.889202375	2.613880946	3.202762892	NA	NA	4.946465278	4.663496031	3.191291166	3.772525294	4.762917658	1.539362589	1.577601677	1.638784217
4	Docetaxel	72	MEAN_RingSpotCountRatioCh3Ch2	EC145	3.87577083	3.080397812	NA	4.242866069	3.393958329	4.200803073	4.717030753	4.522011407	4.001959819	4.013431545	4.437885415	1.543186498	3.764877477	2.453276779	NA	4.891319415	4.472300594	4.154916168	NA	3.917833826	4.560250495	4.659672122	4.055494541	2.434157235	3.061278268	NA	2.613880946	4.797332837	2.659767851	3.833707834	4.112853172	3.959896822
4	Docetaxel	72	MEAN_RingSpotCountRatioCh3Ch2	EC150	4.242866069	4.782037202	NA	4.434061506	3.692223211	4.292576883	4.736150297	4.556426586	4.223746526	4.139620533	4.479948411	1.485827867	3.849003469	2.678887394	NA	4.902013613	4.629080852	4.227570434	NA	4.021079362	4.579370038	4.732326388	4.181683529	2.575641858	3.076573903	1.711438483	2.625352672	4.831748015	3.198938983	3.979016366	4.239042161	4.047846724
4	Docetaxel	24	ValidObjectCount	EC60	4.3002247	4.87763492	NA	NA	4.904402281	NA	4.617609126	4.850867559	4.827924107	4.904402281	4.923521825	4.996176091	4.445533233	3.669279758	4.793508928	NA	4.170211803	4.87763492	4.66731994	4.912050099	4.476124502	4.694087301	4.48377232	4.717030753	4.854691468	4.590841765	4.957937004	4.992352183	4.858515377	4.998076574	4.919697916	NA
4	Docetaxel	24	ValidObjectCount	EC65	3.929305553	4.797332837	NA	NA	4.866163194	NA	4.587017856	4.801156745	4.736150297	4.854691468	4.896754464	4.873811012	2.460924596	3.233354162	4.674967757	NA	3.902538191	4.843219742	4.522011407	4.87763492	4.426413689	4.525835316	4.36140724	4.644376487	4.824100198	4.487596229	4.904402281	4.93881746	4.812628472	4.984704365	4.866163194	NA
4	Docetaxel	24	ValidObjectCount	EC70	3.405430055	4.499067955	NA	NA	4.824100198	NA	4.564074404	4.747622023	3.971368549	4.804980654	4.866163194	4.739974206	NA	2.793604656	4.556426586	NA	3.611921127	4.804980654	4.369055058	4.839395833	4.231394343	4.33081597	4.265809522	4.564074404	4.789685019	4.376702875	4.843219742	4.873811012	4.762917658	4.96940873	4.808804563	NA
4	Docetaxel	24	ValidObjectCount	EC75	2.831843744	3.810764382	NA	NA	4.766741567	NA	4.537307042	4.690263392	1.176091259	4.751445932	4.824100198	4.602313491	NA	2.35767906	4.434061506	NA	3.286888884	4.762917658	4.196979164	4.797332837	3.416901781	4.082261902	4.185507438	4.479948411	4.755269841	4.258161704	4.774389384	4.797332837	4.709382936	4.954113095	4.739974206	NA
4	Docetaxel	24	ValidObjectCount	EC80	2.254433524	3.110989082	NA	NA	4.682615575	NA	4.51436359	4.625256943	NA	4.690263392	4.774389384	4.464652776	NA	1.917929555	4.315520335	NA	2.912145827	4.709382936	4.005783727	4.743798114	2.579465767	3.730462298	4.112853172	4.39199851	4.713206844	4.131972716	4.686439483	4.709382936	4.652024305	4.931169643	4.655848213	NA
4	Fenbuconazole	24	ValidObjectCount	EC60	4.582568096	4.575114099	NA	4.619838084	4.839731009	4.802461021	4.862093001	4.54157111	4.5713871	4.74655604	4.642200076	4.467031136	4.534117113	4.500574124	4.478212132	NA	4.903089987	4.77637203	4.276954201	4.903089987	4.377583166	4.698105057	NA	4.444669143	4.459577138	4.478212132	4.537844112	4.467031136	4.586295095	4.500574124	4.325405184	4.459577138
4	Fenbuconazole	24	ValidObjectCount	EC65	4.489393128	4.519209118	NA	4.496847126	4.772645032	4.765191034	4.727921047	4.440942145	4.526663115	4.690651059	4.563933103	4.414853154	4.459577138	4.385037164	4.459577138	4.899362988	4.754010038	4.720467049	4.243411212	4.556479105	4.33658618	4.642200076	NA	4.407399156	4.388764163	4.411126155	4.448396142	4.344040178	4.522936117	4.403672157	4.288135197	4.440942145
4	Fenbuconazole	24	ValidObjectCount	EC70	4.373856168	4.45585014	NA	4.373856168	4.701832056	4.713013052	4.586295095	4.33658618	4.478212132	4.63101908	4.530390114	4.370129169	4.370129169	4.269500203	4.440942145	4.735375044	4.604930089	4.657108071	4.209868224	4.474485133	4.317951187	4.578841098	4.642200076	4.370129169	4.321678185	4.351494175	4.351494175	4.217322221	4.459577138	4.303043192	4.254592208	4.422307151
4	Fenbuconazole	24	ValidObjectCount	EC75	4.217322221	4.373856168	NA	4.243411212	4.627292081	4.616111085	4.437215146	4.213595222	4.433488147	4.5713871	4.500574124	4.325405184	4.265773205	4.142782246	4.414853154	4.560206104	4.45585014	4.590022094	4.176325235	4.422307151	4.303043192	4.504301123	4.332859182	4.33658618	4.254592208	4.288135197	4.25086521	4.083150267	4.388764163	4.198687227	4.22104922	4.399945159
4	Fenbuconazole	24	ValidObjectCount	EC80	3.978794302	4.25086521	NA	4.105512259	4.549025108	4.105512259	4.284408198	4.071969271	4.385037164	4.504301123	4.478212132	4.276954201	4.139055248	4.004883294	4.385037164	4.370129169	4.306770191	4.511755121	4.139055248	4.377583166	4.288135197	4.418580152	4.109239258	4.299316193	4.187506231	4.224776219	4.146509245	3.941524315	4.314224188	4.086877266	4.19123323	4.370129169
4	Fenbuconazole	72	ValidObjectCount	EC55	4.086877266	4.493120127	NA	4.485666129	4.440942145	4.638473077	4.869546998	4.60120309	4.411126155	4.873273997	NA	NA	4.496847126	4.388764163	4.124147253	NA	NA	4.172598236	3.565097444	NA	3.814806358	4.142782246	3.587459436	4.209868224	4.437215146	4.467031136	4.500574124	4.418580152	4.228503217	4.768918033	4.891908991	NA
4	Fenbuconazole	72	ValidObjectCount	EC60	3.919162323	4.467031136	NA	4.288135197	4.239684213	4.567660101	4.742829042	4.567660101	4.36640217	4.791280025	NA	NA	4.433488147	4.254592208	3.945251314	NA	NA	4.038426282	3.539008453	NA	3.509192463	4.012337291	3.315388529	4.057061276	4.358948173	4.437215146	4.340313179	4.295589194	4.172598236	4.701832056	4.862093001	NA
4	Fenbuconazole	72	ValidObjectCount	EC65	3.755174379	4.429761149	NA	4.075696269	4.135328249	4.493120127	4.612384086	4.537844112	4.321678185	4.713013052	NA	NA	4.33658618	4.116693255	3.758901378	NA	NA	3.904254328	3.512919461	NA	3.117857596	3.870711339	2.946415655	3.893073332	4.276954201	4.385037164	4.176325235	4.16141724	4.116693255	4.642200076	4.828550012	NA
4	Fenbuconazole	72	ValidObjectCount	EC70	3.594913433	4.355221174	NA	3.852076346	4.049607278	4.418580152	4.489393128	4.511755121	4.276954201	4.627292081	NA	NA	4.13160125	3.971340305	3.565097444	NA	NA	3.770082374	3.490557469	NA	2.350095858	3.714177393	2.413454837	3.714177393	4.19123323	4.165144239	4.012337291	4.01606429	4.060788274	4.586295095	4.795007024	NA
4	Fluoxetine hydrochloride	24	MEAN_CircAvgIntenCh4	EC120	4.139620533	4.674967757	NA	4.652024305	4.426413689	4.495244046	4.525835316	NA	4.277281248	4.26963343	4.430237598	4.105205355	3.386310511	4.564074404	4.311696427	4.33081597	4.720854662	4.506715772	4.441709324	4.472300594	4.284929065	4.426413689	4.590841765	4.57554613	4.311696427	4.655848213	4.782037202	4.590841765	4.246689978	4.384350693	4.491420137	NA
4	Fluoxetine hydrochloride	24	MEAN_CircAvgIntenCh4	EC125	4.277281248	4.713206844	NA	4.690263392	4.495244046	4.541130951	4.57554613	3.826060017	4.346111605	4.319344244	4.499067955	4.261985613	3.806940473	4.625256943	4.384350693	4.42258978	4.766741567	4.548778769	4.464652776	4.548778769	4.36140724	4.479948411	4.640552578	4.617609126	4.39199851	4.686439483	4.831748015	4.648200396	4.338463788	4.437885415	4.533483134	NA
4	Fluoxetine hydrochloride	24	MEAN_CircAvgIntenCh4	EC130	4.376702875	4.747622023	NA	4.720854662	4.552602677	4.579370038	4.621433035	4.044022815	4.403470236	4.36140724	4.552602677	4.403470236	3.990488092	4.674967757	4.445533233	4.495244046	4.808804563	4.590841765	4.487596229	4.6061374	4.418765871	4.529659225	4.690263392	4.655848213	4.464652776	4.713206844	4.87763492	4.694087301	4.407294145	4.48377232	4.567898312	NA
4	Fluoxetine hydrochloride	24	MEAN_CircAvgIntenCh4	EC135	4.45318105	4.770565476	NA	4.747622023	4.6061374	4.609961308	4.663496031	4.162563986	4.45318105	4.403470236	4.602313491	4.525835316	4.112853172	4.717030753	4.495244046	4.564074404	4.84704365	4.625256943	4.506715772	4.655848213	4.468476685	4.571722221	4.736150297	4.686439483	4.525835316	4.736150297	4.919697916	4.739974206	4.468476685	4.522011407	4.602313491	NA
4	Fluoxetine hydrochloride	24	MEAN_CircAvgIntenCh4	EC140	4.518187499	4.793508928	NA	4.770565476	4.648200396	4.640552578	4.697911209	4.246689978	4.495244046	4.437885415	4.644376487	4.640552578	4.204626982	4.755269841	4.541130951	4.621433035	4.881458829	4.655848213	4.525835316	4.697911209	4.510539681	4.609961308	4.778213293	4.717030753	4.579370038	4.759093749	4.957937004	4.778213293	4.518187499	4.556426586	4.632904761	NA
4	Fluoxetine hydrochloride	24	MEAN_CircAvgIntenCh4	EC145	4.57554613	4.812628472	NA	4.789685019	4.690263392	4.66731994	4.732326388	4.307872518	4.533483134	4.472300594	4.678791666	4.743798114	4.281105157	4.789685019	4.583193947	4.674967757	4.90822619	4.686439483	4.541130951	4.736150297	4.548778769	4.648200396	4.81645238	4.739974206	4.629080852	4.782037202	4.996176091	4.812628472	4.564074404	4.587017856	4.659672122	NA
4	Fluoxetine hydrochloride	24	MEAN_CircAvgIntenCh4	EC150	4.625256943	4.827924107	NA	4.808804563	4.728502479	4.694087301	4.762917658	4.36140724	4.564074404	4.502891864	4.713206844	4.843219742	4.342287697	4.824100198	4.621433035	4.724678571	4.93881746	4.717030753	4.560250495	4.766741567	4.579370038	4.678791666	4.854691468	4.766741567	4.671143848	4.801156745	NA	4.843219742	4.6061374	4.613785217	4.682615575	NA
4	Fluoxetine hydrochloride	72	MEAN_CircAvgIntenCh4	EC120	4.42258978	4.583193947	NA	4.594665673	4.705559027	4.223746526	4.411118054	4.674967757	4.449357141	4.468476685	4.388174601	4.799321269	3.596625492	4.617609126	4.124324898	4.525835316	4.717030753	1.176091259	NA	4.709382936	4.63672867	4.311696427	NA	4.690263392	4.388174601	NA	4.652024305	4.598489582	4.334639879	4.583193947	4.697911209	4.812628472
4	Fluoxetine hydrochloride	72	MEAN_CircAvgIntenCh4	EC125	4.476124502	4.617609126	NA	4.617609126	4.728502479	3.879594739	4.441709324	4.690263392	4.464652776	4.502891864	4.42258978	4.807784854	3.367190968	4.674967757	4.250513887	4.583193947	4.751445932	4.48377232	NA	4.724678571	4.66731994	4.39199851	NA	4.720854662	4.449357141	NA	4.663496031	4.63672867	4.445533233	4.602313491	4.717030753	4.973232639
4	Fluoxetine hydrochloride	72	MEAN_CircAvgIntenCh4	EC130	4.518187499	4.648200396	NA	4.63672867	4.747622023	4.659672122	4.464652776	4.705559027	4.479948411	4.533483134	4.449357141	4.815305208	4.522011407	4.717030753	4.323168153	4.632904761	4.778213293	4.567898312	NA	4.739974206	4.694087301	4.445533233	4.204626982	4.743798114	4.495244046	4.154916168	4.676650277	4.66731994	4.506715772	4.621433035	4.732326388	NA
4	Fluoxetine hydrochloride	72	MEAN_CircAvgIntenCh4	EC135	4.552602677	4.674967757	NA	4.652024305	4.766741567	4.671143848	4.487596229	4.717030753	4.491420137	4.556426586	4.476124502	4.822718492	4.529659225	4.747622023	4.376702875	4.682615575	4.801156745	4.617609126	NA	4.755269841	4.717030753	4.48377232	4.414941963	4.762917658	4.529659225	4.376702875	4.688111806	4.694087301	4.54495486	4.63672867	4.745346797	NA
4	Fluoxetine hydrochloride	72	MEAN_CircAvgIntenCh4	EC140	4.583193947	4.697911209	NA	4.671143848	4.785861111	4.686439483	4.506715772	4.732326388	4.50479617	4.579370038	4.499067955	4.830027256	4.541130951	4.774389384	4.418765871	4.728502479	4.81645238	4.652024305	4.311696427	4.770565476	4.736150297	4.51436359	4.495244046	4.778213293	4.560250495	4.457004959	4.697911209	4.717030753	4.579370038	4.652024305	4.759093749	NA
4	Fluoxetine hydrochloride	72	MEAN_CircAvgIntenCh4	EC145	4.609961308	4.720854662	NA	4.682615575	4.801156745	4.697911209	4.525835316	4.743798114	4.51653557	4.598489582	4.522011407	4.837245522	4.548778769	4.797332837	4.45318105	4.770565476	4.835571924	4.678791666	4.414941963	4.782037202	4.751445932	4.537307042	4.54495486	4.793508928	4.587017856	4.506715772	4.709382936	4.736150297	4.6061374	4.6650052	4.770565476	NA
4	Fluoxetine hydrochloride	72	MEAN_CircAvgIntenCh4	EC150	4.63672867	4.739974206	NA	4.697911209	4.820276289	4.707700416	4.54495486	4.753727531	4.527619807	4.613785217	4.541130951	4.843219742	4.557915361	4.81645238	4.48377232	4.812628472	4.849057576	4.697911209	4.468476685	4.793508928	4.766741567	4.560250495	4.583193947	4.804980654	4.6061374	4.541130951	4.717030753	4.755269841	4.625256943	4.678791666	4.780192803	NA
4	Fluoxetine hydrochloride	24	MEAN_RingSpotCountRatioCh3Ch2	EC120	4.617609126	4.674967757	NA	4.399646328	1.176091259	4.418765871	4.26963343	4.472300594	4.388174601	3.986664184	4.491420137	NA	4.231394343	4.785861111	4.369055058	4.479948411	4.42258978	4.621433035	4.166387894	4.678791666	4.411118054	4.464652776	NA	4.223746526	4.728502479	4.395822419	4.39199851	4.694087301	NA	4.15109226	4.81645238	NA
4	Fluoxetine hydrochloride	24	MEAN_RingSpotCountRatioCh3Ch2	EC125	4.648200396	4.713206844	NA	4.479948411	4.48377232	4.479948411	4.365231149	4.522011407	4.472300594	4.074614085	4.560250495	NA	4.326992062	4.812628472	4.418765871	4.564074404	4.476124502	4.655848213	4.200803073	4.713206844	4.426413689	4.529659225	NA	4.399646328	4.778213293	4.472300594	4.464652776	4.732326388	NA	4.235218252	4.843219742	NA
4	Fluoxetine hydrochloride	24	MEAN_RingSpotCountRatioCh3Ch2	EC130	4.682615575	4.743798114	NA	4.54495486	4.537307042	4.525835316	4.437885415	4.564074404	4.537307042	4.15109226	4.617609126	NA	4.403470236	4.835571924	4.464652776	4.629080852	4.522011407	4.686439483	4.235218252	4.743798114	4.437885415	4.587017856	2.35767906	4.510539681	4.827924107	4.522011407	4.525835316	4.762917658	4.690263392	4.311696427	4.869987103	NA
4	Fluoxetine hydrochloride	24	MEAN_RingSpotCountRatioCh3Ch2	EC135	4.717030753	4.774389384	NA	4.594665673	4.583193947	4.567898312	4.502891864	4.598489582	4.594665673	4.216098708	4.66731994	NA	4.464652776	4.858515377	4.502891864	4.686439483	4.564074404	4.717030753	4.26963343	4.770565476	4.449357141	4.63672867	1.975288186	4.590841765	4.87763492	4.564074404	4.57554613	4.785861111	4.762917658	4.380526784	4.892930555	NA
4	Fluoxetine hydrochloride	24	MEAN_RingSpotCountRatioCh3Ch2	EC140	4.751445932	4.797332837	NA	4.63672867	4.621433035	4.6061374	4.560250495	4.629080852	4.640552578	4.273457339	4.713206844	NA	4.51436359	4.87763492	4.537307042	4.732326388	4.598489582	4.743798114	4.304048609	4.793508928	4.460828868	4.682615575	1.742029753	4.652024305	4.931169643	4.594665673	4.621433035	4.808804563	4.804980654	4.445533233	4.912050099	NA
4	Fluoxetine hydrochloride	24	MEAN_RingSpotCountRatioCh3Ch2	EC145	4.785861111	4.81645238	NA	4.671143848	4.655848213	4.640552578	4.609961308	4.655848213	4.682615575	4.326992062	4.751445932	NA	4.560250495	4.896754464	4.571722221	4.774389384	4.632904761	4.770565476	4.338463788	4.81645238	4.472300594	4.720854662	1.569953859	4.705559027	4.980880456	4.625256943	4.659672122	4.827924107	4.831748015	4.506715772	4.931169643	NA
4	Fluoxetine hydrochloride	24	MEAN_RingSpotCountRatioCh3Ch2	EC150	4.81645238	4.835571924	NA	4.705559027	4.686439483	4.66731994	4.652024305	4.682615575	4.720854662	4.372878966	4.785861111	NA	4.598489582	4.912050099	4.6061374	4.808804563	4.663496031	4.797332837	4.372878966	4.835571924	4.482057934	4.755269841	1.428469236	4.751445932	NA	4.648200396	4.694087301	4.843219742	4.854691468	4.564074404	4.950289186	NA
4	Fluoxetine hydrochloride	72	MEAN_RingSpotCountRatioCh3Ch2	EC120	4.579370038	4.235218252	NA	4.457004959	4.552602677	4.525835316	4.430237598	4.663496031	4.674967757	4.323168153	4.629080852	4.510539681	4.571722221	4.349935514	4.529659225	4.529659225	1.176091259	NA	NA	NA	4.414941963	4.403470236	NA	3.887242556	NA	NA	4.495244046	4.537307042	3.898714283	4.369055058	4.357583332	4.743798114
4	Fluoxetine hydrochloride	72	MEAN_RingSpotCountRatioCh3Ch2	EC125	4.613785217	4.296400792	NA	4.487596229	4.564074404	4.51436359	4.464652776	4.686439483	4.705559027	4.399646328	4.652024305	4.556426586	4.609961308	4.399646328	4.564074404	4.598489582	4.001959819	NA	NA	NA	4.449357141	4.491420137	NA	4.158740077	NA	NA	4.564074404	4.57554613	4.204626982	4.407294145	4.407294145	4.762917658
4	Fluoxetine hydrochloride	72	MEAN_RingSpotCountRatioCh3Ch2	EC130	4.640552578	4.342287697	NA	4.51436359	4.579370038	4.504255724	4.495244046	4.709382936	4.732326388	4.45318105	4.674967757	4.590841765	4.644376487	4.445533233	4.594665673	4.648200396	4.158740077	NA	4.158740077	NA	4.48377232	4.54495486	NA	4.273457339	NA	1.176091259	4.6061374	4.6061374	4.307872518	4.437885415	4.445533233	4.782037202
4	Fluoxetine hydrochloride	72	MEAN_RingSpotCountRatioCh3Ch2	EC135	4.66731994	4.384350693	NA	4.537307042	4.594665673	4.491420137	4.522011407	4.728502479	4.755269841	4.495244046	4.690263392	4.617609126	4.678791666	4.48377232	4.617609126	4.682615575	4.246689978	4.357583332	4.384350693	NA	4.51436359	4.587017856	4.200803073	4.349935514	1.176091259	4.380526784	4.640552578	4.63672867	4.372878966	4.468476685	4.476124502	4.797332837
4	Fluoxetine hydrochloride	72	MEAN_RingSpotCountRatioCh3Ch2	EC140	4.686439483	4.418765871	NA	4.556426586	4.609961308	4.479948411	4.54495486	4.747622023	4.774389384	4.525835316	4.705559027	4.640552578	4.705559027	4.518187499	4.640552578	4.713206844	4.311696427	4.487596229	4.464652776	NA	4.537307042	4.617609126	4.380526784	4.407294145	4.372878966	4.479948411	4.66731994	4.659672122	4.418765871	4.495244046	4.502891864	4.808804563
4	Fluoxetine hydrochloride	72	MEAN_RingSpotCountRatioCh3Ch2	EC145	4.705559027	4.445533233	NA	4.57554613	4.625256943	4.464652776	4.564074404	4.762917658	4.789685019	4.552602677	4.720854662	4.659672122	4.736150297	4.548778769	4.663496031	4.739974206	4.365231149	4.548778769	4.51436359	NA	4.564074404	4.644376487	4.457004959	4.45318105	4.479948411	4.537307042	4.686439483	4.682615575	4.457004959	4.518187499	4.525835316	4.820276289
4	Fluoxetine hydrochloride	72	MEAN_RingSpotCountRatioCh3Ch2	EC150	4.720854662	4.472300594	NA	4.594665673	4.640552578	4.449357141	4.583193947	4.778213293	4.804980654	4.579370038	4.736150297	4.678791666	4.759093749	4.57554613	4.682615575	4.759093749	4.407294145	4.594665673	4.548778769	3.374838785	4.583193947	4.66731994	4.510539681	4.491420137	4.541130951	4.579370038	4.705559027	4.701735118	4.487596229	4.537307042	4.548778769	4.827924107
4	Fluoxetine hydrochloride	24	ValidObjectCount	EC75	4.426413689	4.81645238	NA	4.996176091	NA	4.3002247	4.996176091	4.766741567	4.598489582	4.732326388	4.923521825	NA	4.078437993	4.743798114	4.678791666	4.996176091	NA	4.747622023	4.441709324	4.996176091	4.808804563	4.564074404	NA	4.927345734	3.569858131	4.839395833	4.977056548	NA	4.804980654	4.835571924	4.858515377	NA
4	Fluoxetine hydrochloride	24	ValidObjectCount	EC80	4.112853172	4.587017856	NA	4.915874008	NA	4.131972716	4.839395833	4.694087301	4.556426586	4.659672122	4.866163194	4.831748015	3.711342754	4.655848213	4.590841765	4.418765871	NA	4.66731994	4.273457339	4.659672122	4.690263392	4.537307042	NA	4.892930555	3.29836061	4.801156745	4.957937004	NA	4.674967757	4.613785217	4.762917658	NA
4	Fluoxetine hydrochloride	72	ValidObjectCount	EC50	4.629080852	4.866163194	NA	4.812628472	4.957937004	NA	4.931169643	4.90822619	4.552602677	4.866163194	4.946465278	4.407294145	4.663496031	4.912050099	4.479948411	NA	4.927345734	4.762917658	4.839395833	4.850867559	4.881458829	4.640552578	4.824100198	4.889106647	4.755269841	4.556426586	4.892930555	4.915874008	4.755269841	4.942641369	4.954113095	NA
4	Fluoxetine hydrochloride	72	ValidObjectCount	EC55	4.548778769	4.835571924	NA	4.770565476	4.946465278	NA	4.912050099	4.895041353	4.541130951	4.843219742	4.932915894	4.3002247	4.594665673	4.881458829	4.388174601	NA	4.904402281	4.713206844	4.801156745	4.808804563	4.858515377	4.57554613	4.762917658	4.854691468	4.713206844	4.464652776	4.87763492	4.889106647	4.717030753	4.929002761	4.942641369	NA
4	Fluoxetine hydrochloride	72	ValidObjectCount	EC60	4.457004959	4.801156745	NA	4.720854662	4.933279166	NA	4.892930555	4.881458829	4.529659225	4.820276289	4.919697916	4.189331347	4.510539681	4.84704365	4.288752974	NA	4.873811012	4.652024305	4.751445932	4.766741567	4.835571924	4.495244046	4.625256943	4.793508928	4.663496031	4.346111605	4.858515377	4.854691468	4.674967757	4.915874008	4.931169643	NA
4	Fluoxetine hydrochloride	72	ValidObjectCount	EC65	4.338463788	4.766741567	NA	4.66731994	4.919697916	NA	4.869987103	4.866163194	4.518187499	4.797332837	4.900578373	4.074614085	4.403470236	4.808804563	4.170211803	NA	4.835571924	4.571722221	4.686439483	4.724678571	4.808804563	4.395822419	4.128148807	4.640552578	4.617609126	4.170211803	4.839395833	4.789685019	4.632904761	4.900578373	4.919697916	NA
4	Fluoxetine hydrochloride	72	ValidObjectCount	EC70	4.185507438	4.728502479	NA	4.6061374	4.90822619	NA	4.850867559	4.850867559	4.506715772	4.774389384	4.885282738	3.959896822	4.258161704	4.759093749	4.024903271	NA	4.778213293	4.449357141	4.567898312	4.678791666	4.782037202	4.261985613	3.447493051	4.185507438	4.564074404	3.841355651	4.81645238	4.567898312	4.587017856	4.885282738	4.904402281	NA
4	Fluoxetine hydrochloride	72	ValidObjectCount	EC75	3.959896822	4.686439483	NA	4.533483134	4.892930555	NA	4.827924107	4.835571924	4.495244046	4.747622023	4.866163194	3.841355651	4.013431545	4.697911209	3.84517956	NA	4.663496031	4.239042161	4.223746526	4.629080852	4.747622023	4.047846724	2.763013387	3.665455849	4.510539681	3.114812991	4.797332837	3.990488092	4.541130951	4.869987103	4.892930555	NA
4	Fluoxetine hydrochloride	72	ValidObjectCount	EC80	3.611921127	4.640552578	NA	4.445533233	4.87763492	NA	4.804980654	4.820276289	4.48377232	4.724678571	4.843219742	3.715166663	3.508675591	4.6061374	3.588977675	NA	4.307872518	3.849003469	3.39013442	4.579370038	4.709382936	3.627216762	2.078533722	3.149228169	4.449357141	2.185603167	4.770565476	3.397782238	4.491420137	4.850867559	4.873811012	NA
4	Ibuprofen sodium salt	24	ValidObjectCount	EC70	NA	6.664616869	NA	6.531021343	NA	6.019541328	6.439412982	NA	6.672250899	6.408876862	6.569191493	6.447047012	6.477583132	6.328719546	6.492851193	5.935566998	6.660799854	6.485217162	6.519570298	6.492851193	6.531021343	6.523387313	NA	6.366889696	5.702729081	6.641714779	6.595910598	6.668433884	6.408876862	6.336353576	6.664616869	NA
4	Ibuprofen sodium salt	24	ValidObjectCount	EC75	6.614995674	6.626446719	NA	6.439412982	5.981371178	5.870677742	6.366889696	NA	6.645531794	6.328719546	6.508119253	6.405059847	6.393608802	6.298183426	6.439412982	5.653107885	6.603544629	6.431778952	6.458498057	6.416510892	6.469949102	6.454681042	6.515753283	6.263830291	5.599669675	6.542472388	6.481400147	6.649348809	6.309634471	6.282915366	6.634080749	NA
4	Ibuprofen sodium salt	24	ValidObjectCount	EC80	6.420327907	6.576825523	NA	6.340170591	5.885945802	5.710363111	6.286732381	NA	6.614995674	6.2409282	6.443229997	6.355438651	6.24856223	6.271464321	6.374523727	5.370648773	6.546289403	6.370706711	6.393608802	6.302000441	6.401242832	6.385974772	6.282915366	6.168404915	5.504244299	6.439412982	6.382157757	6.630263734	6.206575065	6.229477155	6.595910598	NA
4	Ibuprofen sodium salt	72	ValidObjectCount	EC50	6.324902531	6.580642538	NA	6.489034178	6.534838358	6.424144922	6.698330018	6.611178659	6.614995674	6.561557463	NA	NA	6.416510892	6.683701944	6.408876862	3.053720648	6.22566014	6.355438651	6.630263734	6.695152989	6.697050046	6.450864027	6.687518959	6.611178659	6.286732381	6.523387313	NA	6.004273268	6.630263734	6.485217162	6.584459553	NA
4	Ibuprofen sodium salt	72	ValidObjectCount	EC55	6.267647306	6.542472388	NA	6.424144922	6.435595967	6.336353576	6.672250899	6.569191493	6.588276568	6.534838358	6.695152989	NA	6.340170591	6.611178659	6.363072681	6.626446719	6.206575065	6.21802611	6.607361644	6.649348809	6.688608081	6.401242832	6.676067914	6.580642538	6.271464321	6.485217162	NA	5.954652073	6.603544629	6.447047012	6.553923433	NA
4	Ibuprofen sodium salt	72	ValidObjectCount	EC60	6.21039208	6.500485223	NA	6.359255666	6.351621636	6.2409282	6.641714779	6.523387313	6.557740448	6.504302238	6.668433884	6.695152989	6.256196261	6.546289403	6.321085516	6.527204328	6.191307005	6.076796554	6.576825523	6.599727613	6.679884929	6.347804621	6.664616869	6.538655373	6.260013276	6.443229997	NA	5.912664908	6.580642538	6.412693877	6.519570298	NA
4	Ibuprofen sodium salt	72	ValidObjectCount	EC65	6.160770885	6.454681042	NA	6.286732381	6.282915366	6.14168581	6.611178659	6.473766117	6.527204328	6.473766117	6.645531794	6.653165824	6.1645879	6.481400147	6.282915366	6.427961937	6.17222193	5.927932968	6.546289403	6.550106418	6.668433884	6.282915366	6.649348809	6.469949102	6.24856223	6.401242832	NA	5.874494757	6.550106418	6.374523727	6.485217162	NA
4	Ibuprofen sodium salt	72	ValidObjectCount	EC70	6.114966704	6.405059847	NA	6.214209095	6.21802611	6.034809389	6.580642538	6.416510892	6.492851193	6.443229997	6.618812689	6.611178659	6.053894464	6.420327907	6.24856223	6.324902531	6.14931984	5.771435351	6.511936268	6.500485223	6.656982839	6.206575065	6.634080749	6.324902531	6.237111185	6.347804621	NA	5.840141622	6.523387313	6.340170591	6.447047012	NA
4	Ibuprofen sodium salt	72	ValidObjectCount	EC75	6.069162524	6.351621636	NA	6.130234764	6.153136855	5.920298938	6.550106418	6.355438651	6.454681042	6.412693877	6.592093583	6.565374478	5.920298938	6.363072681	6.214209095	6.221843125	3.698796188	5.607303705	6.466132087	6.447047012	6.645531794	6.099698644	6.614995674	6.019541328	6.229477155	6.286732381	NA	5.801971472	6.496668208	6.305817456	6.408876862	NA
4	Ibuprofen sodium salt	72	ValidObjectCount	EC80	6.023358343	6.290549396	NA	6.042443419	6.095881629	5.794337442	6.515753283	6.290549396	6.416510892	6.382157757	6.561557463	6.515753283	5.756167291	6.302000441	6.183672975	6.118783719	4.889704879	5.431721013	6.408876862	6.393608802	6.630263734	5.943201028	6.592093583	5.66455893	6.219728499	6.214209095	NA	5.763801321	6.466132087	6.267647306	6.363072681	NA
4	Oligomycin	24	MEAN_CircAvgIntenCh4	EC120	3.818412199	NA	NA	4.147268351	4.021079362	3.826060017	4.070790176	1.459060506	NA	4.316794972	3.902538191	4.181683529	NA	4.040198906	4.174035712	3.397782238	4.261985613	NA	4.273457339	4.384350693	3.986664184	NA	4.15109226	4.418765871	4.265809522	4.231394343	4.346111605	4.055494541	4.3002247	NA	4.154916168	4.177859621
4	Oligomycin	24	MEAN_CircAvgIntenCh4	EC125	3.898714283	4.277281248	NA	4.254337796	4.166387894	4.166387894	4.101381446	4.047846724	NA	4.324442789	4.036374997	4.281105157	3.279241067	4.070790176	4.227570434	3.600449401	4.323168153	NA	4.315520335	4.395822419	4.078437993	NA	4.181683529	4.430237598	4.296400792	4.254337796	4.365231149	4.116677081	4.319344244	NA	4.189331347	4.235218252
4	Oligomycin	24	MEAN_CircAvgIntenCh4	EC130	3.963720731	4.334639879	NA	4.307872518	4.231394343	4.223746526	4.124324898	4.12050099	1.176091259	4.332090607	4.124324898	4.376702875	3.485732139	4.093733628	4.26963343	3.772525294	4.357583332	NA	4.338463788	4.405898418	4.139620533	NA	4.208450891	4.441709324	4.319344244	4.273457339	4.376702875	4.170211803	4.33081597	NA	4.219922617	4.277281248
4	Oligomycin	24	MEAN_CircAvgIntenCh4	EC135	4.017255454	4.36140724	NA	4.342287697	4.273457339	4.258161704	4.143444442	4.181683529	3.944601187	4.338463788	4.193155256	4.464652776	3.592801583	4.112853172	4.307872518	3.921657735	4.384350693	NA	4.353759423	4.414941963	4.185507438	4.147268351	4.235218252	4.45318105	4.338463788	4.292576883	4.39199851	4.216098708	4.343562333	3.455140869	4.246689978	4.311696427
4	Oligomycin	24	MEAN_CircAvgIntenCh4	EC140	4.066966267	4.376702875	NA	4.369055058	4.307872518	4.281105157	4.166387894	4.239042161	4.051670632	4.344836969	4.250513887	4.54495486	3.669279758	4.131972716	4.338463788	4.05931845	4.407294145	NA	4.365231149	4.424218765	4.223746526	4.33081597	4.261985613	4.460828868	4.357583332	4.311696427	4.403470236	4.254337796	4.355034059	3.684575393	4.26963343	4.346111605
4	Oligomycin	24	MEAN_CircAvgIntenCh4	EC145	4.112853172	4.39199851	NA	4.39199851	4.334639879	4.304048609	4.181683529	4.292576883	4.116677081	4.349935514	4.3002247	4.621433035	3.726638389	4.147268351	4.365231149	4.189331347	4.426413689	NA	4.374734837	4.432062877	4.258161704	4.36140724	4.284929065	4.472300594	4.372878966	4.326992062	4.414941963	4.292576883	4.365231149	3.810764382	4.296400792	4.372878966
4	Oligomycin	24	MEAN_CircAvgIntenCh4	EC150	4.154916168	4.403470236	NA	4.411118054	4.357583332	4.319344244	4.200803073	4.338463788	4.166387894	4.356308695	4.342287697	4.697911209	3.776349203	4.162563986	4.39199851	4.304048609	4.445533233	NA	4.384350693	4.441709324	4.288752974	4.384350693	4.307872518	4.479948411	4.384350693	4.342287697	4.426413689	4.326992062	4.376702875	3.898714283	4.315520335	4.403470236
4	Oligomycin	24	MEAN_RingAvgIntenCh2	EC80	4.273457339	4.304048609	NA	4.996176091	4.05931845	4.625256943	4.479948411	1.321399791	4.644376487	4.808804563	NA	4.522011407	4.093733628	4.307872518	4.082261902	4.369055058	4.112853172	NA	NA	NA	4.468476685	4.112853172	4.782037202	4.42258978	4.346111605	3.367190968	4.304048609	4.235218252	4.380526784	NA	NA	4.617609126
4	Oligomycin	72	MEAN_RingAvgIntenCh2	EC50	4.26963343	4.434061506	NA	4.181683529	4.380526784	4.189331347	4.193155256	4.418765871	4.265809522	4.288752974	4.323168153	4.357583332	4.323168153	4.200803073	4.196979164	4.481498369	4.414941963	4.663496031	4.162563986	4.281105157	4.407294145	4.428453107	4.242866069	4.369055058	4.274731975	4.326992062	4.296400792	4.162563986	4.288752974	4.258161704	4.227570434	4.434061506
4	Oligomycin	72	MEAN_RingAvgIntenCh2	EC55	4.235218252	4.346111605	NA	4.166387894	4.353759423	4.181683529	4.177859621	4.403470236	4.246689978	4.26963343	4.296400792	4.277281248	4.3002247	4.190605983	4.188056711	4.474577094	4.399646328	4.6061374	4.124324898	4.254337796	4.388174601	4.417532023	4.223746526	4.33081597	4.268358794	4.312971063	4.200803073	4.147268351	4.281105157	4.231394343	4.216098708	4.323168153
4	Oligomycin	72	MEAN_RingAvgIntenCh2	EC60	4.208450891	4.254337796	NA	4.15109226	4.33081597	4.172761076	4.162563986	4.388174601	4.227570434	4.250513887	4.273457339	3.806940473	4.277281248	4.177859621	4.177859621	4.466437267	4.384350693	4.552602677	4.086085811	4.235218252	4.372878966	4.405898418	4.200803073	4.296400792	4.263260249	4.3002247	4.097557537	4.131972716	4.273457339	4.208450891	4.204626982	4.208450891
4	Oligomycin	72	MEAN_RingAvgIntenCh2	EC65	4.177859621	4.158740077	NA	4.137071261	4.304048609	4.163838622	4.147268351	4.372878966	4.208450891	4.235218252	4.250513887	3.275417158	4.254337796	4.166387894	4.170211803	4.457004959	4.365231149	4.495244046	4.051670632	4.223746526	4.349935514	4.393529348	4.181683529	4.265809522	4.258161704	4.281105157	3.990488092	4.116677081	4.265809522	4.189331347	4.196979164	4.097557537
4	Oligomycin	72	MEAN_RingAvgIntenCh2	EC70	4.15109226	4.055494541	NA	4.124324898	4.281105157	4.154916168	4.131972716	4.357583332	4.185507438	4.219922617	4.227570434	2.747717752	4.231394343	4.15109226	4.160014713	4.449357141	4.338463788	4.437885415	4.017255454	4.212274799	4.323168153	4.380526784	4.158740077	4.235218252	4.254337796	4.258161704	3.868123013	4.097557537	4.258161704	4.170211803	4.186782074	3.986664184
4	Oligomycin	72	MEAN_RingAvgIntenCh2	EC75	4.124324898	3.948425096	NA	4.109029263	4.254337796	4.145993715	4.116677081	4.346111605	4.162563986	4.200803073	4.204626982	2.216194437	4.208450891	4.128148807	4.15109226	4.437885415	4.273457339	4.380526784	3.982840275	4.200803073	4.277281248	4.365231149	4.135796625	4.204626982	4.249239251	4.193155256	3.730462298	4.082261902	4.247964614	4.15109226	4.177859621	3.87577083
4	Oligomycin	72	MEAN_RingAvgIntenCh2	EC80	4.097557537	3.826060017	NA	4.08990972	4.219922617	4.135796625	4.097557537	4.33081597	4.131972716	4.185507438	4.177859621	1.684671122	4.181683529	4.08990972	4.139620533	4.42258978	3.894890374	4.323168153	3.948425096	4.190605983	3.829883925	4.342287697	4.112853172	4.170211803	4.244140706	3.642512397	1.367286696	4.063142358	4.235218252	4.131972716	4.170211803	3.761053568
4	Oligomycin	72	MEAN_RingSpotAvgIntenCh3	EC65	NA	4.831748015	NA	4.518187499	4.411118054	4.476124502	4.820276289	4.144719078	4.166387894	4.346111605	NA	NA	4.854691468	4.246689978	4.808804563	4.644376487	NA	4.996176091	4.617609126	4.950289186	4.441709324	4.701735118	4.778213293	4.954113095	NA	4.839395833	4.499067955	4.770565476	4.349935514	4.552602677	4.265809522	4.770565476
4	Oligomycin	72	MEAN_RingSpotAvgIntenCh3	EC70	NA	4.81645238	NA	4.502891864	4.399646328	4.464652776	4.789685019	4.135796625	4.154916168	4.338463788	NA	NA	4.831748015	4.231394343	4.751445932	4.609961308	NA	4.900578373	4.564074404	4.927345734	4.403470236	4.663496031	4.736150297	4.885282738	NA	4.804980654	4.487596229	4.609961308	4.334639879	4.411118054	4.254337796	4.720854662
4	Oligomycin	72	MEAN_RingSpotAvgIntenCh3	EC75	NA	4.797332837	NA	4.489523479	4.386045959	4.457004959	4.755269841	4.128148807	4.143444442	4.33081597	NA	NA	4.804980654	4.216098708	4.690263392	4.571722221	NA	4.804980654	4.537307042	4.900578373	4.372878966	4.640552578	4.690263392	4.820276289	NA	4.766741567	4.476124502	4.533483134	4.324442789	4.261985613	4.242866069	4.66731994
4	Oligomycin	72	MEAN_RingSpotAvgIntenCh3	EC80	NA	4.782037202	NA	4.47802626	4.372878966	4.449357141	4.724678571	4.119226353	4.133247352	4.325717425	4.403470236	NA	4.782037202	4.204626982	4.629080852	4.537307042	NA	4.709382936	4.522011407	4.87763492	4.342287697	4.625256943	4.648200396	4.755269841	NA	4.732326388	4.468476685	4.491420137	4.316794972	4.093733628	4.227570434	4.617609126
4	Oligomycin	24	MEAN_RingSpotCountRatioCh3Ch2	EC120	4.147268351	4.831748015	NA	3.944601187	4.086085811	4.42258978	4.273457339	4.066966267	3.780173112	4.384350693	4.372878966	NA	4.162563986	4.3002247	4.556426586	4.369055058	4.135796625	4.426413689	4.449357141	4.353759423	4.315520335	4.292576883	4.388174601	4.292576883	4.131972716	3.317480154	4.362681877	4.05931845	4.491420137	NA	4.219922617	3.948425096
4	Oligomycin	24	MEAN_RingSpotCountRatioCh3Ch2	EC125	4.170211803	4.896754464	NA	3.99813591	4.131972716	4.437885415	4.3002247	4.116677081	3.925481644	4.397874583	4.445533233	NA	4.189331347	4.338463788	4.644376487	4.380526784	4.158740077	4.441709324	4.460828868	4.384350693	4.33081597	4.334639879	4.414941963	4.315520335	4.166387894	4.560250495	4.372878966	4.12050099	4.498031676	NA	4.284929065	3.994312001
4	Oligomycin	24	MEAN_RingSpotCountRatioCh3Ch2	EC130	4.196979164	4.957937004	NA	4.047846724	4.166387894	4.449357141	4.323168153	4.154916168	3.986664184	4.411118054	4.506715772	NA	4.212274799	4.365231149	4.720854662	4.39199851	4.177859621	4.464652776	4.472300594	4.411118054	4.346111605	4.376702875	4.437885415	4.33081597	4.193155256	4.625256943	4.384350693	4.174035712	4.504255724	NA	4.342287697	4.021079362
4	Oligomycin	24	MEAN_RingSpotCountRatioCh3Ch2	EC135	4.227570434	NA	NA	4.101381446	4.193155256	4.460828868	4.346111605	4.185507438	4.024903271	4.42258978	4.564074404	NA	4.235218252	4.384350693	4.793508928	4.403470236	4.193155256	4.491420137	4.481498369	4.437885415	4.357583332	4.418765871	4.460828868	4.346111605	4.212274799	4.690263392	4.395822419	4.223746526	4.510539681	1.176091259	4.39199851	4.044022815
4	Oligomycin	24	MEAN_RingSpotCountRatioCh3Ch2	EC140	4.273457339	NA	NA	4.154916168	4.216098708	4.472300594	4.369055058	4.208450891	4.055494541	4.434061506	4.621433035	NA	4.258161704	4.399646328	4.854691468	4.413259443	4.207176254	4.548778769	4.490075396	4.464652776	4.369055058	4.460828868	4.48377232	4.357583332	4.231394343	4.755269841	4.407294145	4.273457339	4.516006596	3.994312001	4.437885415	4.05931845
4	Oligomycin	24	MEAN_RingSpotCountRatioCh3Ch2	EC145	4.36140724	NA	NA	4.204626982	4.235218252	4.482057934	4.388174601	4.231394343	4.082261902	4.449357141	4.671143848	NA	4.281105157	4.414941963	4.915874008	4.424820394	4.219922617	NA	4.499067955	4.487596229	4.380526784	4.502891864	4.506715772	4.36713673	4.246689978	4.820276289	4.42258978	4.319344244	4.522011407	4.017255454	4.479948411	4.070790176
4	Oligomycin	24	MEAN_RingSpotCountRatioCh3Ch2	EC150	4.57554613	NA	NA	4.258161704	4.254337796	4.49351309	4.407294145	4.250513887	4.105205355	4.464652776	4.717030753	NA	4.304048609	4.426413689	4.96940873	4.437885415	4.231394343	NA	4.506715772	4.51436359	4.391038709	4.54495486	4.525835316	4.376702875	4.259436341	4.885282738	4.437885415	4.365231149	4.528137309	4.032551089	4.518187499	4.083536538
4	Oligomycin	24	ValidObjectCount	EC50	4.216098708	4.491420137	NA	4.892930555	4.732326388	NA	4.678791666	4.472300594	4.388174601	4.843219742	NA	NA	3.975192457	4.510539681	4.193155256	NA	4.6061374	4.720854662	4.491420137	NA	4.334639879	4.369055058	4.797332837	4.869987103	4.223746526	4.541130951	4.479948411	NA	4.15109226	4.487596229	4.728502479	4.973232639
4	Oligomycin	24	ValidObjectCount	EC55	4.051670632	4.472300594	NA	4.84704365	4.644376487	NA	4.564074404	4.39199851	4.334639879	4.701735118	4.977056548	NA	3.803116564	4.495244046	4.009607636	NA	4.571722221	4.663496031	4.265809522	4.950289186	4.284929065	4.342287697	4.724678571	4.732326388	3.956072914	4.449357141	4.464652776	NA	4.124324898	4.365231149	4.644376487	4.904402281
4	Oligomycin	24	ValidObjectCount	EC60	3.887242556	4.449357141	NA	4.789685019	4.552602677	NA	4.460828868	4.311696427	4.284929065	4.560250495	4.919697916	NA	3.623392853	4.479948411	3.81458829	NA	4.541130951	4.6061374	4.040198906	4.87763492	4.231394343	4.311696427	4.648200396	4.609961308	3.692223211	4.36140724	4.45318105	NA	4.093733628	4.242866069	4.560250495	4.831748015
4	Oligomycin	24	ValidObjectCount	EC65	3.715166663	4.407294145	NA	4.732326388	4.449357141	NA	4.369055058	4.231394343	4.231394343	4.411118054	4.858515377	NA	3.436021325	4.464652776	3.600449401	NA	4.518187499	4.54495486	3.822236108	4.808804563	4.177859621	4.281105157	4.571722221	4.502891864	3.428373507	4.273457339	4.441709324	NA	4.05931845	4.112853172	4.476124502	4.762917658
4	Oligomycin	24	ValidObjectCount	EC70	3.535442952	4.208450891	NA	4.663496031	4.338463788	NA	4.281105157	4.139620533	4.177859621	4.254337796	4.793508928	NA	3.233354162	4.449357141	3.363367059	NA	4.495244046	4.479948411	3.60427331	4.736150297	4.112853172	4.242866069	4.487596229	4.403470236	3.153052078	4.193155256	4.429050911	NA	1.764973205	3.982840275	4.384350693	4.694087301
4	Oligomycin	24	ValidObjectCount	EC75	3.344247515	3.703694937	NA	4.583193947	4.216098708	NA	4.200803073	4.040198906	4.112853172	4.086085811	4.717030753	NA	3.007743546	4.434061506	3.091869538	NA	4.472300594	4.414941963	3.382486603	4.663496031	4.02872718	4.196979164	4.403470236	4.311696427	2.854787196	4.109029263	4.414941963	NA	3.929305553	3.849003469	4.288752974	4.621433035
4	Oligomycin	24	ValidObjectCount	EC80	3.133932534	3.195115074	NA	4.487596229	4.078437993	NA	4.124324898	3.917833826	4.036374997	3.9063621	4.632904761	NA	2.747717752	4.414941963	2.763013387	NA	4.441709324	4.346111605	3.156875987	4.594665673	3.883418648	4.116677081	4.315520335	4.223746526	2.487691957	4.02872718	4.403470236	NA	NA	3.707518846	4.189331347	4.552602677
4	Oligomycin	72	ValidObjectCount	EC50	4.426413689	4.556426586	NA	4.176584984	4.583193947	4.42258978	4.467008304	4.223746526	4.217373344	4.414941963	4.270908067	4.250513887	3.703694937	4.181683529	3.722814481	NA	4.315520335	4.05931845	4.388174601	4.556426586	4.204626982	4.208450891	4.407294145	4.239042161	4.235218252	4.227570434	4.430237598	4.445533233	4.231394343	4.212274799	4.298950064	NA
4	Oligomycin	72	ValidObjectCount	EC55	4.416926571	4.479948411	NA	4.166387894	4.506715772	4.411118054	4.457004959	4.216098708	4.212274799	4.403470236	4.261985613	3.982840275	3.57368204	4.166387894	3.504851682	NA	4.177859621	3.898714283	4.376702875	4.537307042	3.75340575	2.587113584	4.395822419	4.174035712	4.223746526	3.749581842	4.414941963	4.437885415	4.204626982	4.204626982	4.292576883	NA
4	Oligomycin	72	ValidObjectCount	EC60	4.407294145	4.395822419	NA	4.154916168	4.426413689	4.399646328	4.447598143	4.209725527	4.205901618	4.39199851	4.250513887	3.669279758	3.424549599	4.15109226	3.263945432	NA	4.036374997	3.726638389	4.365231149	4.522011407	3.195115074	NA	4.380526784	4.093733628	4.212274799	2.763013387	4.403470236	4.430237598	4.174035712	4.195704528	4.287478338	NA
4	Oligomycin	72	ValidObjectCount	EC65	4.395822419	4.296400792	NA	4.143444442	4.346111605	4.388174601	4.437885415	4.203352346	4.199528437	4.381658661	4.235218252	3.340423606	3.244825888	4.139620533	2.992447911	NA	3.887242556	3.531619043	4.346111605	4.508724599	2.640648307	NA	4.365231149	3.971368549	1.176091259	1.776444931	4.388174601	4.42258978	4.147268351	4.188056711	4.281105157	NA
4	Oligomycin	72	ValidObjectCount	EC70	4.384350693	4.170211803	NA	4.128148807	4.261985613	1.501123502	4.430237598	4.196979164	4.193155256	4.372878966	2.747717752	3.007743546	2.950384915	4.128148807	2.678887394	NA	3.730462298	3.302184519	4.319344244	4.495244046	2.082357631	NA	4.346111605	3.669279758	1.436117053	NA	4.369055058	4.414941963	4.116677081	4.180408893	4.274731975	NA
4	Oligomycin	72	ValidObjectCount	EC75	4.372878966	3.975192457	NA	2.155011897	4.174035712	2.158835805	4.42057458	4.189331347	1.535538681	4.36140724	NA	2.671239577	NA	4.112853172	2.288848703	NA	3.562210313	3.019215272	4.128148807	4.48377232	1.524066954	NA	4.311696427	2.992447911	1.711438483	NA	4.349935514	4.407294145	1.638784217	4.174035712	4.268358794	NA
4	Oxaliplatin	24	MEAN_RingAvgIntenCh2	EC80	NA	3.971368549	NA	4.326992062	3.458964777	NA	4.671143848	4.984704365	3.164523804	3.971368549	4.720854662	4.101381446	NA	3.378662694	3.248649797	NA	4.510539681	4.778213293	2.99627182	1.726734118	4.697911209	4.495244046	4.510539681	1.206682529	4.193155256	3.558386405	NA	4.021079362	3.405430055	4.812628472	2.116772809	NA
4	Oxaliplatin	72	MEAN_RingAvgIntenCh2	EC65	NA	NA	NA	4.785861111	NA	NA	4.996176091	4.808804563	3.829883925	4.441709324	4.02872718	3.275417158	3.910186009	4.024903271	3.680751484	3.611921127	1.535538681	4.747622023	1.229625981	NA	2.854787196	3.54309077	4.024903271	3.099517356	NA	3.428373507	4.078437993	3.810764382	4.024903271	4.288752974	4.304048609	4.047846724
4	Oxaliplatin	72	MEAN_RingAvgIntenCh2	EC70	NA	NA	NA	4.567898312	NA	NA	4.193155256	4.48377232	3.397782238	4.05931845	3.520147317	3.126284717	3.676927576	3.891066465	3.504851682	3.566034222	1.757325388	4.411118054	1.298456339	NA	2.300320429	3.321304063	3.810764382	1.179915168	NA	3.355719241	3.898714283	3.665455849	3.87577083	3.971368549	3.93695337	3.795468747
4	Oxaliplatin	72	MEAN_RingAvgIntenCh2	EC75	NA	NA	NA	4.346111605	NA	NA	3.948425096	3.963720731	2.961856641	3.730462298	3.045982633	2.973328367	3.447493051	3.39013442	3.317480154	3.523971226	2.013527273	4.189331347	1.390230149	NA	NA	3.084221721	3.581329857	1.206682529	4.063142358	3.275417158	3.722814481	3.527795135	3.707518846	3.600449401	3.600449401	3.615745036
4	Oxaliplatin	72	MEAN_RingAvgIntenCh2	EC80	NA	4.644376487	NA	4.124324898	NA	NA	3.787820929	3.439845234	1.183739077	3.436021325	2.567994041	2.801252474	1.229625981	2.862435014	3.099517356	3.462788686	2.44945287	4.021079362	1.543186498	NA	NA	2.785956839	3.313656245	1.237273799	2.961856641	3.172171622	3.550738587	3.39013442	3.504851682	3.179819439	3.294536702	3.48190823
4	Oxaliplatin	24	MEAN_RingSpotAvgIntenCh3	EC120	2.866258923	4.154916168	NA	4.005783727	4.518187499	NA	3.214234618	4.713206844	3.179819439	4.728502479	4.560250495	3.218058527	1.661727669	3.852827378	3.650160214	NA	NA	4.135796625	3.9063621	3.929305553	3.275417158	4.93881746	3.072749995	4.720854662	3.455140869	4.827924107	3.631040671	NA	3.764877477	4.342287697	3.948425096	3.791644838
4	Oxaliplatin	24	MEAN_RingSpotAvgIntenCh3	EC125	3.336599698	4.996176091	NA	4.216098708	4.625256943	NA	3.428373507	4.961760913	3.317480154	4.797332837	4.632904761	3.344247515	1.459060506	4.032551089	3.837531743	NA	NA	4.216098708	4.109029263	4.047846724	3.443669142	4.984704365	3.103341264	4.778213293	3.48190823	4.931169643	3.657808032	NA	3.902538191	4.594665673	4.258161704	3.623392853
4	Oxaliplatin	24	ValidObjectCount	EC80	1.940873007	3.45131696	NA	4.143444442	4.866163194	NA	3.868123013	4.45318105	3.87577083	4.277281248	4.912050099	NA	3.107165173	4.48377232	NA	3.849003469	NA	3.826060017	2.808900291	3.084221721	4.598489582	4.154916168	4.541130951	4.820276289	3.864299104	4.648200396	3.306008428	NA	3.772525294	NA	4.001959819	3.183643348
4	Pimozide	24	MEAN_CircAvgIntenCh4	EC120	3.45131696	3.772525294	NA	3.585153766	3.711342754	3.650160214	3.611921127	3.734286207	3.48190823	3.669279758	3.741934024	3.550738587	NA	3.57368204	3.749581842	3.646336306	3.458964777	3.653984123	3.707518846	3.883418648	3.632315307	3.749581842	3.661631941	NA	3.554562496	3.910186009	3.657808032	3.611921127	3.443669142	3.458964777	3.619568945	3.405430055
4	Pimozide	24	MEAN_CircAvgIntenCh4	EC125	3.504851682	3.818412199	NA	3.646336306	3.741934024	3.665455849	3.661631941	3.74320866	3.535442952	3.692223211	3.787820929	3.562210313	NA	3.611921127	3.776349203	3.707518846	3.493379956	3.688399302	3.738110115	3.910186009	3.641237761	3.768701385	3.711342754	NA	3.56348495	3.919108463	3.680751484	3.673103667	3.462788686	3.523971226	3.669279758	3.497203865
4	Pimozide	24	MEAN_CircAvgIntenCh4	EC130	3.554562496	3.852827378	NA	3.692223211	3.764877477	3.680751484	3.699871028	3.750856478	3.577505948	3.711342754	3.818412199	3.569858131	NA	3.642512397	3.799292655	3.764877477	3.527795135	3.722814481	3.764877477	3.933129461	3.648885578	3.791644838	3.745757933	NA	3.57368204	3.928030916	3.703694937	3.726638389	3.48190823	3.577505948	3.711342754	3.577505948
4	Pimozide	24	MEAN_CircAvgIntenCh4	EC135	3.600449401	3.883418648	NA	3.734286207	3.787820929	3.692223211	3.730462298	3.757229659	3.608097218	3.730462298	3.84517956	3.581329857	NA	3.669279758	3.818412199	3.81458829	3.562210313	3.749581842	3.787820929	3.952249005	3.656533396	3.806940473	3.776349203	NA	3.581329857	3.935678734	3.730462298	3.776349203	3.497203865	3.619568945	3.745757933	3.650160214
4	Pimozide	24	MEAN_CircAvgIntenCh4	EC140	3.638688488	3.910186009	NA	3.764877477	3.806940473	3.703694937	3.761053568	3.76360284	3.631040671	3.745757933	3.864299104	3.588977675	NA	3.692223211	3.837531743	3.864299104	3.592801583	3.776349203	3.806940473	3.971368549	3.662906577	3.822236108	3.803116564	NA	3.588977675	3.943326551	3.75340575	3.822236108	3.5124995	3.657808032	3.776349203	3.718990572
4	Pimozide	24	MEAN_CircAvgIntenCh4	EC145	3.676927576	3.933129461	NA	3.795468747	3.829883925	3.716441299	3.78399702	3.769976022	3.653984123	3.761053568	3.883418648	3.600449401	NA	3.715166663	3.852827378	3.910186009	3.627216762	3.799292655	3.826060017	3.990488092	3.669279758	3.837531743	3.826060017	NA	3.597900128	3.949699732	3.780173112	3.864299104	3.527795135	3.688399302	3.803116564	3.78399702
4	Pimozide	24	MEAN_CircAvgIntenCh4	EC150	3.715166663	3.952249005	NA	3.822236108	3.84517956	3.727913026	3.806940473	3.775074567	3.673103667	3.776349203	3.898714283	4.866163194	NA	3.734286207	3.868123013	3.956072914	3.665455849	3.822236108	3.841355651	4.005783727	3.675652939	3.852827378	3.849003469	2.854787196	3.605547946	3.956072914	3.806940473	3.9063621	3.54309077	3.718990572	3.826060017	3.849003469
4	Pimozide	24	MEAN_RingAvgIntenCh2	EC50	4.353759423	4.388174601	NA	4.434061506	4.26963343	4.200803073	4.323168153	4.181683529	4.116677081	4.315520335	4.728502479	4.128148807	4.782037202	4.334639879	NA	4.177859621	4.426413689	4.437885415	4.261985613	4.434061506	4.54495486	4.319344244	4.306597882	4.762917658	4.411118054	4.369055058	4.147268351	4.476124502	4.105205355	4.239042161	4.434061506	4.378516683
4	Pimozide	24	MEAN_RingAvgIntenCh2	EC55	4.346111605	4.369055058	NA	4.424820394	4.263260249	4.185507438	4.316794972	4.154916168	4.105205355	4.296400792	4.671143848	4.082261902	4.724678571	4.329541334	NA	4.166387894	4.413259443	4.430237598	4.242866069	4.424820394	4.535285469	4.314245699	4.301499337	4.724678571	4.401583775	4.33081597	4.128148807	4.464652776	4.093733628	4.219922617	4.42258978	4.366500687
4	Pimozide	24	MEAN_RingAvgIntenCh2	EC60	4.338463788	4.349935514	NA	4.416926571	4.256887068	4.174035712	4.31042179	4.128148807	4.08990972	4.281105157	4.613785217	4.036374997	4.671143848	4.325717425	NA	4.158740077	4.401583775	4.421789309	4.219922617	4.414941963	4.524285358	4.307872518	4.296400792	4.686439483	4.394150096	4.296400792	4.112853172	4.455875631	4.078437993	4.204626982	4.411118054	4.357583332
4	Pimozide	24	MEAN_RingAvgIntenCh2	EC65	4.33081597	4.334639879	NA	4.407294145	4.250513887	4.160014713	4.305323245	4.109029263	4.078437993	4.265809522	4.556426586	3.994312001	4.613785217	4.32061888	NA	4.149817623	4.39199851	4.413259443	4.200803073	4.407294145	4.51436359	4.301499337	4.29002761	4.648200396	4.386670531	4.261985613	4.093733628	4.445533233	4.066966267	4.189331347	4.401583775	4.346111605
4	Pimozide	24	MEAN_RingAvgIntenCh2	EC70	4.323168153	4.315520335	NA	4.399646328	4.242866069	4.148542987	4.3002247	4.08990972	4.066966267	4.246689978	4.499067955	3.952249005	4.556426586	4.315520335	NA	4.139620533	4.380526784	4.405285318	4.177859621	4.397874583	4.502891864	4.295126155	4.284929065	4.609961308	4.379145078	4.227570434	4.074614085	4.437885415	4.051670632	4.174035712	4.39199851	4.334639879
4	Pimozide	24	MEAN_RingAvgIntenCh2	EC75	4.315520335	4.296400792	NA	4.39199851	4.235218252	4.137071261	4.296400792	4.070790176	4.055494541	4.227570434	4.441709324	3.910186009	4.499067955	4.31042179	NA	4.131972716	4.369055058	4.396633088	4.154916168	4.388174601	4.494061184	4.287478338	4.27983052	4.571722221	4.372878966	4.196979164	4.051670632	4.428453107	4.036374997	4.154916168	4.384350693	4.323168153
4	Pimozide	24	MEAN_RingAvgIntenCh2	EC80	4.307872518	4.277281248	NA	4.382287057	4.226295798	4.126874171	4.291302247	4.051670632	4.040198906	4.208450891	4.384350693	3.864299104	4.441709324	4.305323245	NA	4.121775626	4.353759423	4.388174601	4.124324898	4.376702875	4.48377232	4.278555884	4.274731975	4.533483134	4.365231149	4.158740077	4.017255454	4.418765871	4.021079362	4.139620533	4.372878966	4.304048609
4	Pimozide	72	MEAN_RingAvgIntenCh2	EC50	4.812628472	4.024903271	NA	3.990488092	NA	4.112853172	3.879594739	3.819686835	4.196979164	3.925481644	4.051670632	3.953523641	4.171486439	3.979016366	4.063142358	NA	4.143444442	3.849003469	4.246689978	4.032551089	4.05931845	3.956072914	4.074614085	3.757229659	4.401583775	4.158740077	3.999410546	4.434061506	4.097557537	4.265809522	4.166387894	4.587017856
4	Pimozide	72	MEAN_RingAvgIntenCh2	EC55	4.858515377	4.014706181	NA	3.956072914	NA	4.101381446	3.871946921	3.813313654	4.174035712	3.894890374	4.001959819	3.94715046	4.161289349	3.96754464	4.052945268	NA	4.12050099	3.833707834	4.185507438	3.975192457	4.040198906	3.94715046	4.040198906	3.718990572	4.395822419	4.143444442	3.990488092	4.904402281	4.078437993	4.242866069	4.147268351	4.533483134
4	Pimozide	72	MEAN_RingAvgIntenCh2	EC60	4.904402281	4.005783727	NA	3.921657735	NA	4.08990972	3.86557374	3.806940473	4.154916168	3.864299104	3.959896822	3.942051915	4.15109226	3.952249005	4.044022815	NA	4.105205355	3.82478538	4.128148807	3.933129461	4.02872718	3.93695337	4.009607636	3.692223211	4.388174601	4.131972716	3.979016366	4.93881746	4.05931845	4.219922617	4.131972716	4.479948411
4	Pimozide	72	MEAN_RingAvgIntenCh2	EC65	4.950289186	3.996861274	NA	3.887242556	NA	4.075888721	3.859200559	3.801841928	4.135796625	3.837531743	3.925481644	3.935678734	4.14089517	3.940777279	4.032551089	NA	4.093733628	3.817137563	4.066966267	3.898714283	4.013431545	3.928030916	3.975192457	3.669279758	4.382287057	4.12050099	3.970093912	4.973232639	4.044022815	4.196979164	4.112853172	4.426413689
4	Pimozide	72	MEAN_RingAvgIntenCh2	EC70	4.013431545	3.989213456	NA	3.852827378	NA	4.063142358	3.852827378	3.796743383	4.112853172	3.810764382	3.891066465	3.930580189	4.131972716	3.921657735	4.023628635	NA	4.082261902	3.810764382	4.009607636	3.868123013	3.99813591	3.917833826	3.944601187	3.650160214	4.376702875	4.109029263	3.959896822	4.404051471	4.02872718	4.177859621	4.097557537	4.369055058
4	Pimozide	72	MEAN_RingAvgIntenCh2	EC75	4.004509091	3.980291002	NA	3.81458829	1.176091259	4.051670632	3.847728833	3.791644838	4.08990972	3.78399702	3.860475195	3.925481644	4.123050262	3.898714283	4.013431545	NA	4.074614085	3.8043912	3.952249005	3.841355651	3.982840275	3.9063621	3.917833826	3.631040671	4.370941519	4.097557537	3.949699732	4.395822419	4.013431545	4.15109226	4.082261902	4.307872518
4	Pimozide	72	MEAN_RingAvgIntenCh2	EC80	3.994312001	3.972643185	NA	3.768701385	NA	4.036374997	3.841355651	3.786546293	4.066966267	3.757229659	3.826060017	3.920383099	4.114127808	3.852827378	3.99813591	NA	4.065691631	3.799292655	3.891066465	3.81458829	3.96754464	3.894890374	3.887242556	3.615745036	4.363956513	4.086085811	3.940777279	4.386670531	3.99813591	4.124324898	4.063142358	4.246689978
4	Pimozide	24	MEAN_RingSpotAvgIntenCh3	EC55	4.598489582	NA	NA	4.889106647	NA	4.223746526	4.223746526	4.284929065	4.189331347	4.078437993	NA	4.112853172	4.284929065	4.128148807	4.548778769	4.250513887	4.411118054	4.529659225	4.365231149	4.996176091	4.3002247	4.292576883	4.323168153	NA	NA	4.325717425	4.177859621	4.571722221	4.445533233	4.291302247	NA	4.426413689
4	Pimozide	24	MEAN_RingSpotAvgIntenCh3	EC60	4.502891864	NA	NA	4.491420137	NA	4.143444442	4.196979164	4.276006612	4.174035712	4.055494541	NA	4.097557537	4.273457339	4.112853172	4.445533233	4.240316797	3.684575393	4.522011407	4.349935514	4.942641369	4.26963343	4.277281248	4.315520335	NA	NA	4.312971063	4.112853172	4.552602677	4.288752974	4.281105157	NA	4.365231149
4	Pimozide	24	MEAN_RingSpotAvgIntenCh3	EC65	4.472300594	NA	NA	4.105205355	NA	4.070790176	4.177859621	4.267084158	4.162563986	4.024903271	4.281105157	4.082261902	4.265809522	4.097557537	4.357583332	4.231394343	3.761053568	4.93881746	4.334639879	4.881458829	4.242866069	4.261985613	4.309147154	NA	4.996176091	4.3002247	4.051670632	4.533483134	4.109029263	4.272182703	4.996176091	4.307872518
4	Pimozide	24	MEAN_RingSpotAvgIntenCh3	EC70	4.449357141	NA	NA	3.726638389	NA	4.001959819	4.162563986	4.258161704	4.147268351	3.975192457	4.242866069	4.066966267	4.255612432	4.078437993	4.273457339	4.219922617	3.791644838	4.980880456	4.311696427	4.820276289	4.216098708	4.242866069	4.302773973	NA	4.671143848	1.428469236	3.990488092	4.518187499	3.902538191	4.263260249	4.889106647	4.250513887
4	Pimozide	24	MEAN_RingSpotAvgIntenCh3	EC75	4.434061506	4.346111605	NA	3.355719241	NA	3.93695337	4.147268351	4.250513887	4.135796625	3.585153766	4.219922617	4.055494541	4.246689978	4.055494541	4.196979164	4.208450891	3.81458829	4.499067955	1.179915168	4.755269841	4.193155256	4.204626982	4.297675428	NA	4.323168153	2.678887394	3.921657735	4.499067955	3.646336306	4.254337796	4.766741567	4.189331347
4	Pimozide	24	MEAN_RingSpotAvgIntenCh3	EC80	4.418765871	4.315520335	NA	3.000095728	NA	3.87577083	4.131972716	4.240316797	4.12050099	1.569953859	4.204626982	4.040198906	4.235218252	4.02872718	4.124324898	4.196979164	3.837531743	4.491420137	4.101381446	4.690263392	4.170211803	3.818412199	4.291302247	NA	3.979016366	3.933129461	3.841355651	4.476124502	3.306008428	1.374934514	4.63672867	4.124324898
4	Pimozide	72	MEAN_RingSpotAvgIntenCh3	EC60	4.996176091	4.560250495	NA	NA	4.434061506	3.979016366	4.973232639	4.02872718	4.84704365	4.051670632	NA	4.063142358	4.797332837	4.518187499	4.326992062	4.070790176	NA	NA	4.273457339	4.502891864	4.261985613	4.372878966	4.541130951	NA	4.732326388	4.499067955	4.021079362	NA	4.078437993	4.770565476	4.801156745	4.827924107
4	Pimozide	72	MEAN_RingSpotAvgIntenCh3	EC65	4.499067955	4.510539681	NA	NA	4.418765871	3.9063621	4.869987103	4.005783727	4.81645238	4.032551089	NA	2.304144338	4.778213293	4.426413689	4.292576883	4.051670632	NA	NA	2.26590525	4.457004959	4.219922617	4.315520335	4.491420137	NA	4.694087301	4.372878966	4.009607636	NA	4.055494541	4.709382936	4.762917658	4.808804563
4	Pimozide	72	MEAN_RingSpotAvgIntenCh3	EC70	4.492367192	4.460828868	NA	NA	4.407294145	3.84517956	4.762917658	3.986664184	4.785861111	4.005783727	NA	2.32708779	4.762917658	4.349935514	4.265809522	4.036374997	NA	NA	2.353855151	4.407294145	4.196979164	4.254337796	4.445533233	NA	4.655848213	4.242866069	3.996861274	NA	4.036374997	4.652024305	4.720854662	4.785861111
4	Pimozide	72	MEAN_RingSpotAvgIntenCh3	EC75	4.486074313	4.414941963	NA	NA	4.39199851	3.787820929	4.652024305	3.96754464	4.755269841	3.979016366	NA	2.338559516	4.747622023	4.288752974	4.242866069	4.021079362	NA	NA	2.399742056	4.357583332	4.181683529	4.185507438	4.399646328	NA	4.613785217	1.237273799	3.982840275	NA	4.009607636	4.594665673	4.682615575	4.762917658
4	Pimozide	72	MEAN_RingSpotAvgIntenCh3	EC80	4.479948411	4.365231149	NA	NA	4.376702875	3.734286207	4.537307042	3.952249005	4.724678571	3.944601187	NA	3.558386405	4.732326388	4.235218252	4.223746526	4.001959819	NA	NA	2.430333326	4.311696427	4.170211803	4.116677081	4.353759423	NA	4.57554613	1.424645327	3.96754464	NA	3.975192457	4.533483134	4.640552578	4.736150297
4	Pimozide	24	MEAN_RingSpotCountRatioCh3Ch2	EC120	3.290712793	3.76360284	NA	3.141580352	3.57368204	3.509950227	NA	3.617019672	3.290712793	3.569858131	3.87577083	3.546914678	NA	3.546914678	3.558386405	3.523971226	3.564759586	3.585153766	3.634864579	3.925481644	3.688399302	3.531619043	3.833707834	3.772525294	3.634864579	3.585153766	NA	3.313656245	3.569858131	3.550738587	3.596625492	2.353855151
4	Pimozide	24	MEAN_RingSpotCountRatioCh3Ch2	EC125	3.340423606	3.769976022	NA	3.248649797	3.588977675	3.520147317	3.283064975	3.62466749	3.363367059	3.611921127	3.887242556	3.562210313	NA	3.558386405	3.577505948	3.546914678	3.57368204	3.591526947	3.650160214	3.933129461	3.711342754	3.544365406	3.856651286	3.806940473	3.647610942	3.634864579	3.413077873	3.413077873	3.581329857	3.559661041	3.623392853	2.441805052
4	Pimozide	24	MEAN_RingSpotCountRatioCh3Ch2	EC130	3.378662694	3.775074567	NA	3.321304063	3.596625492	3.529069771	3.382486603	3.631040671	3.413077873	3.642512397	3.897439646	3.571132767	NA	3.566034222	3.591526947	3.562210313	3.585153766	3.596625492	3.661631941	3.940777279	3.730462298	3.554562496	3.87577083	3.829883925	3.661631941	3.680751484	3.54309077	3.466612595	3.590252311	3.567308858	3.646336306	2.525931045
4	Pimozide	24	MEAN_RingSpotCountRatioCh3Ch2	EC135	3.409253964	3.781447748	NA	3.378662694	3.605547946	3.536717588	3.439845234	3.637413852	3.45131696	3.665455849	3.9063621	3.580055221	NA	3.57368204	3.600449401	3.57368204	3.592801583	3.602998673	3.674378303	3.94715046	3.745757933	3.562210313	3.888517193	3.849003469	3.673103667	3.722814481	3.566034222	3.504851682	3.597900128	3.574956676	3.665455849	2.602409219
4	Pimozide	24	MEAN_RingSpotCountRatioCh3Ch2	EC140	3.436021325	3.786546293	NA	3.424549599	3.611921127	3.54309077	3.48190823	3.642512397	3.48190823	3.684575393	3.914009918	3.587703038	NA	3.581329857	3.608097218	3.582604493	3.599174765	3.608097218	3.684575393	3.953523641	3.761053568	3.569858131	3.902538191	3.864299104	3.684575393	3.764877477	3.581329857	3.535442952	3.605547946	3.581329857	3.684575393	2.675063486
4	Pimozide	24	MEAN_RingSpotCountRatioCh3Ch2	EC145	3.462788686	3.791644838	NA	3.462788686	3.618294308	3.550738587	3.5124995	3.646336306	3.508675591	3.699871028	3.921657735	3.595350856	NA	3.587703038	3.6144704	3.591526947	3.605547946	3.613195763	3.696047119	3.959896822	3.776349203	3.576231312	3.914009918	3.87577083	3.696047119	3.803116564	3.592801583	3.562210313	3.611921127	3.586428402	3.699871028	2.740069934
4	Pimozide	24	MEAN_RingSpotCountRatioCh3Ch2	EC150	3.485732139	3.795468747	NA	3.497203865	3.623392853	3.557111768	3.539266861	3.651434851	3.531619043	3.713892027	3.928030916	3.600449401	1.176091259	3.59407622	3.619568945	3.599174765	3.611921127	3.618294308	3.703694937	3.964995367	3.791644838	3.581329857	3.921657735	3.887242556	3.710068118	3.841355651	3.601724037	3.585153766	3.617019672	3.591526947	3.715166663	2.805076383
4	Pimozide	72	MEAN_RingSpotCountRatioCh3Ch2	EC120	3.470436504	3.076573903	NA	4.881458829	3.680751484	3.045982633	3.764877477	3.252473705	3.939502643	3.566034222	3.518872681	NA	3.680751484	3.474260412	3.558386405	3.799292655	3.833707834	3.535442952	3.715166663	3.550738587	3.5124995	4.867361352	NA	3.497203865	3.569858131	3.651434851	NA	3.535442952	NA	3.632315307	3.283064975	4.525835316
4	Pimozide	72	MEAN_RingSpotCountRatioCh3Ch2	EC125	3.523971226	3.160699896	NA	NA	4.353759423	3.275417158	3.768701385	3.382486603	3.94715046	3.581329857	3.527795135	NA	3.689673938	3.501027774	3.569858131	4.411118054	3.856651286	3.562210313	3.727913026	3.569858131	3.531619043	1.176091259	3.730462298	3.5124995	3.581329857	3.657808032	NA	3.546914678	NA	3.636139216	3.332775789	4.629080852
4	Pimozide	72	MEAN_RingSpotCountRatioCh3Ch2	EC130	3.558386405	3.23717807	NA	4.854691468	NA	3.474260412	3.772525294	3.45131696	3.953523641	3.592801583	3.535442952	NA	3.697321756	3.520147317	3.577505948	4.349935514	3.871946921	3.577505948	3.738110115	3.588977675	3.546914678	3.776349203	3.768701385	3.527795135	3.588977675	3.662906577	NA	3.557111768	3.703694937	3.639963124	3.378662694	4.724678571
4	Pimozide	72	MEAN_RingSpotCountRatioCh3Ch2	EC135	3.588977675	3.306008428	NA	4.843219742	NA	3.646336306	NA	3.497203865	3.958622186	3.602998673	3.54309077	NA	3.704969573	3.53289368	3.585153766	3.81458829	3.883418648	4.869987103	3.744483297	3.60427331	3.558386405	3.810764382	3.787820929	3.539266861	3.596625492	3.668005122	3.5124995	3.566034222	3.726638389	4.984704365	3.42072569	4.812628472
4	Pimozide	72	MEAN_RingSpotCountRatioCh3Ch2	EC140	3.611921127	3.374838785	NA	4.831748015	NA	3.806940473	3.778898475	3.531619043	3.963720731	3.610646491	3.548189315	NA	3.710068118	3.54309077	3.591526947	4.231394343	3.893615738	4.862339285	3.750856478	3.623392853	3.567308858	3.829883925	3.806940473	3.546914678	3.60427331	3.671829031	3.566034222	3.572407403	3.738110115	4.957937004	3.462788686	4.896754464
4	Pimozide	72	MEAN_RingSpotCountRatioCh3Ch2	EC145	3.631040671	3.439845234	NA	NA	NA	3.952249005	4.992352183	3.562210313	3.968819276	3.617019672	3.55328786	NA	3.716441299	3.554562496	3.596625492	4.170211803	3.902538191	4.854691468	3.755955023	3.638688488	3.577505948	3.84517956	3.818412199	3.557111768	3.610646491	3.675652939	3.581329857	3.578780585	3.745757933	4.934993551	3.504851682	4.977056548
4	Pimozide	72	MEAN_RingSpotCountRatioCh3Ch2	EC150	3.650160214	3.501027774	NA	4.804980654	NA	4.086085811	4.93881746	3.588977675	3.972643185	3.623392853	3.558386405	2.491515866	3.721539844	3.562210313	3.601724037	4.109029263	3.910186009	4.84704365	3.759778932	4.686439483	3.585153766	3.856651286	4.946465278	3.564759586	3.617019672	3.679476848	3.588977675	3.585153766	3.750856478	3.653984123	3.54309077	NA
4	Pimozide	24	ValidObjectCount	EC50	3.971368549	4.044022815	NA	4.105205355	3.963720731	3.718990572	4.097557537	3.856651286	3.891066465	3.979016366	4.128148807	3.665455849	3.990488092	4.078437993	4.013431545	4.074614085	4.518187499	3.864299104	3.940777279	4.082261902	3.986664184	3.841355651	4.109029263	4.101381446	3.81458829	3.933129461	4.414941963	4.112853172	3.78399702	4.074614085	4.086085811	4.885282738
4	Pimozide	24	ValidObjectCount	EC55	3.841355651	4.02872718	NA	4.093733628	3.921657735	3.665455849	4.082261902	3.822236108	3.849003469	3.93695337	4.116677081	3.646336306	3.959896822	4.044022815	3.986664184	4.055494541	4.407294145	3.806940473	3.9063621	4.066966267	3.93695337	3.78399702	4.051670632	4.086085811	3.764877477	3.894890374	4.277281248	4.082261902	3.730462298	4.063142358	4.017255454	4.640552578
4	Pimozide	24	ValidObjectCount	EC60	3.711342754	4.017255454	NA	4.086085811	3.87577083	3.615745036	4.06951554	3.791644838	3.810764382	3.898714283	4.105205355	3.627216762	3.914009918	4.009607636	3.944601187	4.036374997	4.304048609	3.75340575	3.87577083	4.055494541	3.887242556	3.726638389	3.994312001	4.074614085	3.711342754	3.856651286	4.143444442	4.055494541	3.680751484	4.055494541	3.944601187	4.395822419
4	Pimozide	24	ValidObjectCount	EC65	3.581329857	4.005783727	NA	4.074614085	3.837531743	3.566034222	4.055494541	3.764877477	3.768701385	3.860475195	4.092458992	3.611921127	3.81458829	3.975192457	3.818412199	4.021079362	4.200803073	3.699871028	3.841355651	4.040198906	3.837531743	3.665455849	3.944601187	4.05931845	3.661631941	3.818412199	4.009607636	4.02872718	3.631040671	4.046572087	3.871946921	4.154916168
4	Pimozide	24	ValidObjectCount	EC70	3.45131696	3.993037365	NA	4.065691631	3.795468747	3.516323409	4.040198906	3.738110115	3.726638389	3.822236108	4.078437993	3.592801583	2.923617554	3.933129461	3.455140869	4.001959819	4.097557537	3.646336306	3.803116564	4.024903271	3.78399702	3.608097218	3.894890374	4.047846724	3.608097218	3.780173112	3.87577083	3.99813591	3.581329857	4.036374997	3.799292655	3.910186009
4	Pimozide	24	ValidObjectCount	EC75	3.317480154	3.979016366	NA	4.055494541	3.757229659	3.462788686	4.024903271	3.711342754	3.676927576	3.78399702	4.066966267	3.569858131	1.680847213	3.883418648	3.076573903	3.979016366	3.994312001	3.592801583	3.761053568	4.001959819	3.730462298	3.539266861	3.84517956	4.032551089	3.546914678	3.745757933	3.745757933	3.963720731	3.531619043	4.02872718	3.715166663	3.669279758
4	Pimozide	24	ValidObjectCount	EC80	3.179819439	3.96754464	NA	4.044022815	3.715166663	3.405430055	4.005783727	3.684575393	3.623392853	3.749581842	4.051670632	3.539266861	NA	3.818412199	2.698006938	3.944601187	3.894890374	3.535442952	3.707518846	3.971368549	3.669279758	3.462788686	3.795468747	4.017255454	3.474260412	3.707518846	3.615745036	3.921657735	3.478084321	4.017255454	3.615745036	3.428373507
4	Pimozide	72	ValidObjectCount	EC50	3.803116564	3.795468747	NA	3.651434851	4.166387894	3.975192457	3.636139216	3.712617391	3.761053568	3.745757933	3.688399302	3.600449401	3.891066465	3.489556047	3.764877477	NA	3.791644838	3.669279758	3.600449401	3.921657735	3.650160214	3.623392853	3.585153766	3.546914678	3.738110115	3.665455849	3.817137563	3.634864579	3.673103667	3.687124666	3.676927576	NA
4	Pimozide	72	ValidObjectCount	EC55	3.764877477	3.780173112	NA	3.641237761	4.040198906	3.962446095	3.627216762	3.704969573	3.734286207	3.730462298	3.673103667	3.501027774	3.871946921	3.313656245	3.730462298	NA	3.776349203	3.657808032	3.57368204	3.810764382	3.405430055	3.611921127	3.566034222	3.447493051	3.715166663	3.650160214	3.812039018	3.608097218	3.661631941	3.676927576	3.653984123	NA
4	Pimozide	72	ValidObjectCount	EC60	3.722814481	3.761053568	NA	3.631040671	3.914009918	3.952249005	3.615745036	3.697321756	3.711342754	3.718990572	3.657808032	3.363367059	3.84517956	3.153052078	3.696047119	NA	3.761053568	3.646336306	3.546914678	3.707518846	3.160699896	3.600449401	3.539266861	3.371014876	3.692223211	3.638688488	3.805665837	3.569858131	3.650160214	3.669279758	3.631040671	NA
4	Pimozide	72	ValidObjectCount	EC65	3.684575393	3.638688488	NA	3.619568945	3.795468747	3.939502643	3.608097218	3.689673938	3.684575393	3.707518846	3.642512397	3.099517356	3.803116564	3.000095728	3.650160214	NA	3.741934024	3.634864579	3.5124995	3.608097218	2.915969736	3.587703038	3.5124995	3.302184519	3.673103667	3.623392853	3.800567292	3.508675591	3.638688488	3.661631941	3.611921127	NA
4	Pimozide	72	ValidObjectCount	EC70	3.642512397	3.355719241	NA	3.608097218	3.673103667	3.925481644	3.596625492	3.682026121	3.657808032	3.696047119	3.623392853	2.319439973	3.692223211	2.854787196	3.588977675	NA	3.699871028	3.622118217	3.462788686	3.504851682	2.667415668	3.57368204	3.470436504	3.23717807	3.650160214	3.608097218	3.79419411	3.095693447	3.623392853	3.653984123	3.592801583	NA
4	Pimozide	72	ValidObjectCount	EC75	3.592801583	3.068926086	NA	3.597900128	3.558386405	3.914009918	3.587703038	3.673103667	3.631040671	3.684575393	3.608097218	1.35581497	3.133932534	2.709478664	3.458964777	NA	3.45131696	3.608097218	3.340423606	3.405430055	2.422685509	3.562210313	3.378662694	3.172171622	3.631040671	3.588977675	3.787820929	2.155011897	3.596625492	3.647610942	3.577505948	NA
4	Pimozide	72	ValidObjectCount	EC80	3.531619043	2.785956839	NA	3.586428402	3.443669142	3.894890374	3.577505948	3.665455849	3.600449401	3.673103667	3.588977675	NA	2.506811501	2.567994041	2.44945287	NA	3.095693447	3.588977675	2.900674101	3.302184519	2.177955349	3.546914678	3.110989082	3.099517356	3.608097218	3.569858131	3.780173112	1.214330346	3.5124995	3.641237761	3.558386405	NA
4	Rotenone	24	MEAN_CircAvgIntenCh4	EC140	2.602409219	1.829979654	NA	1.271688978	1.776444931	2.499163683	2.483868048	NA	1.849099197	2.437981144	NA	2.633000489	NA	1.608192947	1.489651776	NA	1.703790665	3.202762892	2.499163683	3.068926086	2.097653266	2.613880946	3.35954315	3.340423606	3.015391363	3.26776934	2.900674101	3.160699896	2.120596718	NA	1.937049099	2.545050588
4	Rotenone	24	MEAN_CircAvgIntenCh4	EC145	2.617704854	1.910281737	NA	1.443764871	1.894986102	2.579465767	2.579465767	NA	1.917929555	2.57181795	NA	2.724774299	1.214330346	1.799388384	1.62731249	NA	1.849099197	3.29836061	2.57181795	3.130108626	2.227666163	2.682711303	3.455140869	3.39013442	3.091869538	3.325127971	2.99627182	3.294536702	2.17413144	2.231490072	2.323263881	2.633000489
4	Rotenone	24	MEAN_CircAvgIntenCh4	EC150	2.633000489	1.986759912	NA	1.581425586	2.002055547	2.659767851	2.663591759	NA	1.982936003	2.675063486	1.336695426	2.808900291	1.466708323	1.948520825	1.745853661	NA	1.990583821	3.378662694	2.640648307	3.183643348	2.334735608	2.743893843	3.546914678	3.436021325	3.168347713	3.382486603	3.095693447	3.416901781	2.227666163	2.506811501	2.525931045	2.72095039
4	Rotenone	72	MEAN_ObjectSizeCh1	EC80	NA	3.302184519	NA	4.109029263	4.850867559	4.713206844	3.810764382	4.047846724	4.338463788	4.086085811	3.929305553	3.898714283	4.009607636	4.196979164	4.158740077	NA	4.380526784	4.487596229	4.070790176	3.959896822	4.02872718	3.696047119	4.709382936	3.263945432	NA	3.994312001	4.12050099	NA	4.265809522	4.086085811	4.013431545	3.699871028
4	Rotenone	24	MEAN_RingAvgIntenCh2	EC70	NA	3.26776934	NA	4.288752974	NA	4.510539681	4.42258978	1.772621023	3.914009918	3.952249005	NA	3.110989082	4.239042161	4.235218252	4.066966267	4.231394343	4.296400792	4.162563986	4.017255454	4.36140724	4.216098708	3.864299104	NA	4.778213293	4.801156745	3.841355651	4.02872718	NA	4.021079362	4.927345734	4.820276289	NA
4	Rotenone	24	MEAN_RingAvgIntenCh2	EC75	NA	3.015391363	NA	4.170211803	4.957937004	4.491420137	4.395822419	2.35767906	3.87577083	3.914009918	NA	2.908321919	4.219922617	4.162563986	4.021079362	4.078437993	4.139620533	4.124324898	3.994312001	4.216098708	4.116677081	3.84517956	NA	4.724678571	4.697911209	3.787820929	3.791644838	NA	3.979016366	4.785861111	4.785861111	NA
4	Rotenone	24	MEAN_RingAvgIntenCh2	EC80	NA	2.766837295	NA	4.044022815	4.866163194	4.468476685	4.36140724	2.946561006	3.829883925	3.871946921	4.942641369	2.709478664	4.200803073	4.086085811	3.96754464	3.011567455	3.986664184	4.093733628	3.971368549	4.051670632	4.021079362	3.81458829	NA	4.671143848	4.594665673	3.730462298	3.535442952	NA	3.93695337	4.644376487	4.747622023	NA
4	Rotenone	72	MEAN_RingAvgIntenCh2	EC50	NA	3.374838785	NA	3.5124995	3.416901781	3.348071424	NA	4.044022815	3.864299104	3.447493051	3.631040671	3.344247515	3.990488092	3.688399302	3.546914678	2.931265371	4.296400792	3.531619043	3.982840275	4.797332837	3.9063621	3.306008428	NA	3.692223211	NA	3.122460808	3.776349203	4.644376487	3.684575393	4.12050099	4.070790176	4.51436359
4	Rotenone	72	MEAN_RingAvgIntenCh2	EC55	NA	3.153052078	NA	3.409253964	3.2065868	3.061278268	3.822236108	3.99813591	3.772525294	3.244825888	3.523971226	3.198938983	3.96754464	3.501027774	3.35954315	2.682711303	4.239042161	3.183643348	3.952249005	4.671143848	3.661631941	3.202762892	NA	3.623392853	NA	2.96568055	3.761053568	3.791644838	3.48190823	4.105205355	4.055494541	4.384350693
4	Rotenone	72	MEAN_RingAvgIntenCh2	EC60	4.648200396	2.938913189	NA	3.29836061	3.011567455	2.759189478	3.741934024	3.952249005	3.676927576	3.042158725	3.428373507	3.061278268	3.944601187	3.313656245	3.175995531	2.437981144	4.185507438	2.866258923	3.9063621	4.369055058	3.413077873	3.107165173	3.910186009	3.550738587	4.858515377	2.824195926	3.734286207	3.29836061	3.283064975	4.08990972	4.040198906	4.239042161
4	Rotenone	72	MEAN_RingAvgIntenCh2	EC65	4.250513887	2.736246025	NA	3.179819439	2.820372018	2.434157235	3.699871028	3.898714283	3.577505948	2.847139379	3.332775789	2.931265371	3.917833826	3.122460808	3.003919637	2.193250984	4.131972716	2.575641858	3.806940473	3.959896822	3.164523804	3.011567455	3.879594739	3.466612595	4.617609126	2.69035912	3.692223211	2.961856641	3.091869538	4.078437993	4.02872718	4.070790176
4	Rotenone	72	MEAN_RingAvgIntenCh2	EC70	4.078437993	2.545050588	NA	3.042158725	2.636824398	2.067061996	3.669279758	3.818412199	3.462788686	2.655943942	3.23717807	2.805076383	3.887242556	2.93508928	2.831843744	1.944696916	4.070790176	2.311792155	3.577505948	3.546914678	2.915969736	2.919793645	3.856651286	3.363367059	4.430237598	2.564170132	3.5124995	2.705654755	2.908321919	4.066966267	4.013431545	3.856651286
4	Rotenone	72	MEAN_RingAvgIntenCh2	EC75	3.959896822	2.361502969	NA	2.870082831	2.453276779	1.623488582	3.646336306	3.638688488	3.332775789	2.468572413	3.137756443	2.682711303	3.841355651	2.743893843	2.663591759	1.699966757	4.001959819	2.074709813	3.309832337	3.130108626	2.667415668	2.828019835	3.837531743	3.214234618	4.273457339	2.441805052	3.233354162	2.499163683	2.728598208	4.054219905	3.99813591	3.539266861
4	Rotenone	72	MEAN_RingAvgIntenCh2	EC80	3.868123013	2.193250984	NA	2.655943942	1.23344989	NA	3.619568945	2.87390674	3.172171622	2.288848703	3.034510907	2.556522315	3.749581842	2.545050588	2.495339775	1.455236597	3.9063621	1.856747015	3.042158725	2.717126482	2.422685509	2.732422117	3.810764382	2.969504459	4.135796625	2.319439973	2.954208824	2.32708779	2.552698406	4.042748179	3.979016366	2.177955349
4	Rotenone	72	MEAN_RingSpotAvgIntenCh3	EC50	4.315520335	4.044022815	NA	NA	NA	NA	NA	4.051670632	4.200803073	3.952249005	NA	4.388174601	4.334639879	4.166387894	3.806940473	3.703694937	3.864299104	4.273457339	4.086085811	4.90822619	3.722814481	3.841355651	4.682615575	4.124324898	4.055494541	4.044022815	3.860475195	NA	3.577505948	4.403470236	4.525835316	3.650160214
4	Rotenone	72	MEAN_RingSpotAvgIntenCh3	EC55	4.227570434	3.940777279	NA	3.730462298	4.005783727	NA	3.871946921	4.009607636	4.139620533	3.940777279	NA	4.281105157	4.261985613	4.097557537	3.715166663	3.692223211	3.829883925	4.216098708	4.074614085	4.858515377	3.710068118	3.81458829	4.640552578	4.086085811	4.036374997	4.024903271	3.795468747	4.965584821	3.558386405	4.346111605	4.418765871	3.615745036
4	Rotenone	72	MEAN_RingSpotAvgIntenCh3	EC60	4.193155256	3.841355651	NA	3.661631941	3.871946921	NA	3.849003469	3.975192457	4.08990972	3.929305553	4.961760913	4.189331347	4.189331347	4.032551089	3.680751484	3.680751484	3.799292655	4.166387894	4.063142358	4.812628472	3.698596392	3.795468747	4.598489582	4.051670632	4.021079362	4.005783727	3.738110115	4.919697916	3.546914678	4.3002247	4.326992062	3.596625492
4	Rotenone	72	MEAN_RingSpotAvgIntenCh3	EC65	4.170211803	3.749581842	NA	3.627216762	3.826060017	3.864299104	3.837531743	3.944601187	4.047846724	3.917833826	4.84704365	4.105205355	4.116677081	3.971368549	3.657808032	3.671829031	3.772525294	4.124324898	4.054219905	4.766741567	3.688399302	3.780173112	4.552602677	4.021079362	4.005783727	3.986664184	3.684575393	4.873811012	3.531619043	4.258161704	4.239042161	3.58387913
4	Rotenone	72	MEAN_RingSpotAvgIntenCh3	EC70	4.15109226	3.657808032	NA	3.600449401	3.795468747	3.776349203	3.828609289	3.917833826	4.009607636	3.9063621	4.736150297	4.02872718	4.047846724	3.910186009	3.642512397	3.661631941	3.745757933	4.086085811	4.044022815	4.720854662	3.676927576	3.761053568	4.510539681	3.990488092	3.986664184	3.971368549	3.631040671	4.824100198	3.516323409	4.219922617	4.158740077	3.57368204
4	Rotenone	72	MEAN_RingSpotAvgIntenCh3	EC75	4.137071261	3.57368204	NA	3.581329857	3.772525294	3.730462298	3.820961472	3.894890374	3.975192457	3.894890374	4.625256943	3.956072914	3.979016366	3.852827378	3.627216762	3.650160214	3.715166663	4.051670632	4.033825725	4.674967757	3.666730486	3.745757933	4.464652776	3.963720731	3.971368549	3.952249005	3.581329857	4.778213293	3.50230241	4.189331347	4.082261902	3.56348495
4	Rotenone	72	MEAN_RingSpotAvgIntenCh3	EC80	4.124324898	3.493379956	NA	3.566034222	3.749581842	3.696047119	3.81458829	3.871946921	3.944601187	3.883418648	4.51436359	3.891066465	3.914009918	3.795468747	3.615745036	3.642512397	3.688399302	4.021079362	4.024903271	4.632904761	3.657808032	3.734286207	4.42258978	3.93695337	3.952249005	3.929305553	3.531619043	4.732326388	3.489556047	4.158740077	4.009607636	3.557111768
4	Rotenone	24	MEAN_RingSpotCountRatioCh3Ch2	EC145	3.061278268	1.803212293	NA	2.200898802	1.787916658	3.191291166	NA	2.457100687	2.361502969	2.047942452	2.212370528	2.392094239	NA	NA	NA	2.824195926	NA	2.162659714	NA	3.118636899	2.93508928	2.445628961	2.893026284	3.401606146	2.950384915	2.476220231	2.323263881	3.703694937	1.455236597	3.045982633	3.084221721	2.678887394
4	Rotenone	24	MEAN_RingSpotCountRatioCh3Ch2	EC150	3.126284717	1.90263392	NA	2.277376976	1.891162194	3.263945432	NA	2.522107136	2.422685509	2.399742056	2.319439973	2.441805052	NA	NA	NA	2.908321919	NA	2.231490072	2.216194437	3.168347713	3.011567455	2.560346223	2.977152276	3.48190823	3.019215272	2.663591759	2.434157235	3.741934024	1.62731249	3.080397812	3.164523804	2.759189478
4	Rotenone	24	ValidObjectCount	EC50	2.973328367	3.642512397	NA	3.325127971	4.441709324	2.984800094	4.181683529	3.726638389	3.122460808	3.952249005	4.51436359	3.493379956	3.179819439	4.736150297	3.042158725	4.571722221	NA	4.044022815	3.810764382	4.246689978	3.634864579	3.225706344	NA	4.541130951	3.833707834	3.837531743	3.860475195	NA	3.39013442	3.684575393	4.239042161	NA
4	Rotenone	24	ValidObjectCount	EC55	2.698006938	3.462788686	NA	3.080397812	4.212274799	2.705654755	4.024903271	3.592801583	3.003919637	3.749581842	4.235218252	3.126284717	2.938913189	4.548778769	2.69035912	4.288752974	NA	3.944601187	3.631040671	3.963720731	3.60427331	3.042158725	3.715166663	4.414941963	3.546914678	3.75340575	3.458964777	NA	3.149228169	3.588977675	4.166387894	NA
4	Rotenone	24	ValidObjectCount	EC60	2.453276779	3.279241067	NA	2.870082831	3.994312001	2.460924596	3.868123013	3.458964777	2.893026284	3.546914678	3.96754464	2.870082831	2.671239577	4.357583332	2.407389874	4.02872718	4.533483134	3.84517956	3.447493051	3.676927576	3.577505948	2.893026284	3.619568945	4.296400792	3.286888884	3.676927576	3.187467257	NA	2.93508928	3.497203865	4.08990972	NA
4	Rotenone	24	ValidObjectCount	EC65	2.223842254	3.095693447	NA	2.69035912	3.787820929	2.231490072	3.711342754	3.32895188	2.78213293	3.344247515	3.715166663	2.667415668	2.38827033	4.162563986	2.166483623	3.787820929	3.852827378	3.745757933	3.233354162	3.386310511	3.550738587	2.763013387	3.57368204	4.189331347	3.045982633	3.60427331	2.984800094	NA	2.743893843	3.409253964	4.005783727	NA
4	Rotenone	24	ValidObjectCount	EC70	1.986759912	2.915969736	NA	2.525931045	3.581329857	2.005879456	3.546914678	3.191291166	2.675063486	3.141580352	3.470436504	2.506811501	2.101477174	3.959896822	1.96381646	3.562210313	3.393958329	3.634864579	2.958032732	3.084221721	3.523971226	2.644472216	3.535442952	4.082261902	2.824195926	3.527795135	2.820372018	NA	2.567994041	3.321304063	3.902538191	NA
4	Rotenone	24	ValidObjectCount	EC75	1.730558026	2.732422117	NA	2.369150786	3.382486603	1.742029753	3.378662694	3.042158725	2.567994041	2.93508928	3.229530253	2.365326877	1.81086011	3.75340575	1.787916658	3.344247515	3.045982633	3.504851682	2.548874497	2.740069934	3.485732139	2.533578862	3.504851682	3.971368549	2.610057037	3.443669142	2.678887394	NA	2.407389874	3.233354162	3.757229659	NA
4	Rotenone	24	ValidObjectCount	EC80	1.420821418	2.548874497	NA	2.223842254	3.183643348	NA	3.202762892	2.87390674	2.460924596	2.728598208	2.99627182	2.242961798	1.520243046	3.535442952	1.634960308	3.133932534	2.770661204	3.340423606	1.959992551	2.273553068	3.409253964	2.426509417	3.470436504	3.849003469	2.407389874	3.340423606	2.552698406	NA	2.258257433	3.133932534	3.48190823	NA
4	Rotenone	72	ValidObjectCount	EC50	2.900674101	2.590937493	NA	2.158835805	3.780173112	2.912145827	3.577505948	2.816548109	2.369150786	3.642512397	2.828019835	4.621433035	1.795564475	4.147268351	1.952344733	NA	NA	2.896850192	2.23531398	3.715166663	2.805076383	2.319439973	2.369150786	4.957937004	4.005783727	3.225706344	2.78213293	3.068926086	2.617704854	4.017255454	3.734286207	NA
4	Rotenone	72	ValidObjectCount	EC55	2.652120033	2.4188616	NA	2.070885904	3.386310511	2.682711303	3.550738587	2.644472216	2.250609615	3.401606146	2.51063541	1.952344733	1.65790376	4.258161704	1.761149296	NA	NA	2.48004414	2.101477174	3.696047119	2.567994041	2.231490072	2.227666163	3.730462298	3.887242556	3.095693447	2.514459318	2.980976185	2.464748505	3.791644838	3.455140869	NA
4	Rotenone	72	ValidObjectCount	EC60	2.403565965	2.262081341	NA	1.998231638	3.042158725	2.506811501	3.523971226	2.495339775	2.124420627	3.168347713	2.242961798	1.470532232	1.539362589	3.455140869	1.569953859	NA	NA	2.067061996	1.979112095	3.673103667	2.365326877	2.147364079	2.109124992	3.5124995	3.764877477	2.969504459	2.277376976	2.912145827	2.330911699	3.585153766	3.156875987	NA
4	Rotenone	72	ValidObjectCount	EC65	2.155011897	2.120596718	NA	1.929401281	2.740069934	2.35767906	3.497203865	2.361502969	1.990583821	2.938913189	2.013527273	NA	1.432293145	3.294536702	1.378758422	NA	NA	1.650255943	1.864394832	3.627216762	2.193250984	2.059414178	2.009703365	3.294536702	3.642512397	2.839491561	2.070885904	2.847139379	2.208546619	3.397782238	2.84331547	NA
4	Rotenone	72	ValidObjectCount	EC70	1.906457829	1.982936003	NA	1.868218741	2.476220231	2.231490072	3.470436504	2.23531398	1.822331836	2.717126482	1.818507928	NA	1.340519335	3.137756443	1.187562985	NA	NA	1.23344989	1.753501479	3.034510907	2.040294635	1.971464277	1.925577372	3.080397812	3.516323409	2.701830847	1.883514376	2.789780748	2.097653266	3.225706344	2.514459318	NA
4	Rotenone	72	ValidObjectCount	EC75	1.65790376	1.856747015	NA	1.81086011	2.246785707	2.120596718	3.436021325	2.120596718	1.581425586	2.495339775	1.650255943	NA	1.260217251	2.980976185	NA	NA	NA	NA	1.642608125	2.051766361	1.906457829	1.868218741	1.849099197	2.866258923	3.39013442	2.556522315	1.722910209	2.736246025	1.99440773	3.061278268	2.17413144	NA
4	Thapsigargin	24	MEAN_ObjectSizeCh1	EC80	3.57368204	3.642512397	NA	4.116677081	3.535442952	3.405430055	3.650160214	3.26776934	NA	3.596625492	3.860475195	3.443669142	3.348071424	3.894890374	3.57368204	3.290712793	3.569858131	3.806940473	3.535442952	3.615745036	3.286888884	3.829883925	3.462788686	4.369055058	3.558386405	NA	3.340423606	3.818412199	3.523971226	3.623392853	3.546914678	3.631040671
4	Thapsigargin	72	MEAN_ObjectSizeCh1	EC70	3.455140869	3.722814481	NA	3.569858131	3.489556047	3.493379956	3.650160214	3.348071424	3.623392853	3.619568945	4.116677081	3.397782238	2.992447911	3.554562496	3.382486603	3.868123013	3.657808032	3.994312001	3.489556047	3.35954315	3.829883925	3.772525294	3.401606146	3.60427331	2.980976185	3.650160214	3.439845234	3.523971226	3.309832337	3.910186009	3.386310511	4.26963343
4	Thapsigargin	72	MEAN_ObjectSizeCh1	EC75	3.367190968	3.627216762	NA	3.531619043	3.386310511	3.164523804	3.447493051	3.302184519	3.283064975	3.508675591	3.566034222	3.260121523	2.464748505	3.474260412	3.355719241	3.592801583	3.577505948	3.726638389	3.371014876	3.241001979	3.363367059	3.439845234	3.218058527	3.546914678	2.602409219	3.35954315	3.271593249	3.485732139	3.286888884	3.718990572	3.32895188	3.348071424
4	Thapsigargin	72	MEAN_ObjectSizeCh1	EC80	2.927441462	3.57368204	NA	3.501027774	2.931265371	2.908321919	3.244825888	3.248649797	2.858611105	3.218058527	2.984800094	3.015391363	1.409349692	3.382486603	3.325127971	3.382486603	3.523971226	3.260121523	3.225706344	3.183643348	2.900674101	3.110989082	3.053630451	3.497203865	2.254433524	3.210410709	3.126284717	3.455140869	3.252473705	3.581329857	3.260121523	2.820372018
4	Thapsigargin	24	MEAN_RingAvgIntenCh2	EC50	3.57368204	3.600449401	NA	3.592801583	3.558386405	3.485732139	3.558386405	3.29836061	3.317480154	3.581329857	3.703694937	3.485732139	3.577505948	3.32895188	3.290712793	3.508675591	3.554562496	3.699871028	3.474260412	3.669279758	3.447493051	3.5124995	3.493379956	4.189331347	3.386310511	3.623392853	3.225706344	3.627216762	3.416901781	3.638688488	3.619568945	3.577505948
4	Thapsigargin	24	MEAN_RingAvgIntenCh2	EC55	3.535442952	3.585153766	NA	3.581329857	3.54309077	3.458964777	3.546914678	3.275417158	3.294536702	3.566034222	3.688399302	3.462788686	3.539266861	3.309832337	3.263945432	3.489556047	3.539266861	3.673103667	3.462788686	3.650160214	3.409253964	3.493379956	3.48190823	4.109029263	3.371014876	3.611921127	3.214234618	3.611921127	3.382486603	3.623392853	3.581329857	3.562210313
4	Thapsigargin	24	MEAN_RingAvgIntenCh2	EC60	3.501027774	3.569858131	NA	3.569858131	3.527795135	3.432197416	3.535442952	3.256297614	3.26776934	3.550738587	3.673103667	3.439845234	3.501027774	3.294536702	3.241001979	3.470436504	3.520147317	3.653984123	3.452591596	3.631040671	3.371014876	3.478084321	3.47171114	4.044022815	3.355719241	3.600449401	3.202762892	3.596625492	3.348071424	3.608097218	3.546914678	3.546914678
4	Thapsigargin	24	MEAN_RingAvgIntenCh2	EC65	3.466612595	3.558386405	NA	3.558386405	3.5124995	3.405430055	3.523971226	3.23717807	3.241001979	3.535442952	3.657808032	3.416901781	3.466612595	3.275417158	3.218058527	3.45131696	3.497203865	3.634864579	3.443669142	3.611921127	3.336599698	3.462788686	3.462788686	3.990488092	3.340423606	3.590252311	3.191291166	3.581329857	3.313656245	3.595350856	3.516323409	3.535442952
4	Thapsigargin	24	MEAN_RingAvgIntenCh2	EC70	3.432197416	3.54309077	NA	3.550738587	3.497203865	3.378662694	3.5124995	3.218058527	3.214234618	3.52269659	3.646336306	3.397782238	3.436021325	3.260121523	3.191291166	3.42072569	3.470436504	3.615745036	3.432197416	3.592801583	3.302184519	3.443669142	3.45131696	3.944601187	3.325127971	3.581329857	3.175995531	3.569858131	3.275417158	3.581329857	3.485732139	3.520147317
4	Thapsigargin	24	MEAN_RingAvgIntenCh2	EC75	3.393958329	3.527795135	NA	3.539266861	3.48190823	3.351895333	3.497203865	3.198938983	3.179819439	3.508675591	3.634864579	3.374838785	3.401606146	3.241001979	3.164523804	3.382486603	3.432197416	3.600449401	3.422000326	3.577505948	3.26776934	3.428373507	3.439845234	3.9063621	3.313656245	3.569858131	3.153052078	3.554562496	3.233354162	3.566034222	3.458964777	3.508675591
4	Thapsigargin	24	MEAN_RingAvgIntenCh2	EC80	3.35954315	3.5124995	NA	3.527795135	3.462788686	3.325127971	3.485732139	3.179819439	3.141580352	3.493379956	3.619568945	3.351895333	3.371014876	3.221882435	3.133932534	3.271593249	3.325127971	3.581329857	3.411803236	3.562210313	3.229530253	3.413077873	3.429648144	3.868123013	3.29836061	3.560935677	2.281200885	3.54309077	3.175995531	3.554562496	3.432197416	3.493379956
4	Thapsigargin	72	MEAN_RingAvgIntenCh2	EC50	3.355719241	NA	NA	3.42072569	3.149228169	NA	3.32895188	2.29649652	3.218058527	3.23717807	3.355719241	3.768701385	3.244825888	3.309832337	2.667415668	3.910186009	4.499067955	3.371014876	3.325127971	3.501027774	3.003919637	2.774485113	3.172171622	3.57368204	3.730462298	3.558386405	2.35767906	2.923617554	2.954208824	3.608097218	3.183643348	3.023039181
4	Thapsigargin	72	MEAN_RingAvgIntenCh2	EC55	3.348071424	NA	NA	3.306008428	3.130108626	NA	3.290712793	1.921753464	2.93508928	3.168347713	3.336599698	3.523971226	3.2065868	3.302184519	2.437981144	3.673103667	4.296400792	3.363367059	3.309832337	3.485732139	2.728598208	2.598585311	3.156875987	3.546914678	3.371014876	3.485732139	2.109124992	2.57181795	2.881554558	3.581329857	3.172171622	2.824195926
4	Thapsigargin	72	MEAN_RingAvgIntenCh2	EC60	3.340423606	NA	NA	2.663591759	3.110989082	4.42258978	3.248649797	1.604369038	2.671239577	3.110989082	3.313656245	3.271593249	3.179819439	3.293262065	2.20472271	3.428373507	4.105205355	3.355719241	3.294536702	3.470436504	2.457100687	2.422685509	3.141580352	3.520147317	3.076573903	3.405430055	1.898810011	2.220018345	2.820372018	3.558386405	3.160699896	2.640648307
4	Thapsigargin	72	MEAN_RingAvgIntenCh2	EC65	3.334050425	NA	NA	1.998231638	3.095693447	4.254337796	3.2065868	1.332871517	2.426509417	3.05745436	3.279241067	2.99627182	3.160699896	3.279241067	1.971464277	3.179819439	3.921657735	3.345522151	3.275417158	3.45131696	2.200898802	2.246785707	3.126284717	3.493379956	2.831843744	3.29836061	1.7190863	1.864394832	2.770661204	3.539266861	3.151777442	2.460924596
4	Thapsigargin	72	MEAN_RingAvgIntenCh2	EC70	3.326402608	NA	NA	1.336695426	3.080397812	4.135796625	3.156875987	NA	2.197074893	3.003919637	3.175995531	2.698006938	3.141580352	3.244825888	1.738205844	2.923617554	3.745757933	3.336599698	3.23717807	3.432197416	1.948520825	2.070885904	3.110989082	3.458964777	2.621528763	3.122460808	1.566129951	1.512595228	2.72095039	3.516323409	3.141580352	2.281200885
4	Thapsigargin	72	MEAN_RingAvgIntenCh2	EC75	3.320029426	NA	NA	NA	3.068926086	4.036374997	3.084221721	NA	1.982936003	2.946561006	2.655943942	2.350031243	3.126284717	NA	1.504947411	2.655943942	3.577505948	3.321304063	2.992447911	3.405430055	1.703790665	1.894986102	1.573777768	3.401606146	2.434157235	2.8127242	1.432293145	1.176091259	2.678887394	3.493379956	3.130108626	2.105301083
4	Thapsigargin	72	MEAN_RingAvgIntenCh2	EC80	3.311106973	4.12050099	NA	NA	3.053630451	3.944601187	1.78026884	NA	1.784092749	1.351991061	2.112948901	1.887338285	3.107165173	NA	1.275512886	2.384446421	3.416901781	1.868218741	2.525931045	3.363367059	1.466708323	1.7190863	2.116772809	2.652120033	2.26590525	2.44945287	1.317575882	NA	2.636824398	3.458964777	3.118636899	1.929401281
4	Thapsigargin	24	MEAN_RingSpotAvgIntenCh3	EC50	3.776349203	4.808804563	NA	3.841355651	3.650160214	4.996176091	3.592801583	3.535442952	3.581329857	3.791644838	3.871946921	3.592801583	4.08990972	3.631040671	3.661631941	3.566034222	3.726638389	3.826060017	3.596625492	4.45318105	3.715166663	3.749581842	3.508675591	4.996176091	3.535442952	3.757229659	3.520147317	4.273457339	3.546914678	3.81458829	3.883418648	3.562210313
4	Thapsigargin	24	MEAN_RingSpotAvgIntenCh3	EC55	3.730462298	4.728502479	NA	3.799292655	3.627216762	3.822236108	3.577505948	3.504851682	3.546914678	3.75340575	3.822236108	3.531619043	3.9063621	3.600449401	3.642512397	3.527795135	3.699871028	3.78399702	3.554562496	4.143444442	3.661631941	3.665455849	3.458964777	4.705559027	3.478084321	3.715166663	3.508675591	3.959896822	3.489556047	3.772525294	3.791644838	3.546914678
4	Thapsigargin	24	MEAN_RingSpotAvgIntenCh3	EC60	3.692223211	4.644376487	NA	3.764877477	3.611921127	3.749581842	3.56348495	3.474260412	3.516323409	3.718990572	3.78399702	3.48190823	3.776349203	3.57368204	3.627216762	3.489556047	3.673103667	3.75340575	3.520147317	4.017255454	3.619568945	3.596625492	3.413077873	4.479948411	3.432197416	3.676927576	3.497203865	3.868123013	3.443669142	3.738110115	3.722814481	3.531619043
4	Thapsigargin	24	MEAN_RingSpotAvgIntenCh3	EC65	3.661631941	4.560250495	NA	3.738110115	3.592801583	3.711342754	3.550738587	3.447493051	3.489556047	3.688399302	3.749581842	3.436021325	3.676927576	3.550738587	3.611921127	3.455140869	3.646336306	3.726638389	3.489556047	3.933129461	3.585153766	3.539266861	3.371014876	4.304048609	3.393958329	3.642512397	3.485732139	3.81458829	3.397782238	3.711342754	3.661631941	3.516323409
4	Thapsigargin	24	MEAN_RingSpotAvgIntenCh3	EC70	3.631040671	4.476124502	NA	3.715166663	3.577505948	3.684575393	3.539266861	3.424549599	3.466612595	3.657808032	3.722814481	3.393958329	3.592801583	3.531619043	3.600449401	3.42072569	3.619568945	3.703694937	3.462788686	3.871946921	3.554562496	3.489556047	3.336599698	4.158740077	3.35954315	3.608097218	3.474260412	3.772525294	3.351895333	3.684575393	3.611921127	3.504851682
4	Thapsigargin	24	MEAN_RingSpotAvgIntenCh3	EC75	3.600449401	4.395822419	NA	3.696047119	3.558386405	3.661631941	3.523971226	3.401606146	3.443669142	3.631040671	3.696047119	3.355719241	3.520147317	3.5124995	3.588977675	3.386310511	3.596625492	3.684575393	3.436021325	3.822236108	3.527795135	3.443669142	3.302184519	4.032551089	3.325127971	3.57368204	3.464063322	3.738110115	3.309832337	3.657808032	3.566034222	3.490830684
4	Thapsigargin	24	MEAN_RingSpotAvgIntenCh3	EC80	3.57368204	4.311696427	NA	3.676927576	3.539266861	3.642512397	3.5124995	3.382486603	3.42072569	3.60427331	3.669279758	3.321304063	3.458964777	3.493379956	3.577505948	3.348071424	3.569858131	3.665455849	3.413077873	3.78399702	3.504851682	3.401606146	3.26776934	3.925481644	3.29836061	3.539266861	3.452591596	3.707518846	3.263945432	3.638688488	3.520147317	3.478084321
4	Thapsigargin	72	MEAN_RingSpotAvgIntenCh3	EC50	NA	4.552602677	NA	3.600449401	3.466612595	3.696047119	3.646336306	3.32895188	3.990488092	3.738110115	3.829883925	3.592801583	NA	3.619568945	3.501027774	3.615745036	3.600449401	3.501027774	3.531619043	3.562210313	3.558386405	4.437885415	3.252473705	4.785861111	3.898714283	4.239042161	3.887242556	NA	3.183643348	4.208450891	3.294536702	3.516323409
4	Thapsigargin	72	MEAN_RingSpotAvgIntenCh3	EC55	3.608097218	4.33081597	NA	3.585153766	3.363367059	3.619568945	3.581329857	3.275417158	3.879594739	3.608097218	3.661631941	3.539266861	4.965584821	3.600449401	3.489556047	3.600449401	3.588977675	3.485732139	3.517598045	3.501027774	3.54309077	4.040198906	3.233354162	4.097557537	3.741934024	4.116677081	3.745757933	3.75340575	3.065102177	4.070790176	3.271593249	3.443669142
4	Thapsigargin	72	MEAN_RingSpotAvgIntenCh3	EC60	3.325127971	4.158740077	NA	3.571132767	3.275417158	3.554562496	3.523971226	3.218058527	3.78399702	3.485732139	3.527795135	3.493379956	4.751445932	3.585153766	3.478084321	3.588977675	3.577505948	3.470436504	3.507400955	3.458964777	3.531619043	3.757229659	3.218058527	3.887242556	3.615745036	4.021079362	3.619568945	3.650160214	2.96568055	3.952249005	3.252473705	3.374838785
4	Thapsigargin	72	MEAN_RingSpotAvgIntenCh3	EC65	3.286888884	4.017255454	NA	3.562210313	3.198938983	3.493379956	3.474260412	3.160699896	3.696047119	3.374838785	3.413077873	3.455140869	4.571722221	3.57368204	3.470436504	3.577505948	3.568583495	3.458964777	3.497203865	3.428373507	3.52269659	3.54309077	3.202762892	3.757229659	3.508675591	3.93695337	3.501027774	3.596625492	2.885378466	3.84517956	3.23717807	3.309832337
4	Thapsigargin	72	MEAN_RingSpotAvgIntenCh3	EC70	3.260121523	3.894890374	NA	3.55328786	3.130108626	3.436021325	3.424549599	3.099517356	3.615745036	3.271593249	3.309832337	3.42072569	4.418765871	3.562210313	3.46151405	3.566034222	3.558386405	3.447493051	3.488281411	3.401606146	3.515048772	3.367190968	3.191291166	3.661631941	3.416901781	3.864299104	3.39013442	3.554562496	2.8127242	3.749581842	3.221882435	3.252473705
4	Thapsigargin	72	MEAN_RingSpotAvgIntenCh3	EC75	3.244825888	3.787820929	NA	3.544365406	3.068926086	3.386310511	3.382486603	3.030686998	3.54309077	3.172171622	3.221882435	3.386310511	4.284929065	3.55328786	3.452591596	3.554562496	3.550738587	3.436021325	3.480633594	3.378662694	3.508675591	3.221882435	3.179819439	3.581329857	3.336599698	3.799292655	3.286888884	3.523971226	2.747717752	3.661631941	3.209136073	3.195115074
4	Thapsigargin	72	MEAN_RingSpotAvgIntenCh3	EC80	3.229530253	3.692223211	NA	3.537992225	3.011567455	3.336599698	3.340423606	2.946561006	3.474260412	3.080397812	3.141580352	3.355719241	4.166387894	3.544365406	3.443669142	3.546914678	3.541816133	3.424549599	3.474260412	3.355719241	3.50230241	3.099517356	3.168347713	3.516323409	3.263945432	3.738110115	3.191291166	3.497203865	2.686535212	3.581329857	3.196389711	3.141580352
4	Thapsigargin	24	ValidObjectCount	EC50	3.080397812	3.23717807	NA	3.325127971	3.355719241	3.353169969	3.355719241	3.31875479	3.095693447	3.195115074	3.340423606	3.382486603	3.386310511	3.248649797	3.183643348	3.596625492	3.508675591	3.313656245	3.466612595	3.141580352	3.286888884	3.260121523	3.363367059	3.48190823	3.306008428	3.443669142	3.164523804	3.462788686	3.252473705	3.34934606	3.248649797	NA
4	Thapsigargin	24	ValidObjectCount	EC55	3.053630451	3.049806542	NA	3.313656245	3.317480154	3.344247515	3.346796788	3.302184519	3.02686309	3.175995531	3.332775789	3.35954315	3.35954315	3.23717807	3.172171622	3.566034222	3.443669142	3.260121523	3.447493051	3.114812991	3.241001979	3.233354162	3.34934606	3.439845234	3.29836061	3.424549599	3.149228169	3.436021325	3.168347713	3.341698243	3.233354162	NA
4	Thapsigargin	24	ValidObjectCount	EC60	3.011567455	2.671239577	NA	3.302184519	3.286888884	3.336599698	3.337874334	3.283064975	2.885378466	3.156875987	3.325127971	3.348071424	3.32895188	3.225706344	3.160699896	3.54309077	3.393958329	3.210410709	3.428373507	3.072749995	3.034510907	3.091869538	3.340423606	3.393958329	3.286888884	3.405430055	3.133932534	3.405430055	3.08804563	3.335325061	3.218058527	NA
4	Thapsigargin	24	ValidObjectCount	EC65	2.885378466	2.29649652	NA	3.290712793	3.256297614	3.32895188	3.331501153	3.241001979	2.426509417	3.133932534	3.317480154	3.33914897	3.302184519	3.214234618	3.145404261	3.523971226	3.344247515	3.156875987	3.401606146	2.877730649	2.736246025	2.678887394	3.330226516	3.348071424	3.271593249	3.39013442	3.118636899	3.344247515	3.011567455	3.32895188	3.191291166	NA
4	Thapsigargin	24	ValidObjectCount	EC70	2.277376976	1.917929555	NA	3.279241067	3.221882435	3.321304063	3.323853335	2.988624002	1.833803562	3.099517356	3.309832337	3.331501153	3.26776934	3.202762892	3.130108626	3.501027774	3.294536702	3.099517356	3.332775789	2.067061996	2.437981144	2.26590525	3.321304063	3.29836061	3.23717807	3.371014876	3.103341264	3.164523804	2.938913189	3.322578699	3.137756443	NA
4	Thapsigargin	24	ValidObjectCount	EC75	1.62731249	1.539362589	NA	3.260121523	3.187467257	3.309832337	3.317480154	2.621528763	1.241097708	3.011567455	3.299635247	3.323853335	3.225706344	3.192565802	3.103341264	3.48190823	3.23717807	3.030686998	NA	1.248745525	2.139716262	1.849099197	3.313656245	3.233354162	1.225802073	3.348071424	3.08804563	2.900674101	2.866258923	3.316205518	2.785956839	NA
4	Thapsigargin	72	ValidObjectCount	EC50	1.864394832	3.233354162	NA	1.654079852	2.453276779	1.948520825	1.50877132	1.539362589	1.38640624	1.604369038	1.600545129	2.774485113	NA	1.940873007	1.829979654	3.650160214	2.242961798	1.638784217	1.439940962	1.998231638	1.642608125	1.462884415	1.558482133	2.185603167	1.577601677	1.894986102	1.856747015	1.692318939	1.260217251	2.120596718	1.711438483	1.745853661
4	Thapsigargin	72	ValidObjectCount	EC55	1.829979654	2.793604656	NA	1.604369038	2.32708779	1.891162194	1.439940962	1.504947411	1.348167152	1.554658224	1.550834316	2.617704854	NA	1.829979654	1.703790665	3.504851682	2.036470726	1.558482133	1.405525784	1.891162194	1.596721221	1.409349692	1.50877132	2.047942452	1.489651776	1.772621023	1.738205844	1.604369038	1.20285862	1.99440773	1.642608125	1.665551578
4	Thapsigargin	72	ValidObjectCount	EC60	1.799388384	2.602409219	NA	1.550834316	2.223842254	1.837627471	1.38640624	1.466708323	1.313751974	1.512595228	1.493475685	2.464748505	NA	1.734381935	1.585249494	3.378662694	1.87204265	1.482003958	1.371110605	1.784092749	1.554658224	1.363462787	1.466708323	1.937049099	1.413173601	1.665551578	1.631136399	1.520243046	NA	1.891162194	1.573777768	1.600545129
4	Thapsigargin	72	ValidObjectCount	EC65	1.772621023	2.483868048	NA	1.489651776	2.135892353	1.787916658	1.340519335	1.41699751	1.279336795	1.470532232	1.424645327	2.311792155	NA	1.646432034	1.474356141	3.260121523	1.734381935	1.41699751	1.336695426	1.677023304	1.516419137	1.321399791	1.432293145	1.84145138	1.344343244	1.573777768	1.535538681	1.436117053	NA	1.799388384	1.516419137	1.543186498
4	Thapsigargin	72	ValidObjectCount	EC70	1.745853661	2.392094239	NA	1.41699751	2.059414178	1.742029753	1.298456339	1.351991061	1.252569434	1.428469236	1.3252237	2.155011897	NA	1.569953859	1.367286696	3.149228169	1.619664673	1.351991061	1.302280248	1.569953859	1.47818005	1.279336795	1.397877966	1.761149296	1.283160704	1.489651776	1.44758878	1.340519335	NA	1.722910209	1.459060506	1.497299593
4	Thapsigargin	72	ValidObjectCount	EC75	1.722910209	2.319439973	NA	1.302280248	1.99440773	1.699966757	1.26404116	1.176091259	1.225802073	1.382582331	NA	2.002055547	NA	1.501123502	1.267865069	3.034510907	1.520243046	1.29463243	1.267865069	1.462884415	1.439940962	1.241097708	1.367286696	1.684671122	1.221978164	1.413173601	1.363462787	1.218154255	NA	1.654079852	1.409349692	1.455236597
4	Thapsigargin	72	ValidObjectCount	EC80	1.699966757	2.258257433	NA	NA	1.93322519	1.661727669	1.229625981	NA	1.20285862	1.332871517	NA	1.849099197	NA	1.439940962	1.176091259	2.915969736	1.436117053	1.241097708	1.225802073	1.359638879	1.401701875	1.206682529	1.344343244	1.619664673	1.176091259	1.344343244	1.286984613	NA	NA	1.589073403	1.359638879	1.420821418
4	Tolcapone	72	MEAN_CircAvgIntenCh4	EC120	3.917833826	4.621433035	NA	4.426413689	NA	4.460828868	4.499067955	4.900578373	4.323168153	4.495244046	4.522011407	NA	3.990488092	4.804980654	4.732326388	NA	3.703694937	4.411118054	3.852827378	4.625256943	3.975192457	3.000095728	NA	4.590841765	4.472300594	3.956072914	1.176091259	4.426413689	4.45318105	4.686439483	4.357583332	NA
4	Tolcapone	72	MEAN_CircAvgIntenCh4	EC125	4.154916168	4.671143848	NA	4.45318105	NA	4.522011407	4.552602677	NA	4.349935514	4.529659225	4.567898312	NA	4.15109226	4.873811012	4.766741567	NA	4.158740077	4.487596229	4.086085811	4.663496031	3.902538191	3.730462298	NA	4.640552578	4.518187499	4.066966267	4.48377232	4.445533233	4.495244046	4.709382936	4.831748015	NA
4	Tolcapone	72	MEAN_CircAvgIntenCh4	EC130	4.273457339	4.717030753	NA	4.472300594	NA	4.567898312	4.602313491	NA	4.372878966	4.560250495	4.6061374	NA	4.242866069	4.923521825	4.797332837	NA	4.323168153	4.54495486	4.200803073	4.694087301	4.48377232	3.9063621	1.191386894	4.682615575	4.556426586	4.15109226	4.617609126	4.464652776	4.529659225	4.728502479	NA	NA
4	Tolcapone	72	MEAN_CircAvgIntenCh4	EC135	4.353759423	4.759093749	NA	4.487596229	NA	4.6061374	4.644376487	NA	4.395822419	4.590841765	4.640552578	NA	4.311696427	4.965584821	4.820276289	NA	4.430237598	4.594665673	4.281105157	4.720854662	4.510539681	4.013431545	2.082357631	4.717030753	4.594665673	4.219922617	4.697911209	4.476124502	4.560250495	4.747622023	NA	NA
4	Tolcapone	72	MEAN_CircAvgIntenCh4	EC140	4.414941963	4.797332837	NA	4.502891864	NA	4.640552578	4.682615575	NA	4.414941963	4.613785217	4.671143848	NA	4.365231149	4.996176091	4.843219742	NA	4.510539681	4.63672867	4.338463788	4.743798114	4.533483134	4.093733628	2.648296124	4.751445932	4.625256943	4.277281248	4.751445932	4.487596229	4.587017856	4.766741567	NA	NA
4	Tolcapone	72	MEAN_RingAvgIntenCh2	EC55	4.927345734	NA	NA	4.801156745	4.866163194	NA	NA	4.889106647	4.720854662	4.827924107	NA	4.904402281	4.942641369	4.755269841	4.904402281	4.996176091	4.93881746	4.590841765	4.602313491	4.862339285	4.980880456	4.831748015	4.923521825	4.831748015	4.804980654	4.560250495	4.93881746	4.912050099	4.629080852	4.942641369	4.965584821	NA
4	Tolcapone	72	MEAN_RingAvgIntenCh2	EC60	4.827924107	NA	NA	4.736150297	4.81645238	4.996176091	NA	4.866163194	4.686439483	4.778213293	5	4.843219742	4.873811012	4.66731994	4.873811012	4.961760913	4.900578373	4.564074404	4.57554613	4.778213293	4.93881746	4.789685019	4.892930555	4.774389384	4.755269841	4.533483134	4.900578373	4.854691468	4.602313491	4.839395833	4.93881746	NA
4	Tolcapone	72	MEAN_RingAvgIntenCh2	EC65	4.717030753	NA	NA	4.682615575	4.747622023	4.942641369	NA	4.835571924	4.652024305	4.728502479	4.923521825	4.770565476	4.801156745	4.598489582	4.839395833	4.923521825	4.858515377	4.541130951	4.556426586	4.705559027	4.889106647	4.743798114	4.862339285	4.713206844	4.694087301	4.51436359	4.854691468	4.793508928	4.579370038	4.728502479	4.912050099	NA
4	Tolcapone	72	MEAN_RingAvgIntenCh2	EC70	4.594665673	4.66731994	NA	4.629080852	4.652024305	4.87763492	NA	4.801156745	4.617609126	4.66731994	4.827924107	4.697911209	4.724678571	4.537307042	4.801156745	4.881458829	4.812628472	4.522011407	4.533483134	4.63672867	4.835571924	4.690263392	4.827924107	4.648200396	4.621433035	4.495244046	4.808804563	4.728502479	4.556426586	4.602313491	4.885282738	NA
4	Tolcapone	72	MEAN_RingAvgIntenCh2	EC75	4.457004959	4.621433035	NA	4.571722221	4.502891864	4.812628472	4.625256943	4.762917658	4.587017856	4.602313491	4.728502479	4.609961308	4.640552578	4.48377232	4.755269841	4.843219742	4.762917658	4.499067955	4.51436359	4.571722221	4.770565476	4.632904761	4.785861111	4.57554613	4.533483134	4.476124502	4.755269841	4.659672122	4.533483134	4.460828868	4.858515377	NA
4	Tolcapone	72	MEAN_RingAvgIntenCh2	EC80	4.292576883	4.590841765	NA	4.51436359	4.26963343	4.736150297	4.556426586	4.717030753	4.556426586	4.529659225	4.617609126	4.51436359	4.548778769	4.430237598	4.697911209	4.797332837	4.713206844	4.476124502	4.487596229	4.502891864	4.697911209	4.567898312	4.743798114	4.495244046	4.42258978	4.457004959	4.690263392	4.579370038	4.510539681	4.296400792	4.824100198	NA
4	Tolcapone	72	ValidObjectCount	EC55	4.778213293	4.889106647	NA	4.6061374	NA	4.770565476	4.885282738	4.785861111	4.617609126	4.858515377	4.87763492	NA	4.537307042	4.793508928	4.912050099	NA	4.915874008	4.502891864	4.594665673	NA	NA	4.499067955	4.54495486	4.464652776	4.736150297	4.537307042	4.694087301	4.625256943	4.709382936	4.90822619	4.996176091	NA
4	Tolcapone	72	ValidObjectCount	EC60	4.739974206	4.862339285	NA	4.567898312	NA	4.724678571	4.854691468	4.751445932	4.598489582	4.831748015	4.839395833	NA	4.525835316	4.732326388	4.889106647	NA	4.869987103	4.414941963	4.457004959	NA	NA	4.449357141	4.388174601	4.288752974	4.713206844	4.518187499	4.621433035	4.613785217	4.663496031	4.889106647	4.965584821	NA
4	Tolcapone	72	ValidObjectCount	EC65	4.697911209	4.827924107	NA	4.533483134	NA	4.678791666	4.820276289	4.713206844	4.57554613	4.801156745	4.797332837	NA	4.510539681	4.671143848	4.866163194	NA	4.81645238	4.319344244	4.223746526	NA	NA	4.388174601	4.154916168	4.112853172	4.690263392	4.499067955	4.54495486	4.600051012	4.613785217	4.873811012	4.934993551	NA
4	Tolcapone	72	ValidObjectCount	EC70	4.659672122	4.785861111	NA	4.495244046	NA	4.629080852	4.785861111	4.674967757	4.552602677	4.770565476	4.751445932	NA	4.495244046	4.6061374	4.831748015	NA	4.759093749	4.216098708	3.810764382	NA	NA	4.304048609	3.780173112	3.933129461	4.671143848	4.472300594	4.472300594	4.588734791	4.560250495	4.854691468	4.900578373	NA
4	Tolcapone	72	ValidObjectCount	EC75	4.621433035	4.717030753	NA	4.457004959	NA	4.57554613	4.751445932	4.640552578	4.529659225	4.739974206	4.701735118	NA	4.476124502	4.54495486	4.782037202	NA	4.686439483	4.101381446	3.279241067	NA	NA	4.162563986	3.283064975	3.749581842	4.648200396	4.437885415	4.395822419	4.579370038	4.499067955	4.831748015	4.862339285	NA
4	Tolcapone	72	ValidObjectCount	EC80	4.583193947	4.583193947	NA	4.418765871	NA	4.518187499	4.709382936	4.602313491	4.506715772	4.705559027	4.640552578	NA	4.457004959	4.48377232	4.697911209	NA	4.598489582	3.971368549	2.736246025	NA	NA	3.841355651	2.747717752	3.562210313	4.625256943	4.384350693	4.323168153	4.567898312	4.426413689	4.812628472	4.827924107	NA
