# Supplementary material for: A cellular genetics approach identifies gene-drug interactions and pinpoints drug toxicity pathway nodes
Source: Front Genet. 2014 Aug 29;5:272. doi: 10.3389/fgene.2014.00272 (PMC4148776; doi:10.3389/fgene.2014.00272)
Supplement: Data Sheet 4 — List of QTL and RefSeq genes with the associated drug, time point, and endpoint. [file DataSheet4.XLS]

## Sheet: Sheet1
Screen	Drug	Time point	Endpoint	QTL	-logP	Gene symbol	MEF expression
1	Cycloheximide	72	ValidObjectCount	chrX:56115952-56315952	3.51122	4930550L24Rik	Not expressed
1	Cycloheximide	72	ValidObjectCount	chrX:56115952-56315952	3.51122	Fgf13	Expressed
1	Cycloheximide	72	ValidObjectCount	chr3:138417000-138654492	4.37162	Rap1gds1	Expressed
1	Cycloheximide	72	ValidObjectCount	chr3:138417000-138654492	4.37162	Tspan5	Expressed
1	Cytochalasin B	24	MEAN_CircAvgIntenCh4	chr1:192602196-193539094	4.43981	1700022P22Rik
1	Cytochalasin B	24	MEAN_CircAvgIntenCh4	chr1:192602196-193539094	4.43981	A230020J21Rik
1	Cytochalasin B	24	MEAN_CircAvgIntenCh4	chr1:192602196-193539094	4.43981	Angel2	Expressed
1	Cytochalasin B	24	MEAN_CircAvgIntenCh4	chr1:192602196-193539094	4.43981	Atf3	Not expressed
1	Cytochalasin B	24	MEAN_CircAvgIntenCh4	chr1:192602196-193539094	4.43981	Batf3	Not expressed
1	Cytochalasin B	24	MEAN_CircAvgIntenCh4	chr1:192602196-193539094	4.43981	Dtl	Expressed
1	Cytochalasin B	24	MEAN_CircAvgIntenCh4	chr1:192602196-193539094	4.43981	Fam71a	Not expressed
1	Cytochalasin B	24	MEAN_CircAvgIntenCh4	chr1:192602196-193539094	4.43981	Ints7	Expressed
1	Cytochalasin B	24	MEAN_CircAvgIntenCh4	chr1:192602196-193539094	4.43981	Mfsd7b	Expressed
1	Cytochalasin B	24	MEAN_CircAvgIntenCh4	chr1:192602196-193539094	4.43981	Nenf	Expressed
1	Cytochalasin B	24	MEAN_CircAvgIntenCh4	chr1:192602196-193539094	4.43981	Nsl1	Not expressed
1	Cytochalasin B	24	MEAN_CircAvgIntenCh4	chr1:192602196-193539094	4.43981	Ppp2r5a	Expressed
1	Cytochalasin B	24	MEAN_CircAvgIntenCh4	chr1:192602196-193539094	4.43981	Rps6kc1	Expressed
1	Cytochalasin B	24	MEAN_CircAvgIntenCh4	chr1:192602196-193539094	4.43981	Tatdn3	Not expressed
1	Cytochalasin B	24	MEAN_CircAvgIntenCh4	chr1:192602196-193539094	4.43981	Tmem206	Expressed
1	Cytochalasin B	24	MEAN_CircAvgIntenCh4	chr1:192602196-193539094	4.43981	Vash2	Expressed
1	Cytochalasin B	72	ValidObjectCount	chr7:56132559-56776803	3.59508	E2f8	Expressed
1	Cytochalasin B	72	ValidObjectCount	chr7:56132559-56776803	3.59508	Nav2	Expressed
1	Cytochalasin B	72	ValidObjectCount	chr9:27978422-28193208	3.57128	Opcml	Not expressed
1	Etoposide	72	ValidObjecCount	chr1:159692158-159918113	3.66201
1	Etoposide	72	ValidObjectCount	chr9:55070298-56463414	4.58292	AI118078	Not expressed
1	Etoposide	72	ValidObjectCount	chr9:55070298-56463414	4.58292	C230081A13Rik	Expressed
1	Etoposide	72	ValidObjectCount	chr16:67243850-67474838	4.43903	Cadm2	Expressed
1	Etoposide	72	ValidObjectCount	chr9:55070298-56463414	4.58292	Etfa	Expressed
1	Etoposide	72	ValidObjectCount	chr9:16080466-16280466	3.77571	Fat3	Not expressed
1	Etoposide	72	ValidObjectCount	chr9:55070298-56463414	4.58292	Fbxo22	Expressed
1	Etoposide	72	ValidObjectCount	chr9:55070298-56463414	4.58292	Gm7444	Not expressed
1	Etoposide	72	ValidObjectCount	chr9:55070298-56463414	4.58292	Hmg20a	Expressed
1	Etoposide	72	ValidObjectCount	chr9:55070298-56463414	4.58292	Isl2	Not expressed
1	Etoposide	72	ValidObjectCount	chr1:128698144-128941706	3.6671	Nckap5	Not expressed
1	Etoposide	72	ValidObjectCount	chr9:55070298-56463414	4.58292	Nrg4	Not expressed
1	Etoposide	72	ValidObjectCount	chr9:55070298-56463414	4.58292	Pstpip1	Expressed
1	Etoposide	72	ValidObjectCount	chr9:55070298-56463414	4.58292	Rcn2	Expressed
1	Etoposide	72	ValidObjectCount	chr9:55070298-56463414	4.58292	Rfpl3s
1	Etoposide	72	ValidObjectCount	chr9:55070298-56463414	4.58292	Scaper	Not expressed
1	Etoposide	72	ValidObjectCount	chr9:55070298-56463414	4.58292	Tspan3	Expressed
1	Rifampicin	72	ValidObjecCount	chr8:118637420-118838258	3.59155
1	Rifampicin	72	ValidObjectCount	chr14:72138737-72396838	4.15215	4930434J06Rik	Not expressed
1	Rifampicin	72	ValidObjectCount	chr19:16787196-17129783	5.14216	Foxb2	Not expressed
1	Rifampicin	72	ValidObjectCount	chr19:16787196-17129783	5.14216	Prune2	Expressed
1	Rifampicin	72	ValidObjectCount	chr15:32607465-32843580	3.57158	Sema5a	Not expressed
1	Rifampicin	72	ValidObjectCount	chr19:16787196-17129783	5.14216	Vps13a	Expressed
1	Vinblastine	24	ValidObjecCount	chr12:60939147-61325532	3.68588
1	Vinblastine	24	ValidObjectCount	chr12:53692538-53892538	3.62061	1700031P21Rik
1	Vinblastine	24	ValidObjectCount	chr12:53692538-53892538	3.62061	Akap6	Not expressed
1	Vinblastine	24	ValidObjectCount	chr11:114372991-114572991	3.51583	Rpl38
1	Vinblastine	24	ValidObjectCount	chr11:114372991-114572991	3.51583	Ttyh2	Expressed
2	Alpidem	72	MEAN_CircAvgIntenCh4	chr6:94755193-94956515	3.54085	4930511E03Rik	Not expressed
2	Alpidem	72	MEAN_CircAvgIntenCh4	chr15:39387247-40008055	3.73769	9330182O14Rik
2	Alpidem	72	MEAN_CircAvgIntenCh4	chr2:163511652-163711652	3.67374	Ada	Expressed
2	Alpidem	72	MEAN_CircAvgIntenCh4	chr11:101046031-101247409	3.59156	Aoc2
2	Alpidem	72	MEAN_CircAvgIntenCh4	chr11:101046031-101247409	3.59156	Aoc3	Not expressed
2	Alpidem	72	MEAN_CircAvgIntenCh4	chr17:5143368-5343368	3.61892	Arid1b	Expressed
2	Alpidem	72	MEAN_CircAvgIntenCh4	chr15:39387247-40008055	3.73769	AU022793	Not expressed
2	Alpidem	72	MEAN_CircAvgIntenCh4	chr11:101046031-101247409	3.59156	Becn1	Expressed
2	Alpidem	72	MEAN_CircAvgIntenCh4	chr11:101046031-101247409	3.59156	Cntd1	Expressed
2	Alpidem	72	MEAN_CircAvgIntenCh4	chr11:101046031-101247409	3.59156	Cntnap1	Not expressed
2	Alpidem	72	MEAN_CircAvgIntenCh4	chr11:101046031-101247409	3.59156	Coa3	Expressed
2	Alpidem	72	MEAN_CircAvgIntenCh4	chr7:27498968-27698968	3.50598	Cyp2a5
2	Alpidem	72	MEAN_CircAvgIntenCh4	chr7:27498968-27698968	3.50598	Cyp2b19	Not expressed
2	Alpidem	72	MEAN_CircAvgIntenCh4	chr7:27498968-27698968	3.50598	Cyp2g1	Not expressed
2	Alpidem	72	MEAN_CircAvgIntenCh4	chr12:72860589-73061626	3.50406	Daam1	Expressed
2	Alpidem	72	MEAN_CircAvgIntenCh4	chr15:39387247-40008055	3.73769	Dcstamp	Not expressed
2	Alpidem	72	MEAN_CircAvgIntenCh4	chr15:39387247-40008055	3.73769	Dpys	Not expressed
2	Alpidem	72	MEAN_CircAvgIntenCh4	chr11:101046031-101247409	3.59156	Ezh1	Not expressed
2	Alpidem	72	MEAN_CircAvgIntenCh4	chr11:101046031-101247409	3.59156	G6pc	Not expressed
2	Alpidem	72	MEAN_CircAvgIntenCh4	chr15:39387247-40008055	3.73769	Gm16291
2	Alpidem	72	MEAN_CircAvgIntenCh4	chr15:37104959-37304959	3.55285	Grhl2	Not expressed
2	Alpidem	72	MEAN_CircAvgIntenCh4	chr2:163511652-163711652	3.67374	Kcnk15	Not expressed
2	Alpidem	72	MEAN_CircAvgIntenCh4	chr15:39387247-40008055	3.73769	Lrp12	Expressed
2	Alpidem	72	MEAN_CircAvgIntenCh4	chr15:37104959-37304959	3.55285	Ncald	Not expressed
2	Alpidem	72	MEAN_CircAvgIntenCh4	chr17:3585369-3785369	3.52701	Nox3
2	Alpidem	72	MEAN_CircAvgIntenCh4	chr2:163511652-163711652	3.67374	Pkig	Expressed
2	Alpidem	72	MEAN_CircAvgIntenCh4	chr11:101046031-101247409	3.59156	Psme3	Expressed
2	Alpidem	72	MEAN_CircAvgIntenCh4	chr11:101046031-101247409	3.59156	Ramp2	Not expressed
2	Alpidem	72	MEAN_CircAvgIntenCh4	chr15:39387247-40008055	3.73769	Rims2	Not expressed
2	Alpidem	72	MEAN_CircAvgIntenCh4	chr2:163511652-163711652	3.67374	Rims4	Not expressed
2	Alpidem	72	MEAN_CircAvgIntenCh4	chr17:85979732-86179732	3.78305	Six2	Not expressed
2	Alpidem	72	MEAN_CircAvgIntenCh4	chr17:85979732-86179732	3.78305	Six3	Not expressed
2	Alpidem	72	MEAN_CircAvgIntenCh4	chr17:85979732-86179732	3.78305	Six3os1	Not expressed
2	Alpidem	72	MEAN_CircAvgIntenCh4	chr11:101046031-101247409	3.59156	Vps25	Expressed
2	Alpidem	72	MEAN_CircAvgIntenCh4	chr2:163511652-163711652	3.67374	Wisp2	Expressed
2	Alpidem	72	MEAN_CircAvgIntenCh4	chr11:101046031-101247409	3.59156	Wnk4	Not expressed
2	Cycloheximide	72	MEAN_CircAvgIntenCh4	chr4:90587858-90787858	3.62746
2	Cycloheximide	24	ValidObjectCount	chr17:44908210-45108210	3.62677	4930564C03Rik	Not expressed
2	Cycloheximide	24	ValidObjectCount	chr17:44908210-45108210	3.62677	Runx2	Expressed
2	Cycloheximide	24	ValidObjectCount	chr17:44908210-45108210	3.62677	Supt3	Not expressed
2	Entacapone	24	MEAN_RingAvgIntenCh2	chr3:36366523-36566523	3.56569
2	Entacapone	24	MEAN_RingAvgIntenCh2	chr3:37976485-38186011	4.13959
2	Entacapone	24	MEAN_RingAvgIntenCh2	chr5:103049353-103249353	3.58412
2	Minocycline	72	MEAN_RingAvgIntenCh2	chr5:50251405-50451405	3.52871
2	PHA-00816795	24	MEAN_CircAvgIntenCh4	chr4:43278158-44207939	3.83501	5430416O09Rik	Not expressed
2	PHA-00816795	24	MEAN_CircAvgIntenCh4	chr4:43278158-44207939	3.83501	A630077J23Rik
2	PHA-00816795	24	MEAN_CircAvgIntenCh4	chr4:43278158-44207939	3.83501	Arhgef39	Not expressed
2	PHA-00816795	24	MEAN_CircAvgIntenCh4	chr4:43278158-44207939	3.83501	Atp8b5
2	PHA-00816795	24	MEAN_CircAvgIntenCh4	chr4:43278158-44207939	3.83501	Car9	Not expressed
2	PHA-00816795	24	MEAN_CircAvgIntenCh4	chr4:43278158-44207939	3.83501	Ccdc107	Expressed
2	PHA-00816795	24	MEAN_CircAvgIntenCh4	chr4:43278158-44207939	3.83501	Ccin	Not expressed
2	PHA-00816795	24	MEAN_CircAvgIntenCh4	chr4:43278158-44207939	3.83501	Cd72	Not expressed
2	PHA-00816795	24	MEAN_CircAvgIntenCh4	chr4:43278158-44207939	3.83501	Clta	Expressed
2	PHA-00816795	24	MEAN_CircAvgIntenCh4	chr4:43278158-44207939	3.83501	Creb3	Expressed
2	PHA-00816795	24	MEAN_CircAvgIntenCh4	chr4:43278158-44207939	3.83501	Fam166b
2	PHA-00816795	24	MEAN_CircAvgIntenCh4	chr4:43278158-44207939	3.83501	Fam221b	Not expressed
2	PHA-00816795	24	MEAN_CircAvgIntenCh4	chr4:43278158-44207939	3.83501	Gba2	Expressed
2	PHA-00816795	24	MEAN_CircAvgIntenCh4	chr4:43278158-44207939	3.83501	Glipr2	Expressed
2	PHA-00816795	24	MEAN_CircAvgIntenCh4	chr4:43278158-44207939	3.83501	Gm12504
2	PHA-00816795	24	MEAN_CircAvgIntenCh4	chr4:43278158-44207939	3.83501	Gne	Expressed
2	PHA-00816795	24	MEAN_CircAvgIntenCh4	chr4:43278158-44207939	3.83501	Hint2	Expressed
2	PHA-00816795	24	MEAN_CircAvgIntenCh4	chr4:43278158-44207939	3.83501	Hrct1	Not expressed
2	PHA-00816795	24	MEAN_CircAvgIntenCh4	chr4:43278158-44207939	3.83501	Msmp
2	PHA-00816795	24	MEAN_CircAvgIntenCh4	chr4:43278158-44207939	3.83501	Npr2	Expressed
2	PHA-00816795	24	MEAN_CircAvgIntenCh4	chr4:43278158-44207939	3.83501	Olfr155	Not expressed
2	PHA-00816795	24	MEAN_CircAvgIntenCh4	chr4:43278158-44207939	3.83501	Olfr156	Not expressed
2	PHA-00816795	24	MEAN_CircAvgIntenCh4	chr4:43278158-44207939	3.83501	Olfr157	Not expressed
2	PHA-00816795	24	MEAN_CircAvgIntenCh4	chr4:43278158-44207939	3.83501	Olfr159	Not expressed
2	PHA-00816795	24	MEAN_CircAvgIntenCh4	chr4:43278158-44207939	3.83501	Olfr29-ps1
2	PHA-00816795	24	MEAN_CircAvgIntenCh4	chr4:43278158-44207939	3.83501	Olfr70	Not expressed
2	PHA-00816795	24	MEAN_CircAvgIntenCh4	chr4:43278158-44207939	3.83501	Olfr71	Not expressed
2	PHA-00816795	24	MEAN_CircAvgIntenCh4	chr17:65859843-66304433	3.72625	Ppp4r1	Expressed
2	PHA-00816795	24	MEAN_CircAvgIntenCh4	chr17:65859843-66304433	3.72625	Rab31	Expressed
2	PHA-00816795	24	MEAN_CircAvgIntenCh4	chr17:65859843-66304433	3.72625	Ralbp1	Expressed
2	PHA-00816795	24	MEAN_CircAvgIntenCh4	chr4:43278158-44207939	3.83501	Reck	Expressed
2	PHA-00816795	24	MEAN_CircAvgIntenCh4	chr4:43278158-44207939	3.83501	Rgp1	Expressed
2	PHA-00816795	24	MEAN_CircAvgIntenCh4	chr4:43278158-44207939	3.83501	Rmrp
2	PHA-00816795	24	MEAN_CircAvgIntenCh4	chr4:43278158-44207939	3.83501	Rnf38	Expressed
2	PHA-00816795	24	MEAN_CircAvgIntenCh4	chr4:43278158-44207939	3.83501	Rusc2	Expressed
2	PHA-00816795	24	MEAN_CircAvgIntenCh4	chr4:43278158-44207939	3.83501	Sit1	Not expressed
2	PHA-00816795	24	MEAN_CircAvgIntenCh4	chr4:43278158-44207939	3.83501	Spag8	Not expressed
2	PHA-00816795	24	MEAN_CircAvgIntenCh4	chr4:43278158-44207939	3.83501	Tesk1	Expressed
2	PHA-00816795	24	MEAN_CircAvgIntenCh4	chr4:43278158-44207939	3.83501	Tln1	Expressed
2	PHA-00816795	24	MEAN_CircAvgIntenCh4	chr17:65859843-66304433	3.72625	Tmem232	Not expressed
2	PHA-00816795	24	MEAN_CircAvgIntenCh4	chr4:43278158-44207939	3.83501	Tmem8b	Not expressed
2	PHA-00816795	24	MEAN_CircAvgIntenCh4	chr4:43278158-44207939	3.83501	Tpm2	Expressed
2	PHA-00816795	24	MEAN_CircAvgIntenCh4	chr17:65859843-66304433	3.72625	Twsg1	Expressed
2	PHA-00816795	24	MEAN_CircAvgIntenCh4	chr17:65859843-66304433	3.72625	Txndc2	Not expressed
2	PHA-00816795	24	MEAN_CircAvgIntenCh4	chr17:65859843-66304433	3.72625	Vapa	Expressed
2	PHA-00816795	72	MEAN_CircAvgIntenCh4	chr9:34150419-34350419	3.50985	Kirrel3	Not expressed
2	PHA-00816795	72	MEAN_RingSpotAvgIntenCh3	chr17:63458029-63658029	3.58007	Fbxl17	Expressed
2	PHA-00816795	24	ValidObjectCount	chr1:136195477-136447792	4.17565	4931440L10Rik	Not expressed
2	PHA-00816795	24	ValidObjectCount	chr1:136195477-136447792	4.17565	4933406M09Rik
2	PHA-00816795	24	ValidObjectCount	chr1:136195477-136447792	4.17565	Adipor1	Expressed
2	PHA-00816795	24	ValidObjectCount	chr1:136195477-136447792	4.17565	Cyb5r1	Expressed
2	PHA-00816795	24	ValidObjectCount	chr1:136195477-136447792	4.17565	Klhl12	Expressed
2	PHA-00816795	24	ValidObjectCount	chr1:136195477-136447792	4.17565	Ppfia4	Not expressed
2	PHA-00816795	24	ValidObjectCount	chr1:136195477-136447792	4.17565	Rabif	Expressed
2	PHA-00816795	24	ValidObjectCount	chr1:136195477-136447792	4.17565	Tmem183a	Expressed
2	PHA-00816795 (aka PD 184352)	24	MEAN_CircAvgIntenCh4	chr10:118000050-118200050	4.06888
2	PHA-00816795 (aka PD 184352)	24	MEAN_CircAvgIntenCh4	chr4:38269733-38559195	4.15757
2	Rotenone	24	MEAN_RingSpotCountRatioCh3Ch2	chr12:88209691-88462757	4.29002	2310044G17Rik	Expressed
2	Rotenone	24	MEAN_RingSpotCountRatioCh3Ch2	chr12:57510543-57710543	4.18548	C87198	Not expressed
2	Rotenone	24	MEAN_RingSpotCountRatioCh3Ch2	chr12:57510543-57710543	4.18548	E030019B13Rik
2	Rotenone	24	MEAN_RingSpotCountRatioCh3Ch2	chr3:99872413-100072413	4.00868	Gdap2	Expressed
2	Rotenone	24	MEAN_RingSpotCountRatioCh3Ch2	chr12:88209691-88462757	4.29002	Irf2bpl	Expressed
2	Rotenone	24	MEAN_RingSpotCountRatioCh3Ch2	chr17:31486443-31686443	3.97687	Ndufv3	Expressed
2	Rotenone	24	MEAN_RingSpotCountRatioCh3Ch2	chr12:88209691-88462757	4.29002	Ngb	Not expressed
2	Rotenone	24	MEAN_RingSpotCountRatioCh3Ch2	chr12:57510543-57710543	4.18548	Nkx2-1	Not expressed
2	Rotenone	24	MEAN_RingSpotCountRatioCh3Ch2	chr17:31486443-31686443	3.97687	Pde9a	Not expressed
2	Rotenone	24	MEAN_RingSpotCountRatioCh3Ch2	chr12:88209691-88462757	4.29002	Pomt2	Not expressed
2	Rotenone	24	MEAN_RingSpotCountRatioCh3Ch2	chr17:31486443-31686443	3.97687	Slc37a1	Not expressed
2	Rotenone	24	MEAN_RingSpotCountRatioCh3Ch2	chr3:99872413-100072413	4.00868	Spag17	Not expressed
2	Rotenone	24	MEAN_RingSpotCountRatioCh3Ch2	chr12:88209691-88462757	4.29002	Tmem63c	Not expressed
2	Rotenone	24	MEAN_RingSpotCountRatioCh3Ch2	chr3:99872413-100072413	4.00868	Wdr3	Expressed
2	Rotenone	24	MEAN_RingSpotCountRatioCh3Ch2	chr17:31486443-31686443	3.97687	Wdr4	Not expressed
2	Rotenone	24	MEAN_RingSpotCountRatioCh3Ch2	chr12:88209691-88462757	4.29002	Zdhhc22	Not expressed
2	Rotenone	72	MEAN_RingSpotCountRatioCh3Ch2	chr9:63103624-63507539	3.77843	2300009A05Rik	Not expressed
2	Rotenone	72	MEAN_RingSpotCountRatioCh3Ch2	chr9:63103624-63507539	3.77843	Aagab	Expressed
2	Rotenone	72	MEAN_RingSpotCountRatioCh3Ch2	chr9:63103624-63507539	3.77843	Iqch	Not expressed
2	Rotenone	72	MEAN_RingSpotCountRatioCh3Ch2	chr9:63103624-63507539	3.77843	Map2k5	Expressed
2	Rotenone	72	MEAN_RingSpotCountRatioCh3Ch2	chr9:63103624-63507539	3.77843	Smad3	Expressed
2	Rotenone	24	ValidObjectCount	chr15:40832358-41032358	3.5682	Zfpm2	Expressed
2	Rotenone	72	ValidObjectCount	chr8:48020571-48276189	3.66306	Enpp6	Not expressed
2	Rotenone	72	ValidObjectCount	chr8:48020571-48276189	3.66306	Stox2	Expressed
2	Troglitazone	24	MEAN_RingAvgIntenCh2	chr1:173248954-173448954	3.78754	Alyref2	Expressed
2	Troglitazone	24	MEAN_RingAvgIntenCh2	chr1:173248954-173448954	3.78754	Arhgap30	Not expressed
2	Troglitazone	24	MEAN_RingAvgIntenCh2	chr1:173248954-173448954	3.78754	Dedd	Expressed
2	Troglitazone	24	MEAN_RingAvgIntenCh2	chr1:173248954-173448954	3.78754	F11r	Expressed
2	Troglitazone	24	MEAN_RingAvgIntenCh2	chr1:173248954-173448954	3.78754	Itln1	Not expressed
2	Troglitazone	24	MEAN_RingAvgIntenCh2	chr1:173248954-173448954	3.78754	Klhdc9	Expressed
2	Troglitazone	24	MEAN_RingAvgIntenCh2	chr1:173248954-173448954	3.78754	Nit1	Expressed
2	Troglitazone	24	MEAN_RingAvgIntenCh2	chr1:173248954-173448954	3.78754	Pfdn2	Expressed
2	Troglitazone	24	MEAN_RingAvgIntenCh2	chr1:173248954-173448954	3.78754	Pvrl4	Not expressed
2	Troglitazone	24	MEAN_RingAvgIntenCh2	chr1:173248954-173448954	3.78754	Tstd1	Not expressed
2	Troglitazone	24	MEAN_RingAvgIntenCh2	chr1:173248954-173448954	3.78754	Usf1	Expressed
2	Troglitazone	24	MEAN_RingAvgIntenCh2	chr7:36719993-36919993	3.61674
2	Troglitazone	72	MEAN_RingAvgIntenCh2	chr17:68047652-68377149	3.57232	Arhgap28	Expressed
2	Troglitazone	72	MEAN_RingAvgIntenCh2	chr17:68047652-68377149	3.57232	Lama1	Not expressed
2	Troglitazone	24	ValidObjectCount	chr15:77513942-77713942	3.55307	Apol7b	Not expressed
2	Troglitazone	24	ValidObjectCount	chr15:77513942-77713942	3.55307	Apol7e	Not expressed
2	Troglitazone	24	ValidObjectCount	chr15:77513942-77713942	3.55307	Apol8	Not expressed
2	Troglitazone	24	ValidObjectCount	chr15:77513942-77713942	3.55307	Apol9b
2	Troglitazone	24	ValidObjectCount	chr1:77447032-77684251	4.5739	Epha4	Expressed
2	Troglitazone	24	ValidObjectCount	chr15:77513942-77713942	3.55307	Myh9	Expressed
2	Valdecoxib	24	MEAN_CircAvgIntenCh4	chr11:17964449-18837119	3.51899	Meis1	Expressed
2	Valdecoxib	72	MEAN_RingSpotAvgIntenCh3	chr3:54661471-54868698	3.54516
3	2-Benzyl-4-chlorophenol (aka Clorophene)	24	MEAN_CircAvgIntenCh4	chr9:99272219-100364539	3.89152	1600029I14Rik	Not expressed
3	2-Benzyl-4-chlorophenol (aka Clorophene)	24	MEAN_CircAvgIntenCh4	chr9:99272219-100364539	3.89152	4930519F24Rik
3	2-Benzyl-4-chlorophenol (aka Clorophene)	24	MEAN_CircAvgIntenCh4	chr9:99272219-100364539	3.89152	A4gnt	Not expressed
3	2-Benzyl-4-chlorophenol (aka Clorophene)	24	MEAN_CircAvgIntenCh4	chr9:99272219-100364539	3.89152	Armc8	Expressed
3	2-Benzyl-4-chlorophenol (aka Clorophene)	24	MEAN_CircAvgIntenCh4	chr1:145152838-146126353	3.70133	B3galt2	Not expressed
3	2-Benzyl-4-chlorophenol (aka Clorophene)	24	MEAN_CircAvgIntenCh4	chr1:145152838-146126353	3.70133	Cdc73	Expressed
3	2-Benzyl-4-chlorophenol (aka Clorophene)	24	MEAN_CircAvgIntenCh4	chr9:99272219-100364539	3.89152	Cldn18	Not expressed
3	2-Benzyl-4-chlorophenol (aka Clorophene)	24	MEAN_CircAvgIntenCh4	chr18:74083000-74283277	4.0141	D730045A05Rik	Not expressed
3	2-Benzyl-4-chlorophenol (aka Clorophene)	24	MEAN_CircAvgIntenCh4	chr9:99272219-100364539	3.89152	Dbr1	Expressed
3	2-Benzyl-4-chlorophenol (aka Clorophene)	24	MEAN_CircAvgIntenCh4	chr9:99272219-100364539	3.89152	Dzip1l	Expressed
3	2-Benzyl-4-chlorophenol (aka Clorophene)	24	MEAN_CircAvgIntenCh4	chr1:145152838-146126353	3.70133	Glrx2	Expressed
3	2-Benzyl-4-chlorophenol (aka Clorophene)	24	MEAN_CircAvgIntenCh4	chr9:99272219-100364539	3.89152	Il20rb	Not expressed
3	2-Benzyl-4-chlorophenol (aka Clorophene)	24	MEAN_CircAvgIntenCh4	chr3:31919339-32119339	3.76069	Kcnmb2	Not expressed
3	2-Benzyl-4-chlorophenol (aka Clorophene)	24	MEAN_CircAvgIntenCh4	chr18:74083000-74283277	4.0141	Mapk4	Not expressed
3	2-Benzyl-4-chlorophenol (aka Clorophene)	24	MEAN_CircAvgIntenCh4	chr9:99272219-100364539	3.89152	Mras	Expressed
3	2-Benzyl-4-chlorophenol (aka Clorophene)	24	MEAN_CircAvgIntenCh4	chr9:99272219-100364539	3.89152	Nme9
3	2-Benzyl-4-chlorophenol (aka Clorophene)	24	MEAN_CircAvgIntenCh4	chr1:145152838-146126353	3.70133	Rgs1	Not expressed
3	2-Benzyl-4-chlorophenol (aka Clorophene)	24	MEAN_CircAvgIntenCh4	chr1:145152838-146126353	3.70133	Rgs13	Not expressed
3	2-Benzyl-4-chlorophenol (aka Clorophene)	24	MEAN_CircAvgIntenCh4	chr1:145152838-146126353	3.70133	Rgs2	Expressed
3	2-Benzyl-4-chlorophenol (aka Clorophene)	24	MEAN_CircAvgIntenCh4	chr9:96797289-96997289	3.54108	Slc25a36	Expressed
3	2-Benzyl-4-chlorophenol (aka Clorophene)	24	MEAN_CircAvgIntenCh4	chr9:99272219-100364539	3.89152	Sox14	Not expressed
3	2-Benzyl-4-chlorophenol (aka Clorophene)	24	MEAN_CircAvgIntenCh4	chr9:96797289-96997289	3.54108	Spsb4	Not expressed
3	2-Benzyl-4-chlorophenol (aka Clorophene)	24	MEAN_CircAvgIntenCh4	chr1:145152838-146126353	3.70133	Trove2	Expressed
3	2-Benzyl-4-chlorophenol (aka Clorophene)	24	MEAN_CircAvgIntenCh4	chr1:145152838-146126353	3.70133	Uchl5	Expressed
3	2-Benzyl-4-chlorophenol (aka Clorophene)	72	MEAN_RingSpotAvgIntenCh3	chr11:42981304-43181304	3.60324	Atp10b	Not expressed
3	2-Benzyl-4-chlorophenol (aka Clorophene)	72	MEAN_RingSpotAvgIntenCh3	chr4:89034611-89234611	3.83611
3	2-Benzyl-4-chlorophenol (aka Clorophene)	24	ValidObjectCount	chr13:52037202-52267713	3.93997	4921525O09Rik	Not expressed
3	2-Benzyl-4-chlorophenol (aka Clorophene)	24	ValidObjectCount	chr4:85611055-85811055	3.67151	Adamtsl1	Expressed
3	2-Benzyl-4-chlorophenol (aka Clorophene)	24	ValidObjectCount	chr10:17519288-17719288	3.52851	Heca	Expressed
3	2-Benzyl-4-chlorophenol (aka Clorophene)	24	ValidObjectCount	chr10:17519288-17719288	3.52851	Txlnb	Not expressed
3	Bensulide	72	MEAN_RingSpotAvgIntenCh3	chr11:110735200-111050203	3.73755
3	Bensulide	72	MEAN_RingSpotAvgIntenCh3	chr13:58035927-58977285	3.54975
3	Carbaryl	72	MEAN_RingSpotAvgIntenCh3	chr10:3043783-3308443	4.17804
3	Carbaryl	72	MEAN_RingSpotAvgIntenCh3	chr2:131562303-131779940	3.62933
3	Cycloheximide	72	MEAN_CircAvgIntenCh4	chr1:110277186-110477186	3.50017
3	Cycloheximide	72	ValidObjecCount	chr14:110413764-110670098	3.65724
3	Cycloheximide	72	ValidObjectCount	chr13:96939031-98193416	3.98554	1700029F12Rik	Not expressed
3	Cycloheximide	72	ValidObjectCount	chr3:37984606-38185998	4.07699	5430434I15Rik	Not expressed
3	Cycloheximide	72	ValidObjectCount	chr13:96939031-98193416	3.98554	Ankdd1b	Not expressed
3	Cycloheximide	72	ValidObjectCount	chr9:42663371-43016221	3.61475	Arhgef12	Expressed
3	Cycloheximide	72	ValidObjectCount	chr11:118253991-118467776	3.80298	C1qtnf1	Not expressed
3	Cycloheximide	72	ValidObjectCount	chr11:118253991-118467776	3.80298	Cant1	Expressed
3	Cycloheximide	72	ValidObjectCount	chr11:11891633-12554207	4.18021	Cobl	Not expressed
3	Cycloheximide	72	ValidObjectCount	chr13:96939031-98193416	3.98554	Col4a3bp	Expressed
3	Cycloheximide	72	ValidObjectCount	chrX:8912192-9120625	3.52354	Cybb	Expressed
3	Cycloheximide	72	ValidObjectCount	chr13:96939031-98193416	3.98554	Enc1	Expressed
3	Cycloheximide	72	ValidObjectCount	chr11:118253991-118467776	3.80298	Engase	Not expressed
3	Cycloheximide	72	ValidObjectCount	chr13:96939031-98193416	3.98554	Fam169a	Not expressed
3	Cycloheximide	72	ValidObjectCount	chr13:96939031-98193416	3.98554	Gcnt4
3	Cycloheximide	72	ValidObjectCount	chr13:96939031-98193416	3.98554	Gfm2	Expressed
3	Cycloheximide	72	ValidObjectCount	chr11:118253991-118467776	3.80298	Gm11747
3	Cycloheximide	72	ValidObjectCount	chrX:8912192-9120625	3.52354	Gm14501
3	Cycloheximide	72	ValidObjectCount	chr11:11891633-12554207	4.18021	Grb10	Expressed
3	Cycloheximide	72	ValidObjectCount	chr9:42663371-43016221	3.61475	Grik4	Not expressed
3	Cycloheximide	72	ValidObjectCount	chr13:96939031-98193416	3.98554	Hexb	Expressed
3	Cycloheximide	72	ValidObjectCount	chr13:96939031-98193416	3.98554	Hmgcr	Expressed
3	Cycloheximide	72	ValidObjectCount	chr11:118253991-118467776	3.80298	Lgals3bp	Expressed
3	Cycloheximide	72	ValidObjectCount	chr13:96939031-98193416	3.98554	Nsa2	Expressed
3	Cycloheximide	72	ValidObjectCount	chr13:96939031-98193416	3.98554	Poc5	Expressed
3	Cycloheximide	72	ValidObjectCount	chr13:96939031-98193416	3.98554	Polk	Expressed
3	Cycloheximide	72	ValidObjectCount	chr9:42663371-43016221	3.61475	Pou2f3	Not expressed
3	Cycloheximide	72	ValidObjectCount	chr11:118253991-118467776	3.80298	Rbfox3	Not expressed
3	Cycloheximide	72	ValidObjectCount	chr9:42663371-43016221	3.61475	Tmem136	Not expressed
3	Fenamidone	24	MEAN_RingSpotAvgIntenCh3	chr1:137160456-137360456	3.51616
3	Fentin hydroxide	72	MEAN_ObjectSizeCh1	chr16:56484677-56688278	3.55129
3	Fentin hydroxide	72	MEAN_RingSpotAvgIntenCh3	chr7:31215829-31415829	3.6039	Aplp1	Expressed
3	Fentin hydroxide	72	MEAN_RingSpotAvgIntenCh3	chr7:31215829-31415829	3.6039	Arhgap33	Not expressed
3	Fentin hydroxide	72	MEAN_RingSpotAvgIntenCh3	chr7:31215829-31415829	3.6039	BC053749
3	Fentin hydroxide	72	MEAN_RingSpotAvgIntenCh3	chr7:31215829-31415829	3.6039	Cox6b1	Expressed
3	Fentin hydroxide	72	MEAN_RingSpotAvgIntenCh3	chr17:75887416-76087416	3.5925	Fam98a	Expressed
3	Fentin hydroxide	72	MEAN_RingSpotAvgIntenCh3	chr7:31215829-31415829	3.6039	Gm1082
3	Fentin hydroxide	72	MEAN_RingSpotAvgIntenCh3	chr13:98050289-98357170	3.64553	Gm5086
3	Fentin hydroxide	72	MEAN_RingSpotAvgIntenCh3	chr7:31215829-31415829	3.6039	Hspb6	Expressed
3	Fentin hydroxide	72	MEAN_RingSpotAvgIntenCh3	chr7:31215829-31415829	3.6039	Igflr1	Expressed
3	Fentin hydroxide	72	MEAN_RingSpotAvgIntenCh3	chr7:31215829-31415829	3.6039	Kirrel2
3	Fentin hydroxide	72	MEAN_RingSpotAvgIntenCh3	chr7:31215829-31415829	3.6039	Lin37	Expressed
3	Fentin hydroxide	72	MEAN_RingSpotAvgIntenCh3	chr7:31215829-31415829	3.6039	Nphs1	Not expressed
3	Fentin hydroxide	72	MEAN_RingSpotAvgIntenCh3	chr7:31215829-31415829	3.6039	Nphs1as	Not expressed
3	Fentin hydroxide	72	MEAN_RingSpotAvgIntenCh3	chr7:31215829-31415829	3.6039	Prodh2	Not expressed
3	Fentin hydroxide	72	MEAN_RingSpotAvgIntenCh3	chr7:31215829-31415829	3.6039	Psenen	Expressed
3	Fentin hydroxide	72	MEAN_RingSpotAvgIntenCh3	chr17:75887416-76087416	3.5925	Rasgrp3	Expressed
3	Fentin hydroxide	72	MEAN_RingSpotAvgIntenCh3	chr7:31215829-31415829	3.6039	U2af1l4	Expressed
3	Fentin hydroxide	72	MEAN_RingSpotAvgIntenCh3	chr7:31215829-31415829	3.6039	Upk1a	Not expressed
3	Fentin hydroxide	72	MEAN_RingSpotAvgIntenCh3	chr7:31215829-31415829	3.6039	Wbp7	Expressed
3	Fentin hydroxide	72	MEAN_RingSpotAvgIntenCh3	chr7:31215829-31415829	3.6039	Zbtb32	Not expressed
3	Fentin hydroxide	24	ValidObjecCount	chr17:10102201-10302201	3.52246
3	Fentin hydroxide	24	ValidObjecCount	chr2:78466558-78678399	3.62185
3	Fentin hydroxide	24	ValidObjectCount	chr10:120314372-120717342	3.71911	Lemd3	Expressed
3	Fentin hydroxide	24	ValidObjectCount	chr10:122289397-122489397	3.50632	Mirlet7i
3	Fentin hydroxide	24	ValidObjectCount	chr10:122289397-122489397	3.50632	Mon2	Expressed
3	Fentin hydroxide	24	ValidObjectCount	chr10:120314372-120717342	3.71911	Msrb3	Expressed
3	Fentin hydroxide	24	ValidObjectCount	chr10:122289397-122489397	3.50632	Ppm1h	Not expressed
3	Fentin hydroxide	24	ValidObjectCount	chr10:120314372-120717342	3.71911	Tbc1d30	Not expressed
3	Fentin hydroxide	24	ValidObjectCount	chr10:120314372-120717342	3.71911	Wif1	Not expressed
3	Imazalil	24	MEAN_RingAvgIntenCh2	chr15:88796926-88996926	3.5125
3	Imazalil	24	MEAN_RingAvgIntenCh2	chr17:16380305-16582651	3.56712
3	Rotenone	24	ValidObjecCount	chr19:35496195-35696274	3.61749
3	Rotenone	24	ValidObjectCount	chr5:53530579-53812193	4.12837	1810013D10Rik	Expressed
3	Rotenone	24	ValidObjectCount	chr13:90459672-91078815	4.1413	Atg10	Not expressed
3	Rotenone	24	ValidObjectCount	chr13:90459672-91078815	4.1413	Atp6ap1l
3	Rotenone	24	ValidObjectCount	chr14:13623314-15255274	3.9844	Atxn7	Not expressed
3	Rotenone	24	ValidObjectCount	chr14:13623314-15255274	3.9844	Cadps	Not expressed
3	Rotenone	24	ValidObjectCount	chr14:13623314-15255274	3.9844	Gm5087
3	Rotenone	24	ValidObjectCount	chr14:13623314-15255274	3.9844	Il3ra	Not expressed
3	Rotenone	24	ValidObjectCount	chr14:13623314-15255274	3.9844	Olfr31
3	Rotenone	24	ValidObjectCount	chr14:13623314-15255274	3.9844	Olfr720
3	Rotenone	24	ValidObjectCount	chr14:13623314-15255274	3.9844	Psmd6	Expressed
3	Rotenone	24	ValidObjectCount	chr13:90459672-91078815	4.1413	Rps23	Expressed
3	Rotenone	24	ValidObjectCount	chr5:53530579-53812193	4.12837	Sel1l3	Not expressed
3	Rotenone	24	ValidObjectCount	chr14:13623314-15255274	3.9844	Sntn
3	Rotenone	24	ValidObjectCount	chr14:13623314-15255274	3.9844	Synpr	Not expressed
3	Rotenone	24	ValidObjectCount	chr14:13623314-15255274	3.9844	Thoc7	Expressed
3	Rotenone	24	ValidObjectCount	chr1:45686065-45910214	3.87938	Wdr75	Expressed
3	Rotenone	72	ValidObjectCount	chrX:8912192-10019309	4.05497	1700054O13Rik	Not expressed
3	Rotenone	72	ValidObjectCount	chr7:97265784-97679048	3.96891	2310010J17Rik	Not expressed
3	Rotenone	72	ValidObjectCount	chrX:8912192-10019309	4.05497	4930557A04Rik	Not expressed
3	Rotenone	72	ValidObjectCount	chr7:97265784-97679048	3.96891	Ccdc83	Not expressed
3	Rotenone	72	ValidObjectCount	chr7:97265784-97679048	3.96891	Ccdc89	Not expressed
3	Rotenone	72	ValidObjectCount	chr7:97265784-97679048	3.96891	Crebzf	Expressed
3	Rotenone	72	ValidObjectCount	chrX:8912192-10019309	4.05497	Cybb	Expressed
3	Rotenone	72	ValidObjectCount	chrX:8912192-10019309	4.05497	Dynlt3	Expressed
3	Rotenone	72	ValidObjectCount	chrX:8912192-10019309	4.05497	Gm14501
3	Rotenone	72	ValidObjectCount	chrX:8912192-10019309	4.05497	Gm5132
3	Rotenone	72	ValidObjectCount	chr8:68416423-68616423	3.52947	March1	Not expressed
3	Rotenone	72	ValidObjectCount	chrX:8912192-10019309	4.05497	Otc	Not expressed
3	Rotenone	72	ValidObjectCount	chr7:97265784-97679048	3.96891	Picalm	Expressed
3	Rotenone	72	ValidObjectCount	chrX:8912192-10019309	4.05497	Rpgr	Not expressed
3	Rotenone	72	ValidObjectCount	chrX:8912192-10019309	4.05497	Srpx	Expressed
3	Rotenone	72	ValidObjectCount	chr7:97265784-97679048	3.96891	Sytl2	Expressed
3	Rotenone	72	ValidObjectCount	chrX:8912192-10019309	4.05497	Sytl5
3	Rotenone	72	ValidObjectCount	chr7:97265784-97679048	3.96891	Tmem126a	Expressed
3	Rotenone	72	ValidObjectCount	chr7:97265784-97679048	3.96891	Tmem126b	Expressed
3	Spirodiclofen	24	MEAN_CircAvgIntenCh4	chr14:70939652-73093958	4.026	2410012E07Rik	Not expressed
3	Spirodiclofen	24	MEAN_CircAvgIntenCh4	chr14:70939652-73093958	4.026	4930434J06Rik	Not expressed
3	Spirodiclofen	24	MEAN_CircAvgIntenCh4	chr9:118702552-118902552	3.68504	Ctdspl	Expressed
3	Spirodiclofen	24	MEAN_CircAvgIntenCh4	chr14:70939652-73093958	4.026	Dok2	Not expressed
3	Spirodiclofen	24	MEAN_CircAvgIntenCh4	chr14:70939652-73093958	4.026	Epb4.9	Not expressed
3	Spirodiclofen	24	MEAN_CircAvgIntenCh4	chr1:189294928-189494928	3.84011	Esrrg	Not expressed
3	Spirodiclofen	24	MEAN_CircAvgIntenCh4	chr14:70939652-73093958	4.026	Fam160b2	Expressed
3	Spirodiclofen	24	MEAN_CircAvgIntenCh4	chr14:70939652-73093958	4.026	Fgf17	Not expressed
3	Spirodiclofen	24	MEAN_CircAvgIntenCh4	chr14:70939652-73093958	4.026	Fndc3a	Expressed
3	Spirodiclofen	24	MEAN_CircAvgIntenCh4	chr14:70939652-73093958	4.026	Gfra2	Not expressed
3	Spirodiclofen	24	MEAN_CircAvgIntenCh4	chr14:70939652-73093958	4.026	Gm4251	Not expressed
3	Spirodiclofen	24	MEAN_CircAvgIntenCh4	chr14:70939652-73093958	4.026	Hr	Not expressed
3	Spirodiclofen	24	MEAN_CircAvgIntenCh4	chr9:118702552-118902552	3.68504	Itga9	Not expressed
3	Spirodiclofen	24	MEAN_CircAvgIntenCh4	chr10:19702812-19902812	3.55906	Map3k5	Not expressed
3	Spirodiclofen	24	MEAN_CircAvgIntenCh4	chr10:19702812-19902812	3.55906	Map7	Not expressed
3	Spirodiclofen	24	MEAN_CircAvgIntenCh4	chr14:70939652-73093958	4.026	Npm2
3	Spirodiclofen	24	MEAN_CircAvgIntenCh4	chr14:70939652-73093958	4.026	Nudt18	Expressed
3	Spirodiclofen	24	MEAN_CircAvgIntenCh4	chr14:70939652-73093958	4.026	Reep4	Expressed
3	Spirodiclofen	24	MEAN_CircAvgIntenCh4	chr14:70939652-73093958	4.026	Xpo7	Expressed
3	Spirodiclofen	72	MEAN_RingAvgIntenCh2	chr2:92901038-93132727	3.79899	Trp53i11	Not expressed
3	Spirodiclofen	72	MEAN_RingAvgIntenCh2	chr2:92901038-93132727	3.79899	Tspan18	Not expressed
3	Spirodiclofen	24	ValidObjectCount	chr5:7529051-9330186	3.73828	9330182L06Rik	Not expressed
3	Spirodiclofen	24	ValidObjectCount	chr17:48286243-48486243	3.78772	A530064D06Rik
3	Spirodiclofen	24	ValidObjectCount	chr5:7529051-9330186	3.73828	Abcb1a	Not expressed
3	Spirodiclofen	24	ValidObjectCount	chr5:7529051-9330186	3.73828	Abcb1b	Expressed
3	Spirodiclofen	24	ValidObjectCount	chr5:7529051-9330186	3.73828	Abcb4	Not expressed
3	Spirodiclofen	24	ValidObjectCount	chr5:7529051-9330186	3.73828	Adam22	Not expressed
3	Spirodiclofen	24	ValidObjectCount	chr17:48286243-48486243	3.78772	B430306N03Rik	Not expressed
3	Spirodiclofen	24	ValidObjectCount	chr5:7529051-9330186	3.73828	Crot	Expressed
3	Spirodiclofen	24	ValidObjectCount	chr5:7529051-9330186	3.73828	Dbf4	Expressed
3	Spirodiclofen	24	ValidObjectCount	chr5:7529051-9330186	3.73828	Dmtf1	Expressed
3	Spirodiclofen	24	ValidObjectCount	chr5:7529051-9330186	3.73828	Rundc3b	Not expressed
3	Spirodiclofen	24	ValidObjectCount	chr5:7529051-9330186	3.73828	Slc25a40	Expressed
3	Spirodiclofen	24	ValidObjectCount	chr5:7529051-9330186	3.73828	Sri	Expressed
3	Spirodiclofen	24	ValidObjectCount	chr5:7529051-9330186	3.73828	Steap4	Not expressed
3	Spirodiclofen	24	ValidObjectCount	chr5:7529051-9330186	3.73828	Tmem243	Not expressed
3	Spirodiclofen	24	ValidObjectCount	chr17:48286243-48486243	3.78772	Trem1	Not expressed
3	Spirodiclofen	24	ValidObjectCount	chr17:48286243-48486243	3.78772	Trem2	Not expressed
3	Spirodiclofen	24	ValidObjectCount	chr17:48286243-48486243	3.78772	Trem3	Not expressed
3	Spirodiclofen	24	ValidObjectCount	chr17:48286243-48486243	3.78772	Treml2	Not expressed
3	Spirodiclofen	24	ValidObjectCount	chr17:48286243-48486243	3.78772	Treml4	Not expressed
3	Thapsigargin	72	MEAN_ObjectSizeCh1	chr13:105138217-105396944	4.04576
3	Thapsigargin	24	MEAN_RingAvgIntenCh2	chr19:23032337-23649485	3.99845	1700028P14Rik	Not expressed
3	Thapsigargin	24	MEAN_RingAvgIntenCh2	chr13:20061610-20303190	4.02819	Elmo1	Not expressed
3	Thapsigargin	24	MEAN_RingAvgIntenCh2	chr19:23032337-23649485	3.99845	Klf9	Expressed
3	Thapsigargin	24	MEAN_RingAvgIntenCh2	chr19:23032337-23649485	3.99845	Mamdc2	Expressed
3	Thapsigargin	24	MEAN_RingAvgIntenCh2	chr19:23032337-23649485	3.99845	Mir1192
3	Thapsigargin	24	MEAN_RingAvgIntenCh2	chr19:23032337-23649485	3.99845	Smc5	Expressed
3	Thapsigargin	24	MEAN_RingAvgIntenCh2	chr19:23032337-23649485	3.99845	Trpm3	Not expressed
3	Thapsigargin	24	MEAN_RingSpotAvgIntenCh3	chr2:71574083-71832230	3.75284	Itga6	Expressed
3	Thapsigargin	24	MEAN_RingSpotAvgIntenCh3	chr10:101779394-101979394	3.62311	Mgat4c	Not expressed
3	Thapsigargin	24	MEAN_RingSpotAvgIntenCh3	chr10:101779394-101979394	3.62311	Nts	Not expressed
3	Thapsigargin	24	MEAN_RingSpotAvgIntenCh3	chr2:71574083-71832230	3.75284	Pdk1	Expressed
3	Thapsigargin	24	MEAN_RingSpotAvgIntenCh3	chr2:71574083-71832230	3.75284	Rapgef4	Not expressed
3	Thapsigargin	24	MEAN_RingSpotAvgIntenCh3	chr10:101779394-101979394	3.62311	Rassf9	Not expressed
3	Thapsigargin	72	MEAN_RingSpotAvgIntenCh3	chr4:133922323-134126748	4.24878	1700021N21Rik
3	Thapsigargin	72	MEAN_RingSpotAvgIntenCh3	chr5:150100695-150813112	3.73964	4930500F04Rik	Not expressed
3	Thapsigargin	72	MEAN_RingSpotAvgIntenCh3	chr5:150100695-150813112	3.73964	B3galtl	Expressed
3	Thapsigargin	72	MEAN_RingSpotAvgIntenCh3	chr9:47398372-47688998	4.3511	Cadm1	Expressed
3	Thapsigargin	72	MEAN_RingSpotAvgIntenCh3	chr4:133922323-134126748	4.24878	Clhc1
3	Thapsigargin	72	MEAN_RingSpotAvgIntenCh3	chr4:133922323-134126748	4.24878	Extl1	Not expressed
3	Thapsigargin	72	MEAN_RingSpotAvgIntenCh3	chr9:47398372-47688998	4.3511	Gm10677
3	Thapsigargin	72	MEAN_RingSpotAvgIntenCh3	chr5:150100695-150813112	3.73964	Gm15997
3	Thapsigargin	72	MEAN_RingSpotAvgIntenCh3	chr5:150100695-150813112	3.73964	Hsph1	Expressed
3	Thapsigargin	72	MEAN_RingSpotAvgIntenCh3	chr4:133922323-134126748	4.24878	Man1c1	Expressed
3	Thapsigargin	72	MEAN_RingSpotAvgIntenCh3	chr5:150100695-150813112	3.73964	Medag
3	Thapsigargin	72	MEAN_RingSpotAvgIntenCh3	chr9:100917479-101128550	4.4145	Msl2	Expressed
3	Thapsigargin	72	MEAN_RingSpotAvgIntenCh3	chr4:133922323-134126748	4.24878	Mtfr1l
3	Thapsigargin	72	MEAN_RingSpotAvgIntenCh3	chr4:133922323-134126748	4.24878	Pafah2	Expressed
3	Thapsigargin	72	MEAN_RingSpotAvgIntenCh3	chr4:133922323-134126748	4.24878	Paqr7	Not expressed
3	Thapsigargin	72	MEAN_RingSpotAvgIntenCh3	chr9:100917479-101128550	4.4145	Pccb	Expressed
3	Thapsigargin	72	MEAN_RingSpotAvgIntenCh3	chr9:100917479-101128550	4.4145	Ppp2r3a	Expressed
3	Thapsigargin	72	MEAN_RingSpotAvgIntenCh3	chr4:133922323-134126748	4.24878	Sepn1	Expressed
3	Thapsigargin	72	MEAN_RingSpotAvgIntenCh3	chr4:133922323-134126748	4.24878	Stmn1	Expressed
3	Thapsigargin	72	MEAN_RingSpotAvgIntenCh3	chr5:150100695-150813112	3.73964	Tex26
3	Thapsigargin	72	MEAN_RingSpotAvgIntenCh3	chr5:150100695-150813112	3.73964	Wdr95
3	Troglitazone	72	ValidObjectCount	chr1:95342541-98263693	4.45879	1700063A18Rik
3	Troglitazone	72	ValidObjectCount	chr1:95342541-98263693	4.45879	4930440C22Rik	Not expressed
3	Troglitazone	72	ValidObjectCount	chr1:95342541-98263693	4.45879	4930598F16Rik
3	Troglitazone	72	ValidObjectCount	chr1:95342541-98263693	4.45879	Atg4b	Expressed
3	Troglitazone	72	ValidObjectCount	chr1:95342541-98263693	4.45879	Bok	Expressed
3	Troglitazone	72	ValidObjectCount	chr1:95342541-98263693	4.45879	D2hgdh	Not expressed
3	Troglitazone	72	ValidObjectCount	chr1:95342541-98263693	4.45879	Dtymk	Expressed
3	Troglitazone	72	ValidObjectCount	chr1:95342541-98263693	4.45879	Fam174a	Expressed
3	Troglitazone	72	ValidObjectCount	chr1:95342541-98263693	4.45879	Farp2	Expressed
3	Troglitazone	72	ValidObjectCount	chr1:95342541-98263693	4.45879	Gal3st2	Not expressed
3	Troglitazone	72	ValidObjectCount	chr1:95342541-98263693	4.45879	Gm6086
3	Troglitazone	72	ValidObjectCount	chr1:95342541-98263693	4.45879	Gm9994
3	Troglitazone	72	ValidObjectCount	chr1:95342541-98263693	4.45879	Hdlbp	Expressed
3	Troglitazone	72	ValidObjectCount	chr1:95342541-98263693	4.45879	Ing5	Expressed
3	Troglitazone	72	ValidObjectCount	chr1:95342541-98263693	4.45879	Neu4
3	Troglitazone	72	ValidObjectCount	chr1:95342541-98263693	4.45879	Pdcd1	Not expressed
3	Troglitazone	72	ValidObjectCount	chr1:95342541-98263693	4.45879	Sept2	Not expressed
3	Troglitazone	72	ValidObjectCount	chr1:95342541-98263693	4.45879	St8sia4	Not expressed
3	Troglitazone	72	ValidObjectCount	chr1:95342541-98263693	4.45879	Stk25	Expressed
3	Troglitazone	72	ValidObjectCount	chr1:95342541-98263693	4.45879	Thap4	Expressed
4	Difenoconazole	24	ValidObjectCount	chr3:54654406-55165921	4.22794	4931419H13Rik
4	Difenoconazole	24	ValidObjectCount	chr3:54654406-55165921	4.22794	Ccdc169	Not expressed
4	Difenoconazole	24	ValidObjectCount	chr3:54654406-55165921	4.22794	Ccna1	Not expressed
4	Difenoconazole	24	ValidObjectCount	chr3:54654406-55165921	4.22794	Dclk1	Expressed
4	Difenoconazole	24	ValidObjectCount	chr3:54654406-55165921	4.22794	Sertm1	Not expressed
4	Difenoconazole	24	ValidObjectCount	chr3:54654406-55165921	4.22794	Sohlh2	Not expressed
4	Difenoconazole	24	ValidObjectCount	chr3:54654406-55165921	4.22794	Spg20	Expressed
4	Docetaxel	24	MEAN_RingAvgIntenCh2	chr11:20371443-20571443	3.51145
4	Docetaxel	24	MEAN_RingAvgIntenCh2	chr11:31571381-31861486	3.79317
4	Docetaxel	24	MEAN_RingAvgIntenCh2	chr11:33992154-34299831	4.11919
4	Fenbuconazole	72	ValidObjectCount	chr6:17514533-17714533	3.50015	Capza2	Expressed
4	Fenbuconazole	72	ValidObjectCount	chr6:17514533-17714533	3.50015	Met	Expressed
4	Fenbuconazole	72	ValidObjectCount	chr6:17514533-17714533	3.50015	St7	Expressed
4	Fenbuconazole	72	ValidObjectCount	chr1:161383618-161586629	3.88005	Tnr	Not expressed
4	Fluoxetine hydrochloride	24	MEAN_CircAvgIntenCh4	chr3:150874998-151074998	3.56127
4	Fluoxetine hydrochloride	24	MEAN_CircAvgIntenCh4	chr6:135146173-135484017	3.57885	8430419L09Rik	Expressed
4	Fluoxetine hydrochloride	24	MEAN_CircAvgIntenCh4	chr12:16617876-16818423	3.60893	E2f6	Expressed
4	Fluoxetine hydrochloride	24	MEAN_CircAvgIntenCh4	chr6:135146173-135484017	3.57885	Emp1	Expressed
4	Fluoxetine hydrochloride	24	MEAN_CircAvgIntenCh4	chr12:16617876-16818423	3.60893	Greb1	Not expressed
4	Fluoxetine hydrochloride	24	MEAN_CircAvgIntenCh4	chr6:135146173-135484017	3.57885	Gsg1	Not expressed
4	Fluoxetine hydrochloride	24	MEAN_CircAvgIntenCh4	chr12:16617876-16818423	3.60893	Ntsr2	Not expressed
4	Fluoxetine hydrochloride	24	MEAN_CircAvgIntenCh4	chr6:135146173-135484017	3.57885	Pbp2	Not expressed
4	Oligomycin	72	MEAN_RingSpotAvgIntenCh3	chr15:76178037-77554883	4.12324	1110038F14Rik	Expressed
4	Oligomycin	72	MEAN_RingSpotAvgIntenCh3	chr15:76178037-77554883	4.12324	1700025B11Rik
4	Oligomycin	72	MEAN_RingSpotAvgIntenCh3	chr15:76178037-77554883	4.12324	Adck5	Expressed
4	Oligomycin	72	MEAN_RingSpotAvgIntenCh3	chr13:92022490-93503294	3.76155	Ankrd34b	Not expressed
4	Oligomycin	72	MEAN_RingSpotAvgIntenCh3	chr15:76178037-77554883	4.12324	Apol10a
4	Oligomycin	72	MEAN_RingSpotAvgIntenCh3	chr15:76178037-77554883	4.12324	Apol10b
4	Oligomycin	72	MEAN_RingSpotAvgIntenCh3	chr15:76178037-77554883	4.12324	Apol11a
4	Oligomycin	72	MEAN_RingSpotAvgIntenCh3	chr15:76178037-77554883	4.12324	Apol11b	Not expressed
4	Oligomycin	72	MEAN_RingSpotAvgIntenCh3	chr15:76178037-77554883	4.12324	Apol6	Not expressed
4	Oligomycin	72	MEAN_RingSpotAvgIntenCh3	chr15:76178037-77554883	4.12324	Apol7a	Not expressed
4	Oligomycin	72	MEAN_RingSpotAvgIntenCh3	chr15:76178037-77554883	4.12324	Apol7b
4	Oligomycin	72	MEAN_RingSpotAvgIntenCh3	chr15:76178037-77554883	4.12324	Apol7c
4	Oligomycin	72	MEAN_RingSpotAvgIntenCh3	chr15:76178037-77554883	4.12324	Apol7e
4	Oligomycin	72	MEAN_RingSpotAvgIntenCh3	chr15:76178037-77554883	4.12324	Apol9a
4	Oligomycin	72	MEAN_RingSpotAvgIntenCh3	chr15:76178037-77554883	4.12324	Arhgap39	Expressed
4	Oligomycin	72	MEAN_RingSpotAvgIntenCh3	chr11:108610934-108838840	4.09934	Axin2	Not expressed
4	Oligomycin	72	MEAN_RingSpotAvgIntenCh3	chr1:144071081-145543881	4.47666	B3galt2	Not expressed
4	Oligomycin	72	MEAN_RingSpotAvgIntenCh3	chr9:92324879-92533870	3.5359	B430319G15Rik	Not expressed
4	Oligomycin	72	MEAN_RingSpotAvgIntenCh3	chr15:76178037-77554883	4.12324	Bop1	Expressed
4	Oligomycin	72	MEAN_RingSpotAvgIntenCh3	chr15:76178037-77554883	4.12324	C030006K11Rik	Not expressed
4	Oligomycin	72	MEAN_RingSpotAvgIntenCh3	chr1:144071081-145543881	4.47666	Cdc73	Expressed
4	Oligomycin	72	MEAN_RingSpotAvgIntenCh3	chr11:108610934-108838840	4.09934	Cep112
4	Oligomycin	72	MEAN_RingSpotAvgIntenCh3	chr9:114617978-114817978	4.16247	Cmtm6	Expressed
4	Oligomycin	72	MEAN_RingSpotAvgIntenCh3	chr9:114617978-114817978	4.16247	Cmtm7	Expressed
4	Oligomycin	72	MEAN_RingSpotAvgIntenCh3	chr9:114617978-114817978	4.16247	Cmtm8	Not expressed
4	Oligomycin	72	MEAN_RingSpotAvgIntenCh3	chr15:76178037-77554883	4.12324	Commd5	Expressed
4	Oligomycin	72	MEAN_RingSpotAvgIntenCh3	chr15:76178037-77554883	4.12324	Cpsf1	Expressed
4	Oligomycin	72	MEAN_RingSpotAvgIntenCh3	chr15:76178037-77554883	4.12324	Cyhr1	Expressed
4	Oligomycin	72	MEAN_RingSpotAvgIntenCh3	chr15:76178037-77554883	4.12324	Dgat1	Expressed
4	Oligomycin	72	MEAN_RingSpotAvgIntenCh3	chr13:92022490-93503294	3.76155	Dhfr	Expressed
4	Oligomycin	72	MEAN_RingSpotAvgIntenCh3	chr9:114617978-114817978	4.16247	Dync1li1	Expressed
4	Oligomycin	72	MEAN_RingSpotAvgIntenCh3	chr13:92022490-93503294	3.76155	Fam151b	Not expressed
4	Oligomycin	72	MEAN_RingSpotAvgIntenCh3	chr15:76178037-77554883	4.12324	Fam203a
4	Oligomycin	72	MEAN_RingSpotAvgIntenCh3	chr3:100259977-100465745	3.51954	Fam46c	Not expressed
4	Oligomycin	72	MEAN_RingSpotAvgIntenCh3	chr15:76178037-77554883	4.12324	Fbxl6	Expressed
4	Oligomycin	72	MEAN_RingSpotAvgIntenCh3	chr15:76178037-77554883	4.12324	Foxh1	Not expressed
4	Oligomycin	72	MEAN_RingSpotAvgIntenCh3	chr17:88677349-89077319	3.56422	Foxn2	Expressed
4	Oligomycin	72	MEAN_RingSpotAvgIntenCh3	chr9:115691980-115922281	3.73138	Gadl1	Not expressed
4	Oligomycin	72	MEAN_RingSpotAvgIntenCh3	chr15:76178037-77554883	4.12324	Gm8221
4	Oligomycin	72	MEAN_RingSpotAvgIntenCh3	chr9:114617978-114817978	4.16247	Gpd1l	Expressed
4	Oligomycin	72	MEAN_RingSpotAvgIntenCh3	chr15:76178037-77554883	4.12324	Gpt	Not expressed
4	Oligomycin	72	MEAN_RingSpotAvgIntenCh3	chr17:88677349-89077319	3.56422	Gtf2a1l	Not expressed
4	Oligomycin	72	MEAN_RingSpotAvgIntenCh3	chr15:76178037-77554883	4.12324	Hsf1	Expressed
4	Oligomycin	72	MEAN_RingSpotAvgIntenCh3	chr15:76178037-77554883	4.12324	Kifc2	Not expressed
4	Oligomycin	72	MEAN_RingSpotAvgIntenCh3	chr15:76178037-77554883	4.12324	Lrrc14	Expressed
4	Oligomycin	72	MEAN_RingSpotAvgIntenCh3	chr15:76178037-77554883	4.12324	Lrrc24	Not expressed
4	Oligomycin	72	MEAN_RingSpotAvgIntenCh3	chr15:76178037-77554883	4.12324	Maf1	Expressed
4	Oligomycin	72	MEAN_RingSpotAvgIntenCh3	chr6:93746245-93946245	3.667	Magi1	Expressed
4	Oligomycin	72	MEAN_RingSpotAvgIntenCh3	chr3:100259977-100465745	3.51954	Man1a2	Expressed
4	Oligomycin	72	MEAN_RingSpotAvgIntenCh3	chr15:76178037-77554883	4.12324	Mb	Not expressed
4	Oligomycin	72	MEAN_RingSpotAvgIntenCh3	chr15:76178037-77554883	4.12324	Mfsd3	Expressed
4	Oligomycin	72	MEAN_RingSpotAvgIntenCh3	chr15:76178037-77554883	4.12324	Mroh1
4	Oligomycin	72	MEAN_RingSpotAvgIntenCh3	chr13:92022490-93503294	3.76155	Msh3	Not expressed
4	Oligomycin	72	MEAN_RingSpotAvgIntenCh3	chr9:92324879-92533870	3.5359	Plod2	Expressed
4	Oligomycin	72	MEAN_RingSpotAvgIntenCh3	chr9:92324879-92533870	3.5359	Plscr4	Not expressed
4	Oligomycin	72	MEAN_RingSpotAvgIntenCh3	chr15:76178037-77554883	4.12324	Ppp1r16a	Expressed
4	Oligomycin	72	MEAN_RingSpotAvgIntenCh3	chr17:88677349-89077319	3.56422	Ppp1r21
4	Oligomycin	72	MEAN_RingSpotAvgIntenCh3	chr13:92022490-93503294	3.76155	Rasgrf2	Not expressed
4	Oligomycin	72	MEAN_RingSpotAvgIntenCh3	chr15:76178037-77554883	4.12324	Rbfox2	Expressed
4	Oligomycin	72	MEAN_RingSpotAvgIntenCh3	chr15:76178037-77554883	4.12324	Recql4	Not expressed
4	Oligomycin	72	MEAN_RingSpotAvgIntenCh3	chr15:76178037-77554883	4.12324	Rpl8	Expressed
4	Oligomycin	72	MEAN_RingSpotAvgIntenCh3	chr15:76178037-77554883	4.12324	Scrt1	Not expressed
4	Oligomycin	72	MEAN_RingSpotAvgIntenCh3	chr15:76178037-77554883	4.12324	Scx	Not expressed
4	Oligomycin	72	MEAN_RingSpotAvgIntenCh3	chr13:92022490-93503294	3.76155	Serinc5	Expressed
4	Oligomycin	72	MEAN_RingSpotAvgIntenCh3	chr15:76178037-77554883	4.12324	Sharpin	Expressed
4	Oligomycin	72	MEAN_RingSpotAvgIntenCh3	chr15:76178037-77554883	4.12324	Slc39a4	Not expressed
4	Oligomycin	72	MEAN_RingSpotAvgIntenCh3	chr15:76178037-77554883	4.12324	Slc52a2
4	Oligomycin	72	MEAN_RingSpotAvgIntenCh3	chr13:92022490-93503294	3.76155	Spz1	Not expressed
4	Oligomycin	72	MEAN_RingSpotAvgIntenCh3	chr17:88677349-89077319	3.56422	Ston1	Expressed
4	Oligomycin	72	MEAN_RingSpotAvgIntenCh3	chr15:76178037-77554883	4.12324	Tonsl
4	Oligomycin	72	MEAN_RingSpotAvgIntenCh3	chr15:76178037-77554883	4.12324	Tssk5	Not expressed
4	Oligomycin	72	MEAN_RingSpotAvgIntenCh3	chr15:76178037-77554883	4.12324	Vps28	Expressed
4	Oligomycin	72	MEAN_RingSpotAvgIntenCh3	chr15:76178037-77554883	4.12324	Zfp251	Expressed
4	Oligomycin	72	MEAN_RingSpotAvgIntenCh3	chr15:76178037-77554883	4.12324	Zfp647	Expressed
4	Oligomycin	72	MEAN_RingSpotAvgIntenCh3	chr15:76178037-77554883	4.12324	Zfp7	Not expressed
4	Oligomycin	72	MEAN_RingSpotAvgIntenCh3	chr13:92022490-93503294	3.76155	Zfyve16	Expressed
4	Pimozide	24	MEAN_RingAvgIntenCh2	chr19:57624603-57824603	3.69902	Atrnl1	Expressed
4	Pimozide	24	MEAN_RingAvgIntenCh2	chr19:60487740-60770806	3.53682	Cacul1	Expressed
4	Pimozide	24	MEAN_RingAvgIntenCh2	chr1:24139679-24339679	3.51419	Col19a1	Not expressed
4	Pimozide	24	MEAN_RingAvgIntenCh2	chr1:24139679-24339679	3.51419	Col9a1	Not expressed
4	Pimozide	24	MEAN_RingAvgIntenCh2	chr5:129193635-129393635	3.70824	Piwil1	Not expressed
4	Pimozide	24	MEAN_RingAvgIntenCh2	chr19:60487740-60770806	3.53682	Prlhr
4	Pimozide	24	MEAN_RingAvgIntenCh2	chr5:129193635-129393635	3.70824	Rimbp2	Not expressed
4	Pimozide	24	MEAN_RingAvgIntenCh2	chr17:52231077-52431077	3.53241
4	Pimozide	24	ValidObjectCount	chr2:121092484-121292484	3.85293	Catsper2	Not expressed
4	Pimozide	24	ValidObjectCount	chr2:121092484-121292484	3.85293	Ckmt1	Not expressed
4	Pimozide	24	ValidObjectCount	chr2:121092484-121292484	3.85293	Ell3	Not expressed
4	Pimozide	24	ValidObjectCount	chr2:121092484-121292484	3.85293	Hypk	Expressed
4	Pimozide	24	ValidObjectCount	chr2:121092484-121292484	3.85293	Map1a	Expressed
4	Pimozide	24	ValidObjectCount	chr2:121092484-121292484	3.85293	Mfap1b
4	Pimozide	24	ValidObjectCount	chr2:121092484-121292484	3.85293	Pdia3	Expressed
4	Pimozide	24	ValidObjectCount	chr2:121092484-121292484	3.85293	Ppip5k1	Expressed
4	Pimozide	24	ValidObjectCount	chr2:121092484-121292484	3.85293	Serf2	Expressed
4	Pimozide	24	ValidObjectCount	chr2:121092484-121292484	3.85293	Serinc4	Not expressed
4	Pimozide	24	ValidObjectCount	chr2:121092484-121292484	3.85293	Strc	Not expressed
4	Pimozide	24	ValidObjectCount	chr2:121092484-121292484	3.85293	Trp53bp1	Expressed
4	Rotenone	24	MEAN_CircAvgIntenCh4	chr3:101666115-101866115	3.63493
4	Rotenone	24	MEAN_CircAvgIntenCh4	chr4:118831309-119031309	3.57618
4	Rotenone	72	MEAN_ObjectSizeCh1	chr1:23198138-23971171	3.62709
4	Rotenone	72	MEAN_ObjectSizeCh1	chr2:96622199-97445838	3.63639
4	Rotenone	24	ValidObjectCount	chr7:35160895-35360895	3.66422	Lsm14a	Expressed
4	Thapsigargin	24	MEAN_ObjectSizeCh1	chr4:84616572-84816572	3.63078
4	Thapsigargin	24	MEAN_ObjectSizeCh1	chr4:86580920-86780920	4.16115
4	Thapsigargin	24	MEAN_RingAvgIntenCh2	chr12:45949350-46302316	4.37102	Stxbp6	Not expressed
4	Thapsigargin	72	MEAN_RingAvgIntenCh2	chr1:45686065-45886065	3.52921	Wdr75	Expressed
4	Thapsigargin	24	MEAN_RingSpotAvgIntenCh3	chr5:129921938-130121938	3.53028	Mmp17	Not expressed
4	Thapsigargin	24	MEAN_RingSpotAvgIntenCh3	chr5:129921938-130121938	3.53028	Sfswap	Expressed
4	Thapsigargin	24	ValidObjecCount	chr8:62079005-62913004	3.69591
4	Tolcapone	72	MEAN_RingAvgIntenCh2	chr17:35640822-36045257	4.40973	2300002M23Rik	Not expressed
4	Tolcapone	72	MEAN_RingAvgIntenCh2	chr17:35640822-36045257	4.40973	2310061I04Rik	Expressed
4	Tolcapone	72	MEAN_RingAvgIntenCh2	chr17:35640822-36045257	4.40973	4833427F10Rik	Not expressed
4	Tolcapone	72	MEAN_RingAvgIntenCh2	chr7:35042636-35277898	3.85189	4931406P16Rik	Expressed
4	Tolcapone	72	MEAN_RingAvgIntenCh2	chr17:35640822-36045257	4.40973	Atat1	Expressed
4	Tolcapone	72	MEAN_RingAvgIntenCh2	chr17:35640822-36045257	4.40973	Cchcr1	Not expressed
4	Tolcapone	72	MEAN_RingAvgIntenCh2	chr17:35640822-36045257	4.40973	Cdsn	Not expressed
4	Tolcapone	72	MEAN_RingAvgIntenCh2	chr17:35640822-36045257	4.40973	Ddr1	Expressed
4	Tolcapone	72	MEAN_RingAvgIntenCh2	chr17:35640822-36045257	4.40973	Dhx16	Expressed
4	Tolcapone	72	MEAN_RingAvgIntenCh2	chr17:35640822-36045257	4.40973	Dpcr1
4	Tolcapone	72	MEAN_RingAvgIntenCh2	chr17:35640822-36045257	4.40973	Flot1	Expressed
4	Tolcapone	72	MEAN_RingAvgIntenCh2	chr17:35640822-36045257	4.40973	Gm9573
4	Tolcapone	72	MEAN_RingAvgIntenCh2	chr17:35640822-36045257	4.40973	Gtf2h4	Expressed
4	Tolcapone	72	MEAN_RingAvgIntenCh2	chr17:35640822-36045257	4.40973	Ier3	Expressed
4	Tolcapone	72	MEAN_RingAvgIntenCh2	chr7:35042636-35277898	3.85189	Lsm14a	Expressed
4	Tolcapone	72	MEAN_RingAvgIntenCh2	chr17:35640822-36045257	4.40973	Mdc1	Expressed
4	Tolcapone	72	MEAN_RingAvgIntenCh2	chr17:35640822-36045257	4.40973	Nrm	Not expressed
4	Tolcapone	72	MEAN_RingAvgIntenCh2	chr17:35640822-36045257	4.40973	Pou5f1	Not expressed
4	Tolcapone	72	MEAN_RingAvgIntenCh2	chr17:35640822-36045257	4.40973	Ppp1r18	Expressed
4	Tolcapone	72	MEAN_RingAvgIntenCh2	chr17:35640822-36045257	4.40973	Psors1c2	Not expressed
4	Tolcapone	72	MEAN_RingAvgIntenCh2	chr10:8281096-8486005	3.78706	Sash1	Expressed
4	Tolcapone	72	MEAN_RingAvgIntenCh2	chr17:35640822-36045257	4.40973	Sfta2
4	Tolcapone	72	MEAN_RingAvgIntenCh2	chr17:35640822-36045257	4.40973	Tcf19	Expressed
4	Tolcapone	72	MEAN_RingAvgIntenCh2	chr17:35640822-36045257	4.40973	Tubb5	Expressed
4	Tolcapone	72	MEAN_RingAvgIntenCh2	chr17:35640822-36045257	4.40973	Vars2	Not expressed
4	Tolcapone	72	MEAN_RingAvgIntenCh2	chr2:159332011-159532011	3.54155
4	Tolcapone	72	ValidObjecCount	chr11:112220275-112420275	3.50452
4	Tolcapone	72	ValidObjectCount	chr9:37110947-37310947	3.60155	Ccdc15
4	Tolcapone	72	ValidObjectCount	chr9:37110947-37310947	3.60155	Hepacam	Not expressed
4	Tolcapone	72	ValidObjectCount	chr9:37110947-37310947	3.60155	Msantd2	Not expressed
4	Tolcapone	72	ValidObjectCount	chr9:37110947-37310947	3.60155	Robo3	Not expressed
4	Tolcapone	72	ValidObjectCount	chr9:37110947-37310947	3.60155	Robo4	Not expressed
