# Supplementary material for: A cellular genetics approach identifies gene-drug interactions and pinpoints drug toxicity pathway nodes
Source: Front Genet. 2014 Aug 29;5:272. doi: 10.3389/fgene.2014.00272 (PMC4148776; doi:10.3389/fgene.2014.00272)
Supplement: Data Sheet 5 — Number of ECs used for each drug-endpoint pair at the two time points tested. A maximum of seven ECs were obtained from the concentration-response curves, from EC80 to EC50 or EC120 to EC150, depending on the type of phenotypic response. [file DataSheet5.XLS]

## Sheet: Sheet1
Drug	Time Point	MEANObjectSizeCh1	MEANRingAvgIntenCh2	MEANRingAvgIntenCh3	MEANRingSpotAvgIntenCh3	MEANRingSpotCountRatioCh3Ch2	MEANCircAvgIntenCh4	ValidObjectCount
2-Benzyl-4-chlorophenol (aka Clorophene)	24		7		7	7	7	7
2-Benzyl-4-chlorophenol (aka Clorophene)	72	1	6		7	7		7
3-Iodo-2-propynylbutylcarbamate	24		7				7	7
3-Iodo-2-propynylbutylcarbamate	72		7		7		7	7
4-[1-(4-hydroxyphenyl)-1-methylethyl]phenol (aka Bisphenol A)	24
4-[1-(4-hydroxyphenyl)-1-methylethyl]phenol (aka Bisphenol A)	72
5-Aza-2'-deoxycytidine	24
5-Aza-2'-deoxycytidine	72
Acetaminophen	24
Acetaminophen	72
Acetamiprid	24
Acetamiprid	72
Agroxone (aka MCPA)	24
Agroxone (aka MCPA)	72
Alpidem	24				1		7	4
Alpidem	72				5		6	5
Aspirin	24
Aspirin	72							6
Bensulide	24				1		6
Bensulide	72				1		7
Bis(2-ethylhexyl) phthalate (DEHP)	24
Bis(2-ethylhexyl) phthalate (DEHP)	72
Buspirone	24
Buspirone	72
Butafenacil	24
Butafenacil	72
Carbaryl	24
Carbaryl	72				3
Clorophene	24
Clorophene	72
Cordycepin	24
Cordycepin	72
Cycloheximide	24			6	7		7	5
Cycloheximide	72		4		7		7	7
Cyproconazole	24
Cyproconazole	72
Cytochalasin B	24						7	2
Cytochalasin B	72		7					7
Dibutyl phthalate	24
Dibutyl phthalate	72
Dichloran	24
Dichloran	72
Diclofenac	24
Diclofenac	72
Diclofop-methyl	24
Diclofop-methyl	72
Difenoconazole	24							7
Difenoconazole	72
Docetaxel	24		1					5
Docetaxel	72					2
Entacapone	24		3				6
Entacapone	72		2					2
Ethambutol-dihydrochloride	24
Ethambutol-dihydrochloride	72
Etoposide	24
Etoposide	72							7
Felbamate (aka Felbatol)	24
Felbamate (aka Felbatol)	72
Fenamidone	24				2
Fenamidone	72				7
Fenbuconazole	24							5
Fenbuconazole	72							4
Fenoxycarb	24					2
Fenoxycarb	72
Fentin hydroxide	24				7	5	7	7
Fentin hydroxide	72	1			7			6
Fluoxetine hydrochloride	24					7	7	2
Fluoxetine hydrochloride	72					7	7	7
Glyburide	24
Glyburide	72
Ibufenac	24
Ibufenac	72
Ibuprofen sodium salt	24							3
Ibuprofen sodium salt	72							7
Imazalil	24		3				6	5
Imazalil	72		1				7	5
Iprodione	24
Iprodione	72
Levofloxacin	24
Levofloxacin	72
Minocycline hydrochloride	24		2
Minocycline hydrochloride	72		1
Nimesulide	24
Nimesulide	72
Oligomycin	24		1			7	7	7
Oligomycin	72		7		4			6
Oxaliplatin	24		1		2			1
Oxaliplatin	72		4
Permethrin	24				7
Permethrin	72
PHA-00816795 (aka PD 184352)	24		3				7	7
PHA-00816795 (aka PD 184352)	72				5		7
Phenytoin	24
Phenytoin	72
Pimozide	24		7		6	7	7	7
Pimozide	72		7		5	7		7
Piperonyl butoxide	24					7	2	7
Piperonyl butoxide	72						6
Resmethrin	24
Resmethrin	72
Rifampicin	24
Rifampicin	72							4
Rosiglitazone	24						7
Rosiglitazone	72				5		5	4
Rotenone	24		3			7	4	7
Rotenone	72	1	7		7	7	2	7
Sodium-valproate	24
Sodium-valproate	72
Spirodiclofen	24		6				7	7
Spirodiclofen	72		4
Sulindac	24
Sulindac	72
Thapsigargin	24	1	7		7			6
Thapsigargin	72	3	7		7			7
Tolcapone	24
Tolcapone	72		6				5	6
Trichostatin A	24						6	4
Trichostatin A	72				7			2
Troglitazone	24		7		7		7	7
Troglitazone	72		7			1	7	7
Trovafloxacin	24
Trovafloxacin	72		6
Valdecoxib	24						7	6
Valdecoxib	72				1
Vinblastine	24							7
Vinblastine	72
Zolpidem	24
Zolpidem	72				4		7
